# Supplementary material for: Highly Combinatorial Genetic Interaction Analysis Reveals a Multi-Drug Transporter Influence Network
Source: Cell Syst. Author manuscript; Available in PMC 2021 Jan 22. (PMC6989212; doi:10.1016/j.cels.2019.09.009)
Supplement: 2 [file NIHMS1545864-supplement-2.zip › DataS1.xlsx]

## Sheet: Barcoder Construction Primers
Primer Name	Sequence	Usage
STEP1F	CCTCAGAACCTCGGCTCACACTGGATCCCCGGGTTAATTAAGG	Amplifying the HphMX4 Cassette with the US2 overhang
STEP1R	CTAACCACGGCAGTCGGGATTCTTTTCGACACTGGATGGCGG	Amplifying the HphMX4 Cassette with the DS1 overhang
STEP2F	ATGCCTTTGACGACCCGAGATGNNNNNNNNNNNNNNNNNNNNNNNNNCCTCAGAACCTCGGCTCACACT	Adds UP tag with US1
STEP2R	GCGTATGGTGCGAGTATCAGCGNNNNNNNNNNNNNNNNNNNNNNNNNCTAACCACGGCAGTCGGGATTC	Adds DN tag with DS2
5'HO-LoxP-URA	CCATATCCTCATAAGCAGCAATCAATTCTATCTATACTTTAAAATAACTTCGTATAGCATACATTATACGAAGTTATCGGTGCCTGACTGCGTTAGC	Amplification of URA3 with LoxP and HO overhang
URA-Lox2272-3'HO	TTACTTTTATTACATACAACTTTTTAAACTAATATACACATTATAACTTCGTATAAAGTATCCTATACGAAGTTATCGACCGAGATTCCCGGGTAATAAC	Amplification of URA3 with Lox2272 and HO overhang
SacI-LoxP-HphMX4-Barcode-F	GCTCGGCGGCTTCTAATCCGTACTAGAGCTATAACTTCGTATAGCATACATTATACGAAGTTATATGCCTTTGACGACCCGAGATG	Initial amplification of barcoded HphMX4 from STEP2 product
SacI-Lox2272-HphMX4-Barcode-R	TTAACCCTCACTAAAGGGAACAAAAGCTGGAGCTATAACTTCGTATAAAGTATCCTATACGAAGTTATGCGTATGGTGCGAGTATCAGCG	Initial amplification of barcoded HphMX4 from STEP2 product
5'HO-URAreamp	CCATATCCTCATAAGCAGCAATC	Confirmation of HO-LoxP-URA3-Lox2272-HO transformation
3'HO-URAreamp	TTACTTTTATTACATACAACTTTTTAAAC	Confirmation of HO-LoxP-URA3-Lox2272-HO transformation
midURA-5'	CGCTCTTCGCAATGTCAACAG	Confirmation of HO-LoxP-URA3-Lox2272-HO transformation
mdURA-3'	GGAACCTAGAGGCCTTTTGATG	Confirmation of HO-LoxP-URA3-Lox2272-HO transformation
US1	ATGCCTTTGACGACCCGAGATG	Confirmation of correct barcoder cassette construction
US2	AGTGTGAGCCGAGGTTCTGAGG	Confirmation of correct barcoder cassette construction
SacI Reamp F	GCTCGGCGGCTTCTAATCCGTACTAGAGC	Confirmation of correct barcoder cassette construction
SacI Reamp R	TTAACCCTCACTAAAGGGAACAAAAGCTGGAGCT	Confirmation of correct barcoder cassette construction

## Sheet: Genotyping Primers
Primer Name	Sequence	Usage
US1	ATGCCTTTGACGACCCGAGATG	Amplifying the strain-specific UPtag
US2	AGTGTGAGCCGAGGTTCTGAGG	Amplifying the strain-specific UPtag
DS1	GAATCCCGACTGCCGTGGTTAG	Amplifying the strain-specific DNtag
DS2	GCGTATGGTGCGAGTATCAGCG	Amplifying the strain-specific DNtag
U1	GATGTCCACGAGGTCTCT	Amplifying the knockout-specific UPtag(s)
U2	GTCGACCTGCAGCGTACG	Amplifying the knockout-specific UPtag(s)
D1	CGGTGTCGGTCTCGTAG	Amplifying the knockout-specific DNtag(s)
D2	CGAGCTCGAATTCATCGAT	Amplifying the knockout-specific DNtag(s)
5'HO	CATATCCTCATAAGCAGCAATCAATTCTATCTATACTTTAAA	Fused 5' of US2 to test for barcode integration
3'HO	TTACTTTTATTACATACAACTTTTTAAACTAATATACACATT	Fused 5' of DS1 to test for barcode integration
5’HO seq	AGCATGATGAAGCGTTCTAAACGCA	Sanger sequencing of barcoder locus
3’ HO seq	TCAGTGCCGGTAACGCTTTTTGT	Sanger sequencing of barcoder locus
Del_R	CGAATTACTCGAGGAGCTTG	Common reverse primer when testing for gene deletions (internal to GFP)
PDR18_del_F	GCTTCTGAACAAGGGATTCATC	Deletion confirmation forward primer for PDR18
YOR1_del_F	GCTATACAAGAACAGGAAGAACG	Deletion confirmation forward primer for YOR1
ADP1_del_F	CGATTTACAGAAACTTGCACAC	Deletion confirmation forward primer for ADP1
YCF1_del_F	AGAATAAATTAGGGGTATCGTACTACC	Deletion confirmation forward primer for YCF1
VMR1_del_F	GTACTAAATGTCAAATCGCTAGCTC	Deletion confirmation forward primer for VMR1
SNQ2_del_F	CTCCTTCCATTGATTAGAGTTC	Deletion confirmation forward primer for SNQ2
BPT1_del_F	GTTGATCGTATTGTTTGCCTAG	Deletion confirmation forward primer for BPT1
AUS1_del_F	CATACTTGAGAAGGCATTAGC	Deletion confirmation forward primer for AUS1
PDR12_del_F	CAACCATGGTACAAGGTAGTTCTC	Deletion confirmation forward primer for PDR12
NFT1_del_F	CCATAGCGTAAGTCTGGCGTTC	Deletion confirmation forward primer for NFT1
PDR5_del_F	CGTGGTACGATATCTGTTGAAC	Deletion confirmation forward primer for PDR5
PDR11_del_F	CCTTTTCTCATTAGTTCGTAAAC	Deletion confirmation forward primer for PDR11
YBT1_del_F	GTGTGCGCATCTGCAAAGAACG	Deletion confirmation forward primer for YBT1
PDR10_del_F	CACCTGCTGTCATCAGTACC	Deletion confirmation forward primer for PDR10
YOL075C_del_F	GCAGAAGTAGGCACAAGTGCTTGG	Deletion confirmation forward primer for YOL075C
PDR15_del_F	CGTCATATGCAGTATTCAAGTATAC	Deletion confirmation forward primer for PDR15
PDR18_F_1	TATCCGGGAATTCTGATATTTTACA	Gene presence confirmation primer for PDR18 (Set 1)
PDR18_R_1	TGAACATCTTGCTCACCATTATAGA	Gene presence confirmation primer for PDR18 (Set 1)
YOR1_F_1	TTTCCTACAAATAGATCTGCTGTCC	Gene presence confirmation primer for YOR1 (Set 1)
YOR1_R_1	GTCCACAATATATTCACCTGTAGGC	Gene presence confirmation primer for YOR1 (Set 1)
ADP1_F_1	TGAAAGAGAGAAAGTACGGCTTAAA	Gene presence confirmation primer for ADP1 (Set 1)
ADP1_R_1	GTCTCTGACAGGTTGGAGTACAGAG	Gene presence confirmation primer for ADP1 (Set 1)
YCF1_F_1	AACGAGATTGGGTTATATGATTTGA	Gene presence confirmation primer for YCF1 (Set 1)
YCF1_R_1	CATCGTTGCCTTCATTATATCTTTT	Gene presence confirmation primer for YCF1 (Set 1)
VMR1_F_1	AAAGATAATACTTTTGGACGAGGCT	Gene presence confirmation primer for VMR1 (Set 1)
VMR1_R_1	GCATCTACTTTTGGAGTATTAGCCA	Gene presence confirmation primer for VMR1 (Set 1)
SNQ2_F_1	CACCACTTTTTATGCTTGTATATGCT	Gene presence confirmation primer for SNQ2 (Set 1)
SNQ2_R_1	GTCCTGTCAGCATTTTTGTTAGTTT	Gene presence confirmation primer for SNQ2 (Set 1)
BPT1_F_1	CGACACTGTATTGGACAGTGATAAG	Gene presence confirmation primer for BPT1 (Set 1)
BPT1_R_1	GAGCTATCTTGCACGAAAAGTAAAC	Gene presence confirmation primer for BPT1 (Set 1)
AUS1_F_1	CTGAAGATCACTCCATATACAGGCT	Gene presence confirmation primer for AUS1 (Set 1)
AUS1_R_1	GGTTATGTCATTTAGTTGATTTGCC	Gene presence confirmation primer for AUS1 (Set 1)
PDR12_F_1	TCTCGACGGTTCTTATGATTATTTC	Gene presence confirmation primer for PDR12 (Set 1)
PDR12_R_1	AGACTCCAACCTTTCAATACCTTCT	Gene presence confirmation primer for PDR12 (Set 1)
NFT1_F_1	ATGAGCGTAGGTTTATCACTCAATC	Gene presence confirmation primer for NFT1 (Set 1)
NFT1_R_1	TACCAACTTTTGTTCCTGCTTTTAC	Gene presence confirmation primer for NFT1 (Set 1)
PDR5_F_1	GCCTCTTTGTTGTTTACAATGTCTT	Gene presence confirmation primer for PDR5 (Set 1)
PDR5_R_1	TCACACTAAATGCTGATGCCTATAA	Gene presence confirmation primer for PDR5 (Set 1)
PDR11_F_1	TGAGTTATCATCACAGATGGAGAAA	Gene presence confirmation primer for PDR11 (Set 1)
PDR11_R_1	GATGCAAATCAAGGAATGTTCTAAT	Gene presence confirmation primer for PDR11 (Set 1)
YBT1_F_1	CCAGTAAAGGTATCCAGAAAATGTG	Gene presence confirmation primer for YBT1 (Set 1)
YBT1_R_1	CGTGAATATTAAAAGCACTAAGGGA	Gene presence confirmation primer for YBT1 (Set 1)
PDR10_F_1	TGAATGTCACTTTTGTCAATTCAGT	Gene presence confirmation primer for PDR10 (Set 1)
PDR10_R_1	TCACTGCAGATGTTAATAGATCCAA	Gene presence confirmation primer for PDR10 (Set 1)
YOL075C_F_1	AACTGCATTTCCATTATTTTATCCA	Gene presence confirmation primer for YOL075C (Set 1)
YOL075C_R_1	TGATGTTAAAGCTGAAAATGTCAAG	Gene presence confirmation primer for YOL075C (Set 1)
PDR15_F_1	GAGGGAAAAGAATACTGCTACTGCT	Gene presence confirmation primer for PDR15 (Set 1)
PDR15_R_1	GATGTTAGCGAAAGTTGACTGGTAT	Gene presence confirmation primer for PDR15 (Set 1)

## Sheet: RCP-PCR Primers
Linker sites for Plate-sequencing (Illumina PE/Ion torrent) adapters:
PS1.0, 5'-TAACTTACGGAGTCGCTCTACG-3', 56.9, 22bps
PS2.0, 5'-GGATGGGATTCTTTAGGTCCTG-3', 56.9, 22bps
Each primer contains a tag with index 1-24
1	CAAGTGTTC
2	AGGACATTC
3	CACTAATGG
4	AGCCTGATG
5	TTACGCTAA
6	ACTCTCCGT
7	GTCGATGCA
8	ACGGGAATT
9	CGCGCCCAG
10	ACTAGTTTG
11	AGTATTACA
12	AGGTTGGGT
13	GTGAACCGA
14	GCACAAAAC
15	CTGTCTTCG
16	GACGCGACT
17	CAGCCCATA
18	AGATATCTG
19	AATACGCAC
20	TATCGTGCC
21	TCCTGGTAT
22	GGCAGAGGA
23	ACAATGGAG
24	TAGTGGCCA
Row U1.1 primers:
|------ PS1.0 -------| |- tag -| |---- U1.0 -----|
R01_U1.1, TAACTTACGGAGTCGCTCTACG CAAGTGTTC GATGTCCACGAGGTCTCT
R02_U1.1, TAACTTACGGAGTCGCTCTACG AGGACATTC GATGTCCACGAGGTCTCT
R03_U1.1, TAACTTACGGAGTCGCTCTACG CACTAATGG GATGTCCACGAGGTCTCT
R04_U1.1, TAACTTACGGAGTCGCTCTACG AGCCTGATG GATGTCCACGAGGTCTCT
R05_U1.1, TAACTTACGGAGTCGCTCTACG TTACGCTAA GATGTCCACGAGGTCTCT
R06_U1.1, TAACTTACGGAGTCGCTCTACG ACTCTCCGT GATGTCCACGAGGTCTCT
R07_U1.1, TAACTTACGGAGTCGCTCTACG GTCGATGCA GATGTCCACGAGGTCTCT
R08_U1.1, TAACTTACGGAGTCGCTCTACG ACGGGAATT GATGTCCACGAGGTCTCT
R09_U1.1, TAACTTACGGAGTCGCTCTACG CGCGCCCAG GATGTCCACGAGGTCTCT
R10_U1.1, TAACTTACGGAGTCGCTCTACG ACTAGTTTG GATGTCCACGAGGTCTCT
R11_U1.1, TAACTTACGGAGTCGCTCTACG AGTATTACA GATGTCCACGAGGTCTCT
R12_U1.1, TAACTTACGGAGTCGCTCTACG AGGTTGGGT GATGTCCACGAGGTCTCT
R13_U1.1, TAACTTACGGAGTCGCTCTACG GTGAACCGA GATGTCCACGAGGTCTCT
R14_U1.1, TAACTTACGGAGTCGCTCTACG GCACAAAAC GATGTCCACGAGGTCTCT
R15_U1.1, TAACTTACGGAGTCGCTCTACG CTGTCTTCG GATGTCCACGAGGTCTCT
R16_U1.1, TAACTTACGGAGTCGCTCTACG GACGCGACT GATGTCCACGAGGTCTCT
Column U2.1 primers:
|------ PS2.0 -------| |- tag -| |----- U2.0 -----|
C01_U2.1, GGATGGGATTCTTTAGGTCCTG CAAGTGTTC GTCGACCTGCAGCGTACG
C02_U2.1, GGATGGGATTCTTTAGGTCCTG AGGACATTC GTCGACCTGCAGCGTACG
C03_U2.1, GGATGGGATTCTTTAGGTCCTG CACTAATGG GTCGACCTGCAGCGTACG
C04_U2.1, GGATGGGATTCTTTAGGTCCTG AGCCTGATG GTCGACCTGCAGCGTACG
C05_U2.1, GGATGGGATTCTTTAGGTCCTG TTACGCTAA GTCGACCTGCAGCGTACG
C06_U2.1, GGATGGGATTCTTTAGGTCCTG ACTCTCCGT GTCGACCTGCAGCGTACG
C07_U2.1, GGATGGGATTCTTTAGGTCCTG GTCGATGCA GTCGACCTGCAGCGTACG
C08_U2.1, GGATGGGATTCTTTAGGTCCTG ACGGGAATT GTCGACCTGCAGCGTACG
C09_U2.1, GGATGGGATTCTTTAGGTCCTG CGCGCCCAG GTCGACCTGCAGCGTACG
C10_U2.1, GGATGGGATTCTTTAGGTCCTG ACTAGTTTG GTCGACCTGCAGCGTACG
C11_U2.1, GGATGGGATTCTTTAGGTCCTG AGTATTACA GTCGACCTGCAGCGTACG
C12_U2.1, GGATGGGATTCTTTAGGTCCTG AGGTTGGGT GTCGACCTGCAGCGTACG
C13_U2.1, GGATGGGATTCTTTAGGTCCTG GTGAACCGA GTCGACCTGCAGCGTACG
C14_U2.1, GGATGGGATTCTTTAGGTCCTG GCACAAAAC GTCGACCTGCAGCGTACG
C15_U2.1, GGATGGGATTCTTTAGGTCCTG CTGTCTTCG GTCGACCTGCAGCGTACG
C16_U2.1, GGATGGGATTCTTTAGGTCCTG GACGCGACT GTCGACCTGCAGCGTACG
C17_U2.1, GGATGGGATTCTTTAGGTCCTG CAGCCCATA GTCGACCTGCAGCGTACG
C18_U2.1, GGATGGGATTCTTTAGGTCCTG AGATATCTG GTCGACCTGCAGCGTACG
C19_U2.1, GGATGGGATTCTTTAGGTCCTG AATACGCAC GTCGACCTGCAGCGTACG
C20_U2.1, GGATGGGATTCTTTAGGTCCTG TATCGTGCC GTCGACCTGCAGCGTACG
C21_U2.1, GGATGGGATTCTTTAGGTCCTG TCCTGGTAT GTCGACCTGCAGCGTACG
C22_U2.1, GGATGGGATTCTTTAGGTCCTG GGCAGAGGA GTCGACCTGCAGCGTACG
C23_U2.1, GGATGGGATTCTTTAGGTCCTG ACAATGGAG GTCGACCTGCAGCGTACG
C24_U2.1, GGATGGGATTCTTTAGGTCCTG TAGTGGCCA GTCGACCTGCAGCGTACG
Row D1.1 primers:
|------ PS1.0 -------| |- tag -| |---- D1.0 -----|
R01_D1.1, TAACTTACGGAGTCGCTCTACG CAAGTGTTC CGGTGTCGGTCTCGTAG
R02_D1.1, TAACTTACGGAGTCGCTCTACG AGGACATTC CGGTGTCGGTCTCGTAG
R03_D1.1, TAACTTACGGAGTCGCTCTACG CACTAATGG CGGTGTCGGTCTCGTAG
R04_D1.1, TAACTTACGGAGTCGCTCTACG AGCCTGATG CGGTGTCGGTCTCGTAG
R05_D1.1, TAACTTACGGAGTCGCTCTACG TTACGCTAA CGGTGTCGGTCTCGTAG
R06_D1.1, TAACTTACGGAGTCGCTCTACG ACTCTCCGT CGGTGTCGGTCTCGTAG
R07_D1.1, TAACTTACGGAGTCGCTCTACG GTCGATGCA CGGTGTCGGTCTCGTAG
R08_D1.1, TAACTTACGGAGTCGCTCTACG ACGGGAATT CGGTGTCGGTCTCGTAG
R09_D1.1, TAACTTACGGAGTCGCTCTACG CGCGCCCAG CGGTGTCGGTCTCGTAG
R10_D1.1, TAACTTACGGAGTCGCTCTACG ACTAGTTTG CGGTGTCGGTCTCGTAG
R11_D1.1, TAACTTACGGAGTCGCTCTACG AGTATTACA CGGTGTCGGTCTCGTAG
R12_D1.1, TAACTTACGGAGTCGCTCTACG AGGTTGGGT CGGTGTCGGTCTCGTAG
R13_D1.1, TAACTTACGGAGTCGCTCTACG GTGAACCGA CGGTGTCGGTCTCGTAG
R14_D1.1, TAACTTACGGAGTCGCTCTACG GCACAAAAC CGGTGTCGGTCTCGTAG
R15_D1.1, TAACTTACGGAGTCGCTCTACG CTGTCTTCG CGGTGTCGGTCTCGTAG
R16_D1.1, TAACTTACGGAGTCGCTCTACG GACGCGACT CGGTGTCGGTCTCGTAG
Column D2.1 primers:
|------ PS2.0 -------| |- tag -| |----- D2.0 ------|
C01_D2.1, GGATGGGATTCTTTAGGTCCTG CAAGTGTTC CGAGCTCGAATTCATCGAT
C02_D2.1, GGATGGGATTCTTTAGGTCCTG AGGACATTC CGAGCTCGAATTCATCGAT
C03_D2.1, GGATGGGATTCTTTAGGTCCTG CACTAATGG CGAGCTCGAATTCATCGAT
C04_D2.1, GGATGGGATTCTTTAGGTCCTG AGCCTGATG CGAGCTCGAATTCATCGAT
C05_D2.1, GGATGGGATTCTTTAGGTCCTG TTACGCTAA CGAGCTCGAATTCATCGAT
C06_D2.1, GGATGGGATTCTTTAGGTCCTG ACTCTCCGT CGAGCTCGAATTCATCGAT
C07_D2.1, GGATGGGATTCTTTAGGTCCTG GTCGATGCA CGAGCTCGAATTCATCGAT
C08_D2.1, GGATGGGATTCTTTAGGTCCTG ACGGGAATT CGAGCTCGAATTCATCGAT
C09_D2.1, GGATGGGATTCTTTAGGTCCTG CGCGCCCAG CGAGCTCGAATTCATCGAT
C10_D2.1, GGATGGGATTCTTTAGGTCCTG ACTAGTTTG CGAGCTCGAATTCATCGAT
C11_D2.1, GGATGGGATTCTTTAGGTCCTG AGTATTACA CGAGCTCGAATTCATCGAT
C12_D2.1, GGATGGGATTCTTTAGGTCCTG AGGTTGGGT CGAGCTCGAATTCATCGAT
C13_D2.1, GGATGGGATTCTTTAGGTCCTG GTGAACCGA CGAGCTCGAATTCATCGAT
C14_D2.1, GGATGGGATTCTTTAGGTCCTG GCACAAAAC CGAGCTCGAATTCATCGAT
C15_D2.1, GGATGGGATTCTTTAGGTCCTG CTGTCTTCG CGAGCTCGAATTCATCGAT
C16_D2.1, GGATGGGATTCTTTAGGTCCTG GACGCGACT CGAGCTCGAATTCATCGAT
C17_D2.1, GGATGGGATTCTTTAGGTCCTG CAGCCCATA CGAGCTCGAATTCATCGAT
C18_D2.1, GGATGGGATTCTTTAGGTCCTG AGATATCTG CGAGCTCGAATTCATCGAT
C19_D2.1, GGATGGGATTCTTTAGGTCCTG AATACGCAC CGAGCTCGAATTCATCGAT
C20_D2.1, GGATGGGATTCTTTAGGTCCTG TATCGTGCC CGAGCTCGAATTCATCGAT
C21_D2.1, GGATGGGATTCTTTAGGTCCTG TCCTGGTAT CGAGCTCGAATTCATCGAT
C22_D2.1, GGATGGGATTCTTTAGGTCCTG GGCAGAGGA CGAGCTCGAATTCATCGAT
C23_D2.1, GGATGGGATTCTTTAGGTCCTG ACAATGGAG CGAGCTCGAATTCATCGAT
C24_D2.1, GGATGGGATTCTTTAGGTCCTG TAGTGGCCA CGAGCTCGAATTCATCGAT
Row Us1.1 primers:
|------ PS1.0 -------| |- tag -| |------- Us1 --------|
R01_Us1.1, TAACTTACGGAGTCGCTCTACG CAAGTGTTC ATGCCTTTGACGACCCGAGATG
R02_Us1.1, TAACTTACGGAGTCGCTCTACG AGGACATTC ATGCCTTTGACGACCCGAGATG
R03_Us1.1, TAACTTACGGAGTCGCTCTACG CACTAATGG ATGCCTTTGACGACCCGAGATG
R04_Us1.1, TAACTTACGGAGTCGCTCTACG AGCCTGATG ATGCCTTTGACGACCCGAGATG
R05_Us1.1, TAACTTACGGAGTCGCTCTACG TTACGCTAA ATGCCTTTGACGACCCGAGATG
R06_Us1.1, TAACTTACGGAGTCGCTCTACG ACTCTCCGT ATGCCTTTGACGACCCGAGATG
R07_Us1.1, TAACTTACGGAGTCGCTCTACG GTCGATGCA ATGCCTTTGACGACCCGAGATG
R08_Us1.1, TAACTTACGGAGTCGCTCTACG ACGGGAATT ATGCCTTTGACGACCCGAGATG
R09_Us1.1, TAACTTACGGAGTCGCTCTACG CGCGCCCAG ATGCCTTTGACGACCCGAGATG
R10_Us1.1, TAACTTACGGAGTCGCTCTACG ACTAGTTTG ATGCCTTTGACGACCCGAGATG
R11_Us1.1, TAACTTACGGAGTCGCTCTACG AGTATTACA ATGCCTTTGACGACCCGAGATG
R12_Us1.1, TAACTTACGGAGTCGCTCTACG AGGTTGGGT ATGCCTTTGACGACCCGAGATG
R13_Us1.1, TAACTTACGGAGTCGCTCTACG GTGAACCGA ATGCCTTTGACGACCCGAGATG
R14_Us1.1, TAACTTACGGAGTCGCTCTACG GCACAAAAC ATGCCTTTGACGACCCGAGATG
R15_Us1.1, TAACTTACGGAGTCGCTCTACG CTGTCTTCG ATGCCTTTGACGACCCGAGATG
R16_Us1.1, TAACTTACGGAGTCGCTCTACG GACGCGACT ATGCCTTTGACGACCCGAGATG
Column Us2.1 primers:
|------ PS2.0 -------| |- tag -| |------- Us2 --------|
C01_Us2.1, GGATGGGATTCTTTAGGTCCTG CAAGTGTTC AGTGTGAGCCGAGGTTCTGAGG
C02_Us2.1, GGATGGGATTCTTTAGGTCCTG AGGACATTC AGTGTGAGCCGAGGTTCTGAGG
C03_Us2.1, GGATGGGATTCTTTAGGTCCTG CACTAATGG AGTGTGAGCCGAGGTTCTGAGG
C04_Us2.1, GGATGGGATTCTTTAGGTCCTG AGCCTGATG AGTGTGAGCCGAGGTTCTGAGG
C05_Us2.1, GGATGGGATTCTTTAGGTCCTG TTACGCTAA AGTGTGAGCCGAGGTTCTGAGG
C06_Us2.1, GGATGGGATTCTTTAGGTCCTG ACTCTCCGT AGTGTGAGCCGAGGTTCTGAGG
C07_Us2.1, GGATGGGATTCTTTAGGTCCTG GTCGATGCA AGTGTGAGCCGAGGTTCTGAGG
C08_Us2.1, GGATGGGATTCTTTAGGTCCTG ACGGGAATT AGTGTGAGCCGAGGTTCTGAGG
C09_Us2.1, GGATGGGATTCTTTAGGTCCTG CGCGCCCAG AGTGTGAGCCGAGGTTCTGAGG
C10_Us2.1, GGATGGGATTCTTTAGGTCCTG ACTAGTTTG AGTGTGAGCCGAGGTTCTGAGG
C11_Us2.1, GGATGGGATTCTTTAGGTCCTG AGTATTACA AGTGTGAGCCGAGGTTCTGAGG
C12_Us2.1, GGATGGGATTCTTTAGGTCCTG AGGTTGGGT AGTGTGAGCCGAGGTTCTGAGG
C13_Us2.1, GGATGGGATTCTTTAGGTCCTG GTGAACCGA AGTGTGAGCCGAGGTTCTGAGG
C14_Us2.1, GGATGGGATTCTTTAGGTCCTG GCACAAAAC AGTGTGAGCCGAGGTTCTGAGG
C15_Us2.1, GGATGGGATTCTTTAGGTCCTG CTGTCTTCG AGTGTGAGCCGAGGTTCTGAGG
C16_Us2.1, GGATGGGATTCTTTAGGTCCTG GACGCGACT AGTGTGAGCCGAGGTTCTGAGG
C17_Us2.1, GGATGGGATTCTTTAGGTCCTG CAGCCCATA AGTGTGAGCCGAGGTTCTGAGG
C18_Us2.1, GGATGGGATTCTTTAGGTCCTG AGATATCTG AGTGTGAGCCGAGGTTCTGAGG
C19_Us2.1, GGATGGGATTCTTTAGGTCCTG AATACGCAC AGTGTGAGCCGAGGTTCTGAGG
C20_Us2.1, GGATGGGATTCTTTAGGTCCTG TATCGTGCC AGTGTGAGCCGAGGTTCTGAGG
C21_Us2.1, GGATGGGATTCTTTAGGTCCTG TCCTGGTAT AGTGTGAGCCGAGGTTCTGAGG
C22_Us2.1, GGATGGGATTCTTTAGGTCCTG GGCAGAGGA AGTGTGAGCCGAGGTTCTGAGG
C23_Us2.1, GGATGGGATTCTTTAGGTCCTG ACAATGGAG AGTGTGAGCCGAGGTTCTGAGG
C24_Us2.1, GGATGGGATTCTTTAGGTCCTG TAGTGGCCA AGTGTGAGCCGAGGTTCTGAGG
Row Ds1.1 primers:
|------ PS1.0 -------| |- tag -| |------- Ds1 --------|
R01_Ds1.1, TAACTTACGGAGTCGCTCTACG CAAGTGTTC GAATCCCGACTGCCGTGGTTAG
R02_Ds1.1, TAACTTACGGAGTCGCTCTACG AGGACATTC GAATCCCGACTGCCGTGGTTAG
R03_Ds1.1, TAACTTACGGAGTCGCTCTACG CACTAATGG GAATCCCGACTGCCGTGGTTAG
R04_Ds1.1, TAACTTACGGAGTCGCTCTACG AGCCTGATG GAATCCCGACTGCCGTGGTTAG
R05_Ds1.1, TAACTTACGGAGTCGCTCTACG TTACGCTAA GAATCCCGACTGCCGTGGTTAG
R06_Ds1.1, TAACTTACGGAGTCGCTCTACG ACTCTCCGT GAATCCCGACTGCCGTGGTTAG
R07_Ds1.1, TAACTTACGGAGTCGCTCTACG GTCGATGCA GAATCCCGACTGCCGTGGTTAG
R08_Ds1.1, TAACTTACGGAGTCGCTCTACG ACGGGAATT GAATCCCGACTGCCGTGGTTAG
R09_Ds1.1, TAACTTACGGAGTCGCTCTACG CGCGCCCAG GAATCCCGACTGCCGTGGTTAG
R10_Ds1.1, TAACTTACGGAGTCGCTCTACG ACTAGTTTG GAATCCCGACTGCCGTGGTTAG
R11_Ds1.1, TAACTTACGGAGTCGCTCTACG AGTATTACA GAATCCCGACTGCCGTGGTTAG
R12_Ds1.1, TAACTTACGGAGTCGCTCTACG AGGTTGGGT GAATCCCGACTGCCGTGGTTAG
R13_Ds1.1, TAACTTACGGAGTCGCTCTACG GTGAACCGA GAATCCCGACTGCCGTGGTTAG
R14_Ds1.1, TAACTTACGGAGTCGCTCTACG GCACAAAAC GAATCCCGACTGCCGTGGTTAG
R15_Ds1.1, TAACTTACGGAGTCGCTCTACG CTGTCTTCG GAATCCCGACTGCCGTGGTTAG
R16_Ds1.1, TAACTTACGGAGTCGCTCTACG GACGCGACT GAATCCCGACTGCCGTGGTTAG
Column Ds2.1 primers:
|------ PS2.0 -------| |- tag -| |------- Ds2 --------|
C01_Ds2.1, GGATGGGATTCTTTAGGTCCTG CAAGTGTTC GCGTATGGTGCGAGTATCAGCG
C02_Ds2.1, GGATGGGATTCTTTAGGTCCTG AGGACATTC GCGTATGGTGCGAGTATCAGCG
C03_Ds2.1, GGATGGGATTCTTTAGGTCCTG CACTAATGG GCGTATGGTGCGAGTATCAGCG
C04_Ds2.1, GGATGGGATTCTTTAGGTCCTG AGCCTGATG GCGTATGGTGCGAGTATCAGCG
C05_Ds2.1, GGATGGGATTCTTTAGGTCCTG TTACGCTAA GCGTATGGTGCGAGTATCAGCG
C06_Ds2.1, GGATGGGATTCTTTAGGTCCTG ACTCTCCGT GCGTATGGTGCGAGTATCAGCG
C07_Ds2.1, GGATGGGATTCTTTAGGTCCTG GTCGATGCA GCGTATGGTGCGAGTATCAGCG
C08_Ds2.1, GGATGGGATTCTTTAGGTCCTG ACGGGAATT GCGTATGGTGCGAGTATCAGCG
C09_Ds2.1, GGATGGGATTCTTTAGGTCCTG CGCGCCCAG GCGTATGGTGCGAGTATCAGCG
C10_Ds2.1, GGATGGGATTCTTTAGGTCCTG ACTAGTTTG GCGTATGGTGCGAGTATCAGCG
C11_Ds2.1, GGATGGGATTCTTTAGGTCCTG AGTATTACA GCGTATGGTGCGAGTATCAGCG
C12_Ds2.1, GGATGGGATTCTTTAGGTCCTG AGGTTGGGT GCGTATGGTGCGAGTATCAGCG
C13_Ds2.1, GGATGGGATTCTTTAGGTCCTG GTGAACCGA GCGTATGGTGCGAGTATCAGCG
C14_Ds2.1, GGATGGGATTCTTTAGGTCCTG GCACAAAAC GCGTATGGTGCGAGTATCAGCG
C15_Ds2.1, GGATGGGATTCTTTAGGTCCTG CTGTCTTCG GCGTATGGTGCGAGTATCAGCG
C16_Ds2.1, GGATGGGATTCTTTAGGTCCTG GACGCGACT GCGTATGGTGCGAGTATCAGCG
C17_Ds2.1, GGATGGGATTCTTTAGGTCCTG CAGCCCATA GCGTATGGTGCGAGTATCAGCG
C18_Ds2.1, GGATGGGATTCTTTAGGTCCTG AGATATCTG GCGTATGGTGCGAGTATCAGCG
C19_Ds2.1, GGATGGGATTCTTTAGGTCCTG AATACGCAC GCGTATGGTGCGAGTATCAGCG
C20_Ds2.1, GGATGGGATTCTTTAGGTCCTG TATCGTGCC GCGTATGGTGCGAGTATCAGCG
C21_Ds2.1, GGATGGGATTCTTTAGGTCCTG TCCTGGTAT GCGTATGGTGCGAGTATCAGCG
C22_Ds2.1, GGATGGGATTCTTTAGGTCCTG GGCAGAGGA GCGTATGGTGCGAGTATCAGCG
C23_Ds2.1, GGATGGGATTCTTTAGGTCCTG ACAATGGAG GCGTATGGTGCGAGTATCAGCG
C24_Ds2.1, GGATGGGATTCTTTAGGTCCTG TAGTGGCCA GCGTATGGTGCGAGTATCAGCG
Each plate primer consists of an Illumina adapter (PE-1.0 or PE-2.0), a sequence of 5-7 random nucleotides, and a sample tag
Plate P1.0 and P2.0 primers, Illumina adapters:
|----------------------- PE-1.0 -------------------------| |---| |- tag -| |------ PS1.0 -------|
P01_PE1.0, AATGATACGGCGACCACCGAGATCTACACTCTTTCCCTACACGACGCTCTTCCGATCT NNNNN CAAGTGTTC TAACTTACGGAGTCGCTCTACG
P02_PE1.0, AATGATACGGCGACCACCGAGATCTACACTCTTTCCCTACACGACGCTCTTCCGATCT NNNNN AGGACATTC TAACTTACGGAGTCGCTCTACG
P03_PE1.0, AATGATACGGCGACCACCGAGATCTACACTCTTTCCCTACACGACGCTCTTCCGATCT NNNNN CACTAATGG TAACTTACGGAGTCGCTCTACG
P04_PE1.0, AATGATACGGCGACCACCGAGATCTACACTCTTTCCCTACACGACGCTCTTCCGATCT NNNNN AGCCTGATG TAACTTACGGAGTCGCTCTACG
P05_PE1.0, AATGATACGGCGACCACCGAGATCTACACTCTTTCCCTACACGACGCTCTTCCGATCT NNNNN TTACGCTAA TAACTTACGGAGTCGCTCTACG
|------------------------- PE-2.0 --------------------------| |---| |- tag -| |------ PS2.0 -------|
P01_PE2.0, CAAGCAGAAGACGGCATACGAGATCGGTCTCGGCATTCCTGCTGAACCGCTCTTCCGATCT NNNNN CAAGTGTTC GGATGGGATTCTTTAGGTCCTG
P02_PE2.0, CAAGCAGAAGACGGCATACGAGATCGGTCTCGGCATTCCTGCTGAACCGCTCTTCCGATCT NNNNN AGGACATTC GGATGGGATTCTTTAGGTCCTG
P03_PE2.0, CAAGCAGAAGACGGCATACGAGATCGGTCTCGGCATTCCTGCTGAACCGCTCTTCCGATCT NNNNN CACTAATGG GGATGGGATTCTTTAGGTCCTG
P04_PE2.0, CAAGCAGAAGACGGCATACGAGATCGGTCTCGGCATTCCTGCTGAACCGCTCTTCCGATCT NNNNN AGCCTGATG GGATGGGATTCTTTAGGTCCTG
P05_PE2.0, CAAGCAGAAGACGGCATACGAGATCGGTCTCGGCATTCCTGCTGAACCGCTCTTCCGATCT NNNNN TTACGCTAA GGATGGGATTCTTTAGGTCCTG
Further tags (P06-P24) can be used when necessary

## Sheet: Pool Multiplex Primers
|----------------------- PE-1.0 -------------------------||---||- tag ---------------|
P01_Us1, AATGATACGGCGACCACCGAGATCTACACTCTTTCCCTACACGACGCTCTTCCGATCTNNNNN CAAGTGTTC ATGCCTTTGACGACCCGAGATG
Each primer consists of an Illumina adapter (PE-1.0 or PE-2.0), a sequence of 5-7 random nucleotides, a sample tag, and a hybridization region
Illumina adapters, direct to Us1/2 and Ds1/2:
|----------------------- PE-1.0 -------------------------||-----||- tag -|
P01_Us1, AATGATACGGCGACCACCGAGATCTACACTCTTTCCCTACACGACGCTCTTCCGATCTNNNNN CAAGTGTTC ATGCCTTTGACGACCCGAGATG
P02_Us1, AATGATACGGCGACCACCGAGATCTACACTCTTTCCCTACACGACGCTCTTCCGATCTNNNNNN AGGACATTC ATGCCTTTGACGACCCGAGATG
P03_Us1, AATGATACGGCGACCACCGAGATCTACACTCTTTCCCTACACGACGCTCTTCCGATCTNNNNNNNCACTAATGG ATGCCTTTGACGACCCGAGATG
P04_Us1, AATGATACGGCGACCACCGAGATCTACACTCTTTCCCTACACGACGCTCTTCCGATCTNNNNN AGCCTGATG ATGCCTTTGACGACCCGAGATG
P05_Us1, AATGATACGGCGACCACCGAGATCTACACTCTTTCCCTACACGACGCTCTTCCGATCTNNNNNN TTACGCTAA ATGCCTTTGACGACCCGAGATG
P06_Us1, AATGATACGGCGACCACCGAGATCTACACTCTTTCCCTACACGACGCTCTTCCGATCTNNNNNNNACTCTCCGT ATGCCTTTGACGACCCGAGATG
P07_Us1, AATGATACGGCGACCACCGAGATCTACACTCTTTCCCTACACGACGCTCTTCCGATCTNNNNN GTCGATGCA ATGCCTTTGACGACCCGAGATG
P08_Us1, AATGATACGGCGACCACCGAGATCTACACTCTTTCCCTACACGACGCTCTTCCGATCTNNNNNN ACGGGAATT ATGCCTTTGACGACCCGAGATG
P09_Us1, AATGATACGGCGACCACCGAGATCTACACTCTTTCCCTACACGACGCTCTTCCGATCTNNNNNNNCGCGCCCAG ATGCCTTTGACGACCCGAGATG
P10_Us1, AATGATACGGCGACCACCGAGATCTACACTCTTTCCCTACACGACGCTCTTCCGATCTNNNNN ACTAGTTTG ATGCCTTTGACGACCCGAGATG
P11_Us1, AATGATACGGCGACCACCGAGATCTACACTCTTTCCCTACACGACGCTCTTCCGATCTNNNNNN AGTATTACA ATGCCTTTGACGACCCGAGATG
P12_Us1, AATGATACGGCGACCACCGAGATCTACACTCTTTCCCTACACGACGCTCTTCCGATCTNNNNNNNAGGTTGGGT ATGCCTTTGACGACCCGAGATG
|------------------------- PE-2.0 --------------------------||-----||- tag -|
P01_Us2, CAAGCAGAAGACGGCATACGAGATCGGTCTCGGCATTCCTGCTGAACCGCTCTTCCGATCTNNNNN CAAGTGTTC AGTGTGAGCCGAGGTTCTGAGG
P02_Us2, CAAGCAGAAGACGGCATACGAGATCGGTCTCGGCATTCCTGCTGAACCGCTCTTCCGATCTNNNNNN AGGACATTC AGTGTGAGCCGAGGTTCTGAGG
P03_Us2, CAAGCAGAAGACGGCATACGAGATCGGTCTCGGCATTCCTGCTGAACCGCTCTTCCGATCTNNNNNNNCACTAATGG AGTGTGAGCCGAGGTTCTGAGG
P04_Us2, CAAGCAGAAGACGGCATACGAGATCGGTCTCGGCATTCCTGCTGAACCGCTCTTCCGATCTNNNNN AGCCTGATG AGTGTGAGCCGAGGTTCTGAGG
P05_Us2, CAAGCAGAAGACGGCATACGAGATCGGTCTCGGCATTCCTGCTGAACCGCTCTTCCGATCTNNNNNN TTACGCTAA AGTGTGAGCCGAGGTTCTGAGG
P06_Us2, CAAGCAGAAGACGGCATACGAGATCGGTCTCGGCATTCCTGCTGAACCGCTCTTCCGATCTNNNNNNNACTCTCCGT AGTGTGAGCCGAGGTTCTGAGG
P07_Us2, CAAGCAGAAGACGGCATACGAGATCGGTCTCGGCATTCCTGCTGAACCGCTCTTCCGATCTNNNNN GTCGATGCA AGTGTGAGCCGAGGTTCTGAGG
P08_Us2, CAAGCAGAAGACGGCATACGAGATCGGTCTCGGCATTCCTGCTGAACCGCTCTTCCGATCTNNNNNN ACGGGAATT AGTGTGAGCCGAGGTTCTGAGG
P09_Us2, CAAGCAGAAGACGGCATACGAGATCGGTCTCGGCATTCCTGCTGAACCGCTCTTCCGATCTNNNNNNNCGCGCCCAG AGTGTGAGCCGAGGTTCTGAGG
P10_Us2, CAAGCAGAAGACGGCATACGAGATCGGTCTCGGCATTCCTGCTGAACCGCTCTTCCGATCTNNNNN ACTAGTTTG AGTGTGAGCCGAGGTTCTGAGG
P11_Us2, CAAGCAGAAGACGGCATACGAGATCGGTCTCGGCATTCCTGCTGAACCGCTCTTCCGATCTNNNNNN AGTATTACA AGTGTGAGCCGAGGTTCTGAGG
P12_Us2, CAAGCAGAAGACGGCATACGAGATCGGTCTCGGCATTCCTGCTGAACCGCTCTTCCGATCTNNNNNNNAGGTTGGGT AGTGTGAGCCGAGGTTCTGAGG
|----------------------- PE-1.0 -------------------------||-----||- tag -|
P01_Ds1, AATGATACGGCGACCACCGAGATCTACACTCTTTCCCTACACGACGCTCTTCCGATCTNNNNN CAAGTGTTC GAATCCCGACTGCCGTGGTTAG
P02_Ds1, AATGATACGGCGACCACCGAGATCTACACTCTTTCCCTACACGACGCTCTTCCGATCTNNNNNN AGGACATTC GAATCCCGACTGCCGTGGTTAG
P03_Ds1, AATGATACGGCGACCACCGAGATCTACACTCTTTCCCTACACGACGCTCTTCCGATCTNNNNNNNCACTAATGG GAATCCCGACTGCCGTGGTTAG
P04_Ds1, AATGATACGGCGACCACCGAGATCTACACTCTTTCCCTACACGACGCTCTTCCGATCTNNNNN AGCCTGATG GAATCCCGACTGCCGTGGTTAG
P05_Ds1, AATGATACGGCGACCACCGAGATCTACACTCTTTCCCTACACGACGCTCTTCCGATCTNNNNNN TTACGCTAA GAATCCCGACTGCCGTGGTTAG
P06_Ds1, AATGATACGGCGACCACCGAGATCTACACTCTTTCCCTACACGACGCTCTTCCGATCTNNNNNNNACTCTCCGT GAATCCCGACTGCCGTGGTTAG
P07_Ds1, AATGATACGGCGACCACCGAGATCTACACTCTTTCCCTACACGACGCTCTTCCGATCTNNNNN GTCGATGCA GAATCCCGACTGCCGTGGTTAG
P08_Ds1, AATGATACGGCGACCACCGAGATCTACACTCTTTCCCTACACGACGCTCTTCCGATCTNNNNNN ACGGGAATT GAATCCCGACTGCCGTGGTTAG
P09_Ds1, AATGATACGGCGACCACCGAGATCTACACTCTTTCCCTACACGACGCTCTTCCGATCTNNNNNNNCGCGCCCAG GAATCCCGACTGCCGTGGTTAG
P10_Ds1, AATGATACGGCGACCACCGAGATCTACACTCTTTCCCTACACGACGCTCTTCCGATCTNNNNN ACTAGTTTG GAATCCCGACTGCCGTGGTTAG
P11_Ds1, AATGATACGGCGACCACCGAGATCTACACTCTTTCCCTACACGACGCTCTTCCGATCTNNNNNN AGTATTACA GAATCCCGACTGCCGTGGTTAG
P12_Ds1, AATGATACGGCGACCACCGAGATCTACACTCTTTCCCTACACGACGCTCTTCCGATCTNNNNNNNAGGTTGGGT GAATCCCGACTGCCGTGGTTAG
|------------------------- PE-2.0 --------------------------||-----||- tag -|
P01_Ds2, CAAGCAGAAGACGGCATACGAGATCGGTCTCGGCATTCCTGCTGAACCGCTCTTCCGATCTNNNNN CAAGTGTTC GCGTATGGTGCGAGTATCAGCG
P02_Ds2, CAAGCAGAAGACGGCATACGAGATCGGTCTCGGCATTCCTGCTGAACCGCTCTTCCGATCTNNNNNN AGGACATTC GCGTATGGTGCGAGTATCAGCG
P03_Ds2, CAAGCAGAAGACGGCATACGAGATCGGTCTCGGCATTCCTGCTGAACCGCTCTTCCGATCTNNNNNNNCACTAATGG GCGTATGGTGCGAGTATCAGCG
P04_Ds2, CAAGCAGAAGACGGCATACGAGATCGGTCTCGGCATTCCTGCTGAACCGCTCTTCCGATCTNNNNN AGCCTGATG GCGTATGGTGCGAGTATCAGCG
P05_Ds2, CAAGCAGAAGACGGCATACGAGATCGGTCTCGGCATTCCTGCTGAACCGCTCTTCCGATCTNNNNNN TTACGCTAA GCGTATGGTGCGAGTATCAGCG
P06_Ds2, CAAGCAGAAGACGGCATACGAGATCGGTCTCGGCATTCCTGCTGAACCGCTCTTCCGATCTNNNNNNNACTCTCCGT GCGTATGGTGCGAGTATCAGCG
P07_Ds2, CAAGCAGAAGACGGCATACGAGATCGGTCTCGGCATTCCTGCTGAACCGCTCTTCCGATCTNNNNN GTCGATGCA GCGTATGGTGCGAGTATCAGCG
P08_Ds2, CAAGCAGAAGACGGCATACGAGATCGGTCTCGGCATTCCTGCTGAACCGCTCTTCCGATCTNNNNNN ACGGGAATT GCGTATGGTGCGAGTATCAGCG
P09_Ds2, CAAGCAGAAGACGGCATACGAGATCGGTCTCGGCATTCCTGCTGAACCGCTCTTCCGATCTNNNNNNNCGCGCCCAG GCGTATGGTGCGAGTATCAGCG
P10_Ds2, CAAGCAGAAGACGGCATACGAGATCGGTCTCGGCATTCCTGCTGAACCGCTCTTCCGATCTNNNNN ACTAGTTTG GCGTATGGTGCGAGTATCAGCG
P11_Ds2, CAAGCAGAAGACGGCATACGAGATCGGTCTCGGCATTCCTGCTGAACCGCTCTTCCGATCTNNNNNN AGTATTACA GCGTATGGTGCGAGTATCAGCG
P12_Ds2, CAAGCAGAAGACGGCATACGAGATCGGTCTCGGCATTCCTGCTGAACCGCTCTTCCGATCTNNNNNNNAGGTTGGGT GCGTATGGTGCGAGTATCAGCG

## Sheet: Index Combos Pool Growth Assay
Run 1: T = 0, 5, 15
PRIMER1	PRIMER2	LABEL	PLATE	TAG
P01_Us1	P01_Us2	T0_alpha	A	UP
P01_Us1	P02_Us2	T0_A	A	UP
P01_Us1	P03_Us2	alpha5_CTRL	A	UP
P01_Us1	P04_Us2	alpha5_ITRAC	A	UP
P01_Us1	P05_Us2	alpha5_cycloh	A	UP
P01_Us1	P06_Us2	alpha5_Tamox	A	UP
P01_Us1	P07_Us2	alpha5_Fluc	A	UP
P01_Us1	P08_Us2	alpha5_MTX	A	UP
P01_Us1	P09_Us2	alpha15_CTRL	A	UP
P01_Us1	P10_Us2	alpha15_ITRAC	A	UP
P01_Us1	P11_Us2	alpha15_cycloh	A	UP
P01_Us1	P12_Us2	alpha15_Tamox	A	UP
P02_Us1	P01_Us2	alpha15_fluc	A	UP
P02_Us1	P02_Us2	alpha15_MTX	A	UP
P02_Us1	P03_Us2	A5_CTRL	A	UP
P02_Us1	P04_Us2	A5_ITRAC	A	UP
P02_Us1	P05_Us2	A5_cycloh	A	UP
P02_Us1	P06_Us2	A5_Tamox	A	UP
P02_Us1	P07_Us2	A5_fluc	A	UP
P02_Us1	P08_Us2	A5_MTX	A	UP
P02_Us1	P09_Us2	A15_CTRL	A	UP
P02_Us1	P10_Us2	A15_ITRAC	A	UP
P02_Us1	P11_Us2	A15_cycloh	A	UP
P02_Us1	P12_Us2	A15_Tamox	A	UP
P03_Us1	P01_Us2	A15_fluc	A	UP
P03_Us1	P02_Us2	A15_MTX	A	UP
P03_Us1	P03_Us2	alpha5_CTRL2	A	UP
P03_Us1	P04_Us2	alpha5_beauv	A	UP
P03_Us1	P05_Us2	alpha5_cispl	A	UP
P03_Us1	P06_Us2	alpha5_camptoth	A	UP
P03_Us1	P07_Us2	alpha5_ketoc	A	UP
P03_Us1	P08_Us2	alpha5_bisantr	A	UP
P03_Us1	P09_Us2	alpha15_CTRL2	A	UP
P03_Us1	P10_Us2	alpha15_beauv	A	UP
P03_Us1	P11_Us2	alpha15_cispl	A	UP
P03_Us1	P12_Us2	alpha15_camptoth	A	UP
P04_Us1	P01_Us2	alpha15_ketoc	A	UP
P04_Us1	P02_Us2	alpha15_bisantr	A	UP
P04_Us1	P03_Us2	A5_CTRL2	A	UP
P04_Us1	P04_Us2	A5_beauv	A	UP
P04_Us1	P05_Us2	A5_cispl	A	UP
P04_Us1	P06_Us2	A5_camptoth	A	UP
P04_Us1	P07_Us2	A5_ketoc	A	UP
P04_Us1	P08_Us2	A5_bisantr	A	UP
P04_Us1	P09_Us2	A15_CTRL2	A	UP
P04_Us1	P10_Us2	A15_beauv	A	UP
P04_Us1	P11_Us2	A15_cispl	A	UP
P04_Us1	P12_Us2	A15_camptoth	A	UP
P05_Us1	P01_Us2	A15_ketoc	A	UP
P05_Us1	P02_Us2	A15_bisantr	A	UP
P05_Us1	P03_Us2	alpha5_CTRL3	A	UP
P05_Us1	P04_Us2	alpha5_colch	A	UP
P05_Us1	P05_Us2	alpha5_imat	A	UP
P05_Us1	P06_Us2	alpha5_mitox	A	UP
P05_Us1	P07_Us2	alpha5_micon	A	UP
P05_Us1	P08_Us2	alpha5_valin	A	UP
P05_Us1	P09_Us2	alpha5_benom	A	UP
P05_Us1	P10_Us2	alpha15_CTRL3	A	UP
P05_Us1	P11_Us2	alpha15_colch	A	UP
P05_Us1	P12_Us2	alpha15_imat	A	UP
P06_Us1	P01_Us2	alpha15_mitox	A	UP
P06_Us1	P02_Us2	alpha15_micon	A	UP
P06_Us1	P03_Us2	alpha15_valin	A	UP
P06_Us1	P04_Us2	alpha15_benom	A	UP
P06_Us1	P05_Us2	A5_CTRL3	A	UP
P06_Us1	P06_Us2	A5_colch	A	UP
P06_Us1	P07_Us2	A5_imat	A	UP
P06_Us1	P08_Us2	A5_mitox	A	UP
P06_Us1	P09_Us2	A5_micon	A	UP
P06_Us1	P10_Us2	A5_valin	A	UP
P06_Us1	P11_Us2	A5_benom	A	UP
P06_Us1	P12_Us2	A15_CTRL3	A	UP
P07_Us1	P07_Us2	A15_colch	A	UP
P07_Us1	P08_Us2	A15_imat	A	UP
P07_Us1	P09_Us2	A15_mitox	A	UP
P07_Us1	P10_Us2	A15_micon	A	UP
P07_Us1	P11_Us2	A15_valin	A	UP
P07_Us1	P12_Us2	A15_benom	A	UP
P01_Ds1	P01_Ds2	T0_alpha_1	C	DN
P01_Ds1	P02_Ds2	T0_A_1	C	DN
P01_Ds1	P03_Ds2	alpha5_CTRL	C	DN
P01_Ds1	P04_Ds2	alpha5_ITRAC	C	DN
P01_Ds1	P05_Ds2	alpha5_cycloh	C	DN
P01_Ds1	P06_Ds2	alpha5_Tamox	C	DN
P01_Ds1	P07_Ds2	alpha5_Fluc	C	DN
P01_Ds1	P08_Ds2	alpha5_MTX	C	DN
P01_Ds1	P09_Ds2	alpha15_CTRL	C	DN
P01_Ds1	P10_Ds2	alpha15_ITRAC	C	DN
P01_Ds1	P11_Ds2	alpha15_cycloh	C	DN
P01_Ds1	P12_Ds2	alpha15_Tamox	C	DN
P02_Ds1	P01_Ds2	alpha15_fluc	C	DN
P02_Ds1	P02_Ds2	alpha15_MTX	C	DN
P02_Ds1	P03_Ds2	A5_CTRL	C	DN
P02_Ds1	P04_Ds2	A5_ITRAC	C	DN
P02_Ds1	P05_Ds2	A5_cycloh	C	DN
P02_Ds1	P06_Ds2	A5_Tamox	C	DN
P02_Ds1	P07_Ds2	A5_fluc	C	DN
P02_Ds1	P08_Ds2	A5_MTX	C	DN
P02_Ds1	P09_Ds2	A15_CTRL	C	DN
P02_Ds1	P10_Ds2	A15_ITRAC	C	DN
P02_Ds1	P11_Ds2	A15_cycloh	C	DN
P02_Ds1	P12_Ds2	A15_Tamox	C	DN
P03_Ds1	P01_Ds2	A15_fluc	C	DN
P03_Ds1	P02_Ds2	A15_MTX	C	DN
P03_Ds1	P03_Ds2	alpha5_CTRL2	C	DN
P03_Ds1	P04_Ds2	alpha5_beauv	C	DN
P03_Ds1	P05_Ds2	alpha5_cispl	C	DN
P03_Ds1	P06_Ds2	alpha5_camptoth	C	DN
P03_Ds1	P07_Ds2	alpha5_ketoc	C	DN
P03_Ds1	P08_Ds2	alpha5_bisantr	C	DN
P03_Ds1	P09_Ds2	alpha15_CTRL2	C	DN
P03_Ds1	P10_Ds2	alpha15_beauv	C	DN
P03_Ds1	P11_Ds2	alpha15_cispl	C	DN
P03_Ds1	P12_Ds2	alpha15_camptoth	C	DN
P04_Ds1	P01_Ds2	alpha15_ketoc	C	DN
P04_Ds1	P02_Ds2	alpha15_bisantr	C	DN
P04_Ds1	P03_Ds2	A5_CTRL2	C	DN
P04_Ds1	P04_Ds2	A5_beauv	C	DN
P04_Ds1	P05_Ds2	A5_cispl	C	DN
P04_Ds1	P06_Ds2	A5_camptoth	C	DN
P04_Ds1	P07_Ds2	A5_ketoc	C	DN
P04_Ds1	P08_Ds2	A5_bisantr	C	DN
P04_Ds1	P09_Ds2	A15_CTRL2	C	DN
P04_Ds1	P10_Ds2	A15_beauv	C	DN
P04_Ds1	P11_Ds2	A15_cispl	C	DN
P04_Ds1	P12_Ds2	A15_camptoth	C	DN
P05_Ds1	P01_Ds2	A15_ketoc	C	DN
P05_Ds1	P02_Ds2	A15_bisantr	C	DN
P05_Ds1	P03_Ds2	alpha5_CTRL3	C	DN
P05_Ds1	P04_Ds2	alpha5_colch	C	DN
P05_Ds1	P05_Ds2	alpha5_imat	C	DN
P05_Ds1	P06_Ds2	alpha5_mitox	C	DN
P05_Ds1	P07_Ds2	alpha5_micon	C	DN
P05_Ds1	P08_Ds2	alpha5_valin	C	DN
P05_Ds1	P09_Ds2	alpha5_benom	C	DN
P05_Ds1	P10_Ds2	alpha15_CTRL3	C	DN
P05_Ds1	P11_Ds2	alpha15_colch	C	DN
P05_Ds1	P12_Ds2	alpha15_imat	C	DN
P06_Ds1	P01_Ds2	alpha15_mitox	C	DN
P06_Ds1	P02_Ds2	alpha15_micon	C	DN
P06_Ds1	P03_Ds2	alpha15_valin	C	DN
P06_Ds1	P04_Ds2	alpha15_benom	C	DN
P06_Ds1	P05_Ds2	A5_CTRL3	C	DN
P06_Ds1	P06_Ds2	A5_colch	C	DN
P06_Ds1	P07_Ds2	A5_imat	C	DN
P06_Ds1	P08_Ds2	A5_mitox	C	DN
P06_Ds1	P09_Ds2	A5_micon	C	DN
P06_Ds1	P10_Ds2	A5_valin	C	DN
P06_Ds1	P11_Ds2	A5_benom	C	DN
P06_Ds1	P12_Ds2	A15_CTRL3	C	DN
P07_Ds1	P07_Ds2	A15_colch	C	DN
P07_Ds1	P08_Ds2	A15_imat	C	DN
P07_Ds1	P09_Ds2	A15_mitox	C	DN
P07_Ds1	P10_Ds2	A15_micon	C	DN
P07_Ds1	P11_Ds2	A15_valin	C	DN
P07_Ds1	P12_Ds2	A15_benom	C	DN
Run 2: T = 0, 10, 20
PRIMER1	PRIMER2	LABEL	PLATE	TAG
P07_Us1	P01_Us2	T0_alpha	B	UP
P07_Us1	P02_Us2	T0_A	B	UP
P07_Us1	P03_Us2	alpha10_CTRL	B	UP
P07_Us1	P04_Us2	alpha10_ITRAC	B	UP
P07_Us1	P05_Us2	alpha10_cycloh	B	UP
P07_Us1	P06_Us2	alpha10_Tamox	B	UP
P07_Us1	P07_Us2	alpha10_Fluc	B	UP
P07_Us1	P08_Us2	alpha10_MTX	B	UP
P07_Us1	P09_Us2	alpha20_CTRL	B	UP
P07_Us1	P10_Us2	alpha20_ITRAC	B	UP
P07_Us1	P11_Us2	alpha20_cycloh	B	UP
P07_Us1	P12_Us2	alpha20_Tamox	B	UP
P08_Us1	P01_Us2	alpha20_fluc	B	UP
P08_Us1	P02_Us2	alpha20_MTX	B	UP
P08_Us1	P03_Us2	A10_CTRL	B	UP
P08_Us1	P04_Us2	A10_ITRAC	B	UP
P08_Us1	P05_Us2	A10_cycloh	B	UP
P08_Us1	P06_Us2	A10_Tamox	B	UP
P08_Us1	P07_Us2	A10_fluc	B	UP
P08_Us1	P08_Us2	A10_MTX	B	UP
P08_Us1	P09_Us2	A20_CTRL	B	UP
P08_Us1	P10_Us2	A20_ITRAC	B	UP
P08_Us1	P11_Us2	A20_cycloh	B	UP
P08_Us1	P12_Us2	A20_Tamox	B	UP
P09_Us1	P01_Us2	A20_fluc	B	UP
P09_Us1	P02_Us2	A20_MTX	B	UP
P09_Us1	P03_Us2	alpha10_CTRL2	B	UP
P09_Us1	P04_Us2	alpha10_beauv	B	UP
P09_Us1	P05_Us2	alpha10_cispl	B	UP
P09_Us1	P06_Us2	alpha10_camptoth	B	UP
P09_Us1	P07_Us2	alpha10_ketoc	B	UP
P09_Us1	P08_Us2	alpha10_bisantr	B	UP
P09_Us1	P09_Us2	alpha20_CTRL2	B	UP
P09_Us1	P10_Us2	alpha20_beauv	B	UP
P09_Us1	P11_Us2	alpha20_cispl	B	UP
P09_Us1	P12_Us2	alpha20_camptoth	B	UP
P10_Us1	P01_Us2	alpha20_ketoc	B	UP
P10_Us1	P02_Us2	alpha20_bisantr	B	UP
P10_Us1	P03_Us2	A10_CTRL2	B	UP
P10_Us1	P04_Us2	A10_beauv	B	UP
P10_Us1	P05_Us2	A10_cispl	B	UP
P10_Us1	P06_Us2	A10_camptoth	B	UP
P10_Us1	P07_Us2	A10_ketoc	B	UP
P10_Us1	P08_Us2	A10_bisantr	B	UP
P10_Us1	P09_Us2	A20_CTRL2	B	UP
P10_Us1	P10_Us2	A20_beauv	B	UP
P10_Us1	P11_Us2	A20_cispl	B	UP
P10_Us1	P12_Us2	A20_camptoth	B	UP
P11_Us1	P01_Us2	A20_ketoc	B	UP
P11_Us1	P02_Us2	A20_bisantr	B	UP
P11_Us1	P03_Us2	alpha10_CTRL3	B	UP
P11_Us1	P04_Us2	alpha10_colch	B	UP
P11_Us1	P05_Us2	alpha10_imat	B	UP
P11_Us1	P06_Us2	alpha10_mitox	B	UP
P11_Us1	P07_Us2	alpha10_micon	B	UP
P11_Us1	P08_Us2	alpha10_valin	B	UP
P11_Us1	P09_Us2	alpha10_benom	B	UP
P11_Us1	P10_Us2	alpha20_CTRL3	B	UP
P11_Us1	P11_Us2	alpha20_colch	B	UP
P11_Us1	P12_Us2	alpha20_imat	B	UP
P12_Us1	P01_Us2	alpha20_mitox	B	UP
P12_Us1	P02_Us2	alpha20_micon	B	UP
P12_Us1	P03_Us2	alpha20_valin	B	UP
P12_Us1	P04_Us2	alpha20_benom	B	UP
P12_Us1	P05_Us2	A10_CTRL3	B	UP
P12_Us1	P06_Us2	A10_colch	B	UP
P12_Us1	P07_Us2	A10_imat	B	UP
P12_Us1	P08_Us2	A10_mitox	B	UP
P12_Us1	P09_Us2	A10_micon	B	UP
P12_Us1	P10_Us2	A10_valin	B	UP
P12_Us1	P11_Us2	A10_benom	B	UP
P12_Us1	P12_Us2	A20_CTRL3	B	UP
P01_Us1	P07_Us2	A20_colch	B	UP
P01_Us1	P08_Us2	A20_imat	B	UP
P01_Us1	P09_Us2	A20_mitox	B	UP
P01_Us1	P10_Us2	A20_micon	B	UP
P01_Us1	P11_Us2	A20_valin	B	UP
P01_Us1	P12_Us2	A20_benom	B	UP
P07_Ds1	P01_Ds2	T0_alpha	D	DN
P07_Ds1	P02_Ds2	T0_A	D	DN
P07_Ds1	P03_Ds2	alpha10_CTRL	D	DN
P07_Ds1	P04_Ds2	alpha10_ITRAC	D	DN
P07_Ds1	P05_Ds2	alpha10_cycloh	D	DN
P07_Ds1	P06_Ds2	alpha10_Tamox	D	DN
P07_Ds1	P07_Ds2	alpha10_Fluc	D	DN
P07_Ds1	P08_Ds2	alpha10_MTX	D	DN
P07_Ds1	P09_Ds2	alpha20_CTRL	D	DN
P07_Ds1	P10_Ds2	alpha20_ITRAC	D	DN
P07_Ds1	P11_Ds2	alpha20_cycloh	D	DN
P07_Ds1	P12_Ds2	alpha20_Tamox	D	DN
P08_Ds1	P01_Ds2	alpha20_fluc	D	DN
P08_Ds1	P02_Ds2	alpha20_MTX	D	DN
P08_Ds1	P03_Ds2	A10_CTRL	D	DN
P08_Ds1	P04_Ds2	A10_ITRAC	D	DN
P08_Ds1	P05_Ds2	A10_cycloh	D	DN
P08_Ds1	P06_Ds2	A10_Tamox	D	DN
P08_Ds1	P07_Ds2	A10_fluc	D	DN
P08_Ds1	P08_Ds2	A10_MTX	D	DN
P08_Ds1	P09_Ds2	A20_CTRL	D	DN
P08_Ds1	P10_Ds2	A20_ITRAC	D	DN
P08_Ds1	P11_Ds2	A20_cycloh	D	DN
P08_Ds1	P12_Ds2	A20_Tamox	D	DN
P09_Ds1	P01_Ds2	A20_fluc	D	DN
P09_Ds1	P02_Ds2	A20_MTX	D	DN
P09_Ds1	P03_Ds2	alpha10_CTRL2	D	DN
P09_Ds1	P04_Ds2	alpha10_beauv	D	DN
P09_Ds1	P05_Ds2	alpha10_cispl	D	DN
P09_Ds1	P06_Ds2	alpha10_camptoth	D	DN
P09_Ds1	P07_Ds2	alpha10_ketoc	D	DN
P09_Ds1	P08_Ds2	alpha10_bisantr	D	DN
P09_Ds1	P09_Ds2	alpha20_CTRL2	D	DN
P09_Ds1	P10_Ds2	alpha20_beauv	D	DN
P09_Ds1	P11_Ds2	alpha20_cispl	D	DN
P09_Ds1	P12_Ds2	alpha20_camptoth	D	DN
P10_Ds1	P01_Ds2	alpha20_ketoc	D	DN
P10_Ds1	P02_Ds2	alpha20_bisantr	D	DN
P10_Ds1	P03_Ds2	A10_CTRL2	D	DN
P10_Ds1	P04_Ds2	A10_beauv	D	DN
P10_Ds1	P05_Ds2	A10_cispl	D	DN
P10_Ds1	P06_Ds2	A10_camptoth	D	DN
P10_Ds1	P07_Ds2	A10_ketoc	D	DN
P10_Ds1	P08_Ds2	A10_bisantr	D	DN
P10_Ds1	P09_Ds2	A20_CTRL2	D	DN
P10_Ds1	P10_Ds2	A20_beauv	D	DN
P10_Ds1	P11_Ds2	A20_cispl	D	DN
P10_Ds1	P12_Ds2	A20_camptoth	D	DN
P11_Ds1	P01_Ds2	A20_ketoc	D	DN
P11_Ds1	P02_Ds2	A20_bisantr	D	DN
P11_Ds1	P03_Ds2	alpha10_CTRL3	D	DN
P11_Ds1	P04_Ds2	alpha10_colch	D	DN
P11_Ds1	P05_Ds2	alpha10_imat	D	DN
P11_Ds1	P06_Ds2	alpha10_mitox	D	DN
P11_Ds1	P07_Ds2	alpha10_micon	D	DN
P11_Ds1	P08_Ds2	alpha10_valin	D	DN
P11_Ds1	P09_Ds2	alpha10_benom	D	DN
P11_Ds1	P10_Ds2	alpha20_CTRL3	D	DN
P11_Ds1	P11_Ds2	alpha20_colch	D	DN
P11_Ds1	P12_Ds2	alpha20_imat	D	DN
P12_Ds1	P01_Ds2	alpha20_mitox	D	DN
P12_Ds1	P02_Ds2	alpha20_micon	D	DN
P12_Ds1	P03_Ds2	alpha20_valin	D	DN
P12_Ds1	P04_Ds2	alpha20_benom	D	DN
P12_Ds1	P05_Ds2	A10_CTRL3	D	DN
P12_Ds1	P06_Ds2	A10_colch	D	DN
P12_Ds1	P07_Ds2	A10_imat	D	DN
P12_Ds1	P08_Ds2	A10_mitox	D	DN
P12_Ds1	P09_Ds2	A10_micon	D	DN
P12_Ds1	P10_Ds2	A10_valin	D	DN
P12_Ds1	P11_Ds2	A10_benom	D	DN
P12_Ds1	P12_Ds2	A20_CTRL3	D	DN
P01_Ds1	P07_Ds2	A20_colch	D	DN
P01_Ds1	P08_Ds2	A20_imat	D	DN
P01_Ds1	P09_Ds2	A20_mitox	D	DN
P01_Ds1	P10_Ds2	A20_micon	D	DN
P01_Ds1	P11_Ds2	A20_valin	D	DN
P01_Ds1	P12_Ds2	A20_benom	D	DN
