# Supplementary material for: Highly Combinatorial Genetic Interaction Analysis Reveals a Multi-Drug Transporter Influence Network
Source: Cell Syst. Author manuscript; Available in PMC 2021 Jan 22. (PMC6989212; doi:10.1016/j.cels.2019.09.009)
Supplement: 3 [file NIHMS1545864-supplement-3.zip]

Archive with 3 entries (2 files):
- DataS2.xlsx
- __MACOSX/
- __MACOSX/._DataS2.xlsx
