# Supplementary material for: Highly Combinatorial Genetic Interaction Analysis Reveals a Multi-Drug Transporter Influence Network
Source: Cell Syst. Author manuscript; Available in PMC 2021 Jan 22. (PMC6989212; doi:10.1016/j.cels.2019.09.009)
Supplement: 3 [file NIHMS1545864-supplement-3.zip › DataS2.xlsx]

## Sheet: Control Genotypes
Control Type	Strain ID	Mating Type	UPTAG	DNTAG	PDR18	YOR1	ADP1	YCF1	VMR1	SNQ2	BPT1	AUS1	PDR12	NFT1	PDR5	PDR11	YBT1	PDR10	YOL075C	PDR15
Gold Standard	GS1	MATa	TTGTCCAAGAGGAGGATTTCTTAGC	TTTAAACCTGAGATTTGACCCAATT	1	0	1	1	0	0	1	1	0	0	0	0	1	0	0	1
Gold Standard	GS2	MATa	TTAACTAATCGTATTTACGTACCGA	CAGGCGTTCATGATAAGGATGGAAG	1	1	0	0	1	0	0	1	1	0	0	0	1	0	0	0
Gold Standard	GS3	MATa	CGACTAATAACAGGCAATGAATCGA	TACCCAATATAATAGAGACCCGACC	0	0	1	0	1	1	0	0	0	1	0	1	0	0	0	0
Gold Standard	GS4	MATa	CGCGCATGTACGAGATGCCTGTGAT	ACAAGAAACAGACAATATTAGTGCA	0	0	1	0	0	1	1	1	1	1	1	1	0	0	0	1
Gold Standard	GS5	MATa	GGTCGTTTGGGAATTCTTGTGCTTA	TCTTACAASCATTTCACAAAGTGTC	0	1	0	1	0	0	0	0	0	1	0	1	0	0	1	1
Gold Standard	GS6	MATa	GCAATGGTTGGGTTTATATATCAAG	ATATTTAAGAAACACATAAAGAAGC	0	1	1	0	0	1	0	1	0	1	1	0	0	0	0	1
Gold Standard	GS7	MATa	CAACGCTTGGCGTATAGTGCTTTA	TCAGAGAGCGTATTCGTACGCTGCA	1	0	1	1	0	0	1	1	1	0	1	1	0	0	1	0
Gold Standard	GS8	MATa	TAGCAAGCTTGGATCGAACATTCTC	CGAAAAAGTACTTGAAATAGTAAAA	1	0	0	1	1	1	0	1	0	0	0	1	0	0	1	0
Gold Standard	GS9	MATa	GCTATTTTACTAGCTACAACTAAAA	ATCGAAATACGTCAAGTTAAAATAC	0	0	1	0	1	0	0	1	0	1	0	1	0	0	1	1
Gold Standard	GS10	MATa	ATCTCCCTTGTAAGGTCGTCGTGAC	ACYGCAGAGCAGGACAAGCAAGAAT	1	0	1	1	0	1	1	1	0	0	1	1	1	1	0	0
Gold Standard	GS11	MATa	AGAGTTAAGGTTCGGCGGGCATGAT	GAAGACTAGTACAAACACAATGCAT	1	0	1	1	1	1	0	1	1	1	0	0	0	0	1	1
Gold Standard	GS12	MATa	AAGCTTTGAAGAATATTTTAAGTCT	AATCATGGCCTTCCACCGAAAGAAM	0	1	1	0	1	0	1	1	1	1	1	1	1	1	0	0
Gold Standard	GS13	MATa	AGGGGAGCGATCGGGGGGCGCGGGG	YGTATCCGGGAGACAAGAAACCAGG	1	1	1	1	0	0	0	0	0	0	0	0	0	0	0	1
Gold Standard	GS14	MATa	ACTTCGGATTTTGTTTAATTGAGGG	TTTATATTTATCCGGGAGATCTTCC	1	0	1	0	1	0	0	0	1	1	0	1	1	0	0	1
Gold Standard	GS15	MATa	GAACTCTCGTTTAGTCTCAAGTAAA	AAGTCGATTCATACCTTTCTGTATT	0	1	1	0	1	0	0	1	1	1	1	1	0	0	0	1
Gold Standard	GS16	MATa	GAAGAGAAGGGGTGCGGCCGTGCGT	CTAAACATGTGCGTCAAACATTAGA	1	1	1	0	0	0	1	0	0	0	1	0	1	0	0	0
Gold Standard	GS17	MATa	TTAGTGAGTGAAGGTCGGCGTAGGG	ATGATTGGTTAAACTGACATCTTGA	0	1	1	1	0	0	1	0	1	1	1	1	1	0	1	1
Gold Standard	GS18	MATa	GGAAATTATTTTCGGGTCTGCTGGT	TAATATAAGACCATTTGTCCCTAAC	1	1	1	0	0	0	1	0	1	0	0	0	0	1	1	0
Gold Standard	GS19	MATa	ATATATTTCGATTTTTGGTCCCTTT	TAACTGTACAGACTCAAGCATTAAG	0	0	1	0	0	0	1	0	1	1	1	1	1	0	0	1
Gold Standard	GS23	MATalpha	TGGTGGTCCTGGGTCCTGCCATGCT	TGAACAAACAAAACGCAGGTATGAC	1	0	1	0	0	1	0	0	1	1	0	1	0	0	0	0
Gold Standard	GS24	MATalpha	AACGGACTATAGTCAATGACACTAG	ACACCAGGCTTTCCCAGTTTCAWGC	0	1	1	0	1	0	1	1	1	0	0	1	1	0	0	0
Gold Standard	GS25	MATalpha	TTTATTGGATTTTAATGTTTCGGCC	CTTTCCCTKACAATTGACTCGATCA	1	0	1	1	1	1	0	0	1	0	0	1	0	0	0	0
Gold Standard	GS26	MATalpha	TGTGTTAAATTGGGCCGCTAGTCTT	AACAACGCCCCGTTATATCCAGTCT	0	1	0	0	1	0	1	1	1	0	1	0	1	0	1	1
Gold Standard	GS27	MATalpha	CGTATTTTTATTTTAGGTTCAGCCT	CACCATACAAATATAACACCGGAAC	0	0	1	0	1	0	0	0	1	1	0	0	0	0	0	1
Gold Standard	GS28	MATalpha	CCCCAAATTGTGCAGGAAAGTGAGA	AAGAGTCCATCAAGACAATTGGGAG	0	0	0	1	0	0	0	0	1	0	0	1	0	1	0	0
Gold Standard	GS29	MATalpha	GCTTTAATGTACAGGGTATTCCAAT	TCTATTTCCCTTATAAACGTTTATA	0	0	1	0	1	0	1	1	0	0	1	0	1	1	1	0
Gold Standard	GS30	MATalpha	TGTAGTCGTCTTGATTGTGTACCAC	AAACCAGGTTAATTTAAATCAGTTA	1	1	0	0	0	0	0	1	1	0	1	0	0	0	1	1
Gold Standard	GS31	MATalpha	AGATGAGTGTCTGCTATTGGTATGG	GCTGAAAATCTAGCCAATAAGGCAC	1	1	1	1	1	0	0	0	0	1	1	1	0	0	0	0
Gold Standard	GS32	MATalpha	TCTCCTATACCAGCAGCTAAATTGT	CTGTCAGAATTTATCTTATTATGTR	0	1	0	1	1	1	0	0	1	1	0	1	1	1	1	0
Gold Standard	GS33	MATalpha	ATTCACACCACGATAGATTCTCGAG	TTTTATATATAAAAGAGATCTGGTC	1	0	1	1	1	0	0	1	0	0	0	1	1	1	1	0
Gold Standard	GS34	MATalpha	GAGTAAGGGGTTGTCCGTGCCGATC	GGATTGTCAAAGATTTTAAAGACAC	0	0	0	1	1	0	0	1	1	1	1	0	0	1	1	0
Gold Standard	GS35	MATalpha	GGTAAGTTATCAGGGTACAATGCTA	TGAGTCAAAATATCTTGGGCCTTCA	0	0	0	0	1	1	0	0	0	0	0	1	0	1	1	1
Gold Standard	GS36	MATalpha	TTGGTTTGAAAAAGAAATCTAGTCA	TTAMCCATTTACTGCCTTCTACTAC	1	1	1	1	1	0	0	1	1	1	0	0	0	1	0	1
Gold Standard	GS37	MATalpha	TTTAATATTTATAACGGGTATGGTT	ACTTCGGRGAAATGGTCTCAATGAT	0	0	0	0	0	1	0	1	1	0	0	1	0	0	1	1
Gold Standard	GS38	MATalpha	GCTAAACAATTATTGTACACGGYAA	CCCACCACCTCCCCGCGTCGACGG	0	0	1	1	1	0	0	1	0	0	0	0	0	1	1	1
Gold Standard	GS39	MATalpha	GCTGGTTGTTTTAGAGCCACGTAGA	ACTATAGTTTTGCTTCCCACAAGC	1	0	0	1	1	0	0	1	0	1	0	0	0	1	1	0
Gold Standard	GS40	MATalpha	CCCACTGTGTCGGTAATAAGGTATG	AGTCAGATTGGACTCGAGCAATTAA	1	0	1	0	0	0	1	0	0	1	0	1	1	0	1	1
Gold Standard	GS41	MATalpha	ATTTTATATGTTTTTATGGTCTTGG	AGTCACTTATGTGGTGAAAGATGTA	0	1	1	1	0	0	0	0	0	1	0	0	0	1	0	0
Gold Standard	GS42	MATalpha	ACTTGTATCTGCTTGTTTATACCCA	AGTCAGGGCCACCTACATTGAATT	1	0	0	1	1	1	1	0	1	0	0	1	1	1	0	0
Gold Standard	GS43	MATalpha	GATCGTTTAATGGGTTTCGGAATTG	AAGGTTTTRTTAAAGGACTCAAGAT	0	0	0	0	0	0	0	0	1	1	0	0	0	1	0	0
Wildtype Barcoder	URABCC2	MATalpha	ATGCGCGCTTGGGGGGGRTCGGCGT	ACAACTACTATAGCCCTTTTCAGGA	0	0	0	0	0	0	0	0	0	0	0	0	0	0	0	0
Non-Barcode Green Monster	GM512	MATa			1	1	1	1	1	1	1	1	1	1	0	0	0	0	0	0
															1	1	1	1	1	1
															1	1	1	1	1	1

## Sheet: Initial Genotyping Results
PLATE	c	r	Strain.Name	POS	Comment	UPTAG	UPTAG stat	DNTAG	DNTAG stat	PDR18	YOR1	ADP1	YCF1	VMR1	SNQ2	BPT1	AUS1	PDR12	NFT1	PDR5	PDR11	YBT1	PDR10	YOL075C	PDR15
TWAS_JUL2012_yeast_a01	1	1	TWAS21010101	A01	Control locus
TWAS_JUL2012_yeast_a01	2	1	TWAS21010102	A02	Control locus
TWAS_JUL2012_yeast_a01	3	1	TWAS21010103	A03	Pick	GTTTATTGCCGTAGTTTGGTCCACT	Unique UPTAG	Na	Na	0	0	0	0	0	0	0	0	0	0	0	0	0	0	0	0
TWAS_JUL2012_yeast_a01	4	1	TWAS21010104	A04	Pick	Na	Na	ATTGAATTGAAGTCACTAATATTAT	Unique DNTAG	1	0	1	0	1	0	0	0	0	1	1	0	0	0	1	1
TWAS_JUL2012_yeast_a01	5	1	TWAS21010105	A05	Pick	GACCACAAGCTTCGTCGCACGGTTC	Unique UPTAG	Na	Na	0	0	1	0	0	0	0	0	1	0	0	0	0	1	0	0
TWAS_JUL2012_yeast_a01	6	1	TWAS21010106	A06	Pick	GTATGGAGATGCGCCGCTTGTGTGT	Unique UPTAG	AAATATACTTATACTGGGACAATAG	Unique DNTAG	1	0	1	0	1	1	0	1	0	0	1	0	0	0	0	1
TWAS_JUL2012_yeast_a01	7	1	TWAS21010107	A07	Pick	CGATTATAAACGGTTCTCCTTTTCA	Unique UPTAG	GCACGACGAATAATAACCAAATTGT	Unique DNTAG	0	1	0	1	1	1	0	1	0	1	0	1	0	1	1	1
TWAS_JUL2012_yeast_a01	8	1	TWAS21010108	A08	Discard
TWAS_JUL2012_yeast_a01	9	1	TWAS21010109	A09	Control locus
TWAS_JUL2012_yeast_a01	10	1	TWAS21010110	A10	Control locus
TWAS_JUL2012_yeast_a01	11	1	TWAS21010111	A11	Pick	GTTATTGTCGCAATGGCATTTGATC	Redundant UPTAG but similar genotype	TGTTGCAATGTATTAACCCACGATA	Redundant DNTAG but similar genotype	1	1	1	1	0	0	0	1	1	0	1	1	0	0	1	1
TWAS_JUL2012_yeast_a01	12	1	TWAS21010112	A12	Pick	CTTAGATTGCCCATTTTGTTTTAAC	Unique UPTAG	CCAAGTTGCCTATGTTACTAAGTAC	Unique DNTAG	1	0	0	0	0	1	1	0	1	0	0	0	1	0	0	1
TWAS_JUL2012_yeast_a01	13	1	TWAS21010113	A13	Discard
TWAS_JUL2012_yeast_a01	14	1	TWAS21010114	A14	Pick	CGCCGGACGTCTCGGGCGCGGGCAG	Unique UPTAG	GATGAATTTGTAGCATGTCGAAACA	Unique DNTAG	0	0	0	1	1	0	0	1	1	0	1	0	1	1	1	0
TWAS_JUL2012_yeast_a01	15	1	TWAS21010115	A15	Pick	TTGTGACTTGTTTACCCCTCGGGCT	Unique UPTAG	TCCAACATAGAAGTCGTCCTACCCT	Unique DNTAG	1	0	1	0	0	1	0	0	1	0	1	1	0	1	0	1
TWAS_JUL2012_yeast_a01	16	1	TWAS21010116	A16	Pick	CGTCGGTAAGGGGTAATTAGCCCTT	Unique UPTAG	AGCCGGCTTCCCCCTACATGCACAC	Unique DNTAG	0	0	0	1	0	0	1	1	0	0	1	0	1	0	0	0
TWAS_JUL2012_yeast_a01	17	1	TWAS21010117	A17	Pick	GGGGGCGGTGGACGATTCCAGAGCA	Unique UPTAG	Na	Na	1	1	1	1	0	1	0	0	0	1	1	1	1	0	0	0
TWAS_JUL2012_yeast_a01	18	1	TWAS21010118	A18	Pick	GTGGTACTTGGTTAGGGAGTCGGTG	Unique UPTAG	TTACCATTAGTTGGGCTTGAGAAAG	Unique DNTAG	1	1	0	0	0	1	0	1	0	0	0	1	0	1	1	0
TWAS_JUL2012_yeast_a01	19	1	TWAS21010119	A19	Pick	TCTTGAAGGAATCGTCTTGGAGTTG	Unique UPTAG	TGAAGTAAGATAGGATGCTGATATA	Unique DNTAG	0	1	1	1	0	0	0	1	1	1	0	0	0	1	0	0
TWAS_JUL2012_yeast_a01	20	1	TWAS21010120	A20	Discard
TWAS_JUL2012_yeast_a01	21	1	TWAS21010121	A21	Pick	AAGTGTCTATTATTTGTGGTTACAG	Unique UPTAG	ATAAAAAATTTGCATAGATTAAGAC	Unique DNTAG	0	0	0	1	0	1	1	0	0	0	1	0	0	0	1	0
TWAS_JUL2012_yeast_a01	22	1	TWAS21010122	A22	Pick	TCGGAATCTAGTCTTCTGGTGCCTC	Unique UPTAG	AACTTTAACAATGGCAATAATTTAT	Unique DNTAG	1	0	1	1	1	0	0	0	0	1	1	1	1	0	1	1
TWAS_JUL2012_yeast_a01	23	1	TWAS21010123	A23	Control locus
TWAS_JUL2012_yeast_a01	24	1	TWAS21010124	A24	Control locus
TWAS_JUL2012_yeast_a01	1	2	TWAS21010201	B01	Control locus
TWAS_JUL2012_yeast_a01	2	2	TWAS21010202	B02	Control locus
TWAS_JUL2012_yeast_a01	3	2	TWAS21010203	B03	Pick	ATAGCCTAAGGCAGCGTTTATTATT	Unique UPTAG	GTGCCTATTTCTTGACACATGCTTT	Unique DNTAG	1	1	1	0	1	1	0	0	0	0	0	1	0	1	1	0
TWAS_JUL2012_yeast_a01	4	2	TWAS21010204	B04	Pick	TTCTACGGATGGTCGGTATGTCCGC	Unique UPTAG	TATTTACACTCCGACTCGACCGTAA	Unique DNTAG	1	0	0	0	0	1	0	0	0	0	1	0	0	1	0	0
TWAS_JUL2012_yeast_a01	5	2	TWAS21010205	B05	Pick	GATAATGTTGGCAAAATTCAGTGGG	Unique UPTAG	AAAGAACTAAAAACAATAACAATCT	Unique DNTAG	1	0	1	1	1	0	0	0	0	0	1	1	0	1	0	1
TWAS_JUL2012_yeast_a01	6	2	TWAS21010206	B06	Pick	Na	Na	GCGAAGACCATAACAATGGCGGACT	Unique DNTAG	0	1	1	0	1	1	0	0	0	0	0	1	1	1	0	0
TWAS_JUL2012_yeast_a01	7	2	TWAS21010207	B07	Pick	TATCCGCGGGTTGTTCGCATACGGT	Unique UPTAG	TACTAGCTGAGCATGTAGCTTTTTA	Unique DNTAG	0	0	1	0	1	1	1	1	0	0	1	0	1	0	1	1
TWAS_JUL2012_yeast_a01	8	2	TWAS21010208	B08	Pick	CTTTCATGAGATGCTCTATCCATGC	Unique UPTAG	TAATAGCAAGCAACGTGATGAATGT	Unique DNTAG	1	0	0	1	1	1	1	0	0	0	0	0	1	1	0	1
TWAS_JUL2012_yeast_a01	9	2	TWAS21010209	B09	Control locus
TWAS_JUL2012_yeast_a01	10	2	TWAS21010210	B10	Control locus
TWAS_JUL2012_yeast_a01	11	2	TWAS21010211	B11	Pick	TGAATCTCGGATATCAGCGACTCTT	Unique UPTAG	CATCGACCTCATTGGAATGTCACTA	Unique DNTAG	0	0	1	0	1	1	1	0	0	0	1	0	1	1	0	0
TWAS_JUL2012_yeast_a01	12	2	TWAS21010212	B12	Pick	GACCGTCGCTTATTGTTTATGGCCT	Unique UPTAG	Na	Na	0	0	0	0	0	0	1	1	1	0	0	1	0	1	0	0
TWAS_JUL2012_yeast_a01	13	2	TWAS21010213	B13	Discard
TWAS_JUL2012_yeast_a01	14	2	TWAS21010214	B14	Discard
TWAS_JUL2012_yeast_a01	15	2	TWAS21010215	B15	Pick	CGCAATGTTGGGGCTTTCTGACATT	Unique UPTAG	CTTCAGACTATCCCGGGTAGGTATT	Unique DNTAG	1	1	1	0	1	0	1	1	1	0	1	1	1	0	0	0
TWAS_JUL2012_yeast_a01	16	2	TWAS21010216	B16	Pick	TCGGGACGTTATGTGTCTGAGAAGC	Unique UPTAG	CAGCGTCACTCCCTTTAAGACAACG	Unique DNTAG	1	0	1	0	0	0	0	1	1	0	1	0	0	1	0	1
TWAS_JUL2012_yeast_a01	17	2	TWAS21010217	B17	Pick	TTGTTGGTCCCAGTTGTCTCTAGTT	Unique UPTAG	TGCCAATGTGATGATCCCTTTCTAT	Unique DNTAG	0	0	0	0	0	0	0	0	0	0	0	0	0	0	0	0
TWAS_JUL2012_yeast_a01	18	2	TWAS21010218	B18	Pick	AGACGGTATCGGTAGCCTTAATGTT	Unique UPTAG	Na	Na	0	1	0	0	0	1	1	0	1	0	1	0	1	1	0	0
TWAS_JUL2012_yeast_a01	19	2	TWAS21010219	B19	Pick	TTTTTATAGTACTTACGGTTATTCT	Unique UPTAG	CGGCACTTCGTTGTAAATTAACCAA	Unique DNTAG	1	0	0	0	0	0	0	1	1	0	1	1	0	0	1	1
TWAS_JUL2012_yeast_a01	20	2	TWAS21010220	B20	Discard
TWAS_JUL2012_yeast_a01	21	2	TWAS21010221	B21	Discard
TWAS_JUL2012_yeast_a01	22	2	TWAS21010222	B22	Pick	Na	Na	GCGTGTTATTTAGTTAAGTCCTAAT	Unique DNTAG	1	0	1	1	0	0	1	1	0	0	1	1	1	0	0	0
TWAS_JUL2012_yeast_a01	23	2	TWAS21010223	B23	Control locus
TWAS_JUL2012_yeast_a01	24	2	TWAS21010224	B24	Control locus
TWAS_JUL2012_yeast_a01	1	3	TWAS21010301	C01	Pick	CATGTGTCGAGTGACGGCAGTGGGA	Unique UPTAG	TTACGCGCGATGTGAGAAAGATGTC	Unique DNTAG	1	0	0	0	1	0	1	0	0	1	0	0	1	1	0	1
TWAS_JUL2012_yeast_a01	2	3	TWAS21010302	C02	Pick	CACAATCACTAGTATATTTTCACAA	Unique UPTAG	CACGACACTGCACCTTTCGCTTATT	Unique DNTAG	0	0	0	0	1	1	0	1	0	1	0	0	0	0	0	0
TWAS_JUL2012_yeast_a01	3	3	TWAS21010303	C03	Discard
TWAS_JUL2012_yeast_a01	4	3	TWAS21010304	C04	Pick	GCCTGGCGGACACGCGCGGATTTTA	Unique UPTAG	TCCGTCAATCTCAAGCCAAACTAAC	Unique DNTAG	0	1	1	0	1	0	1	0	1	1	1	0	1	0	0	0
TWAS_JUL2012_yeast_a01	5	3	TWAS21010305	C05	Pick	GGAGAGTTGCCATTTCTAGTTGAAG	Unique UPTAG	TAACTAAATATGCCTTAAAGCGGGA	Unique DNTAG	1	1	1	0	1	0	0	1	0	1	0	0	0	0	0	1
TWAS_JUL2012_yeast_a01	6	3	TWAS21010306	C06	Pick	AGTGATTTGTAGTTCAGTAGGTTTT	Unique UPTAG	TGAGGAAGTATCGGAAATCTTGCGC	Unique DNTAG	0	1	0	1	1	1	0	1	1	0	1	0	0	1	0	0
TWAS_JUL2012_yeast_a01	7	3	TWAS21010307	C07	Pick	AGTTCGTTTCGCATGAGATTAATAT	Unique UPTAG	Na	Na	0	0	1	0	0	0	0	0	1	1	0	1	1	1	0	0
TWAS_JUL2012_yeast_a01	8	3	TWAS21010308	C08	Pick	TCTTATTCCTACCTGGTTTTCCGAT	Unique UPTAG	TGTTAGGTTTCATAGCAACATATAG	Unique DNTAG	1	0	1	1	0	0	0	0	0	0	0	0	0	1	0	0
TWAS_JUL2012_yeast_a01	9	3	TWAS21010309	C09	Pick	CTCACGTCCGTGTGATCTTCTTAAT	Unique UPTAG	GTACTCAACAAGTACACCCAGAAAT	Unique DNTAG	1	0	1	1	1	1	1	0	0	1	0	1	1	1	0	0
TWAS_JUL2012_yeast_a01	10	3	TWAS21010310	C10	Discard
TWAS_JUL2012_yeast_a01	11	3	TWAS21010311	C11	Discard
TWAS_JUL2012_yeast_a01	12	3	TWAS21010312	C12	Pick	TGCGTAATTACTTTTTGGTGGGTGG	Unique UPTAG	GACTTAAACTAAACCACTGAGATTT	Unique DNTAG	1	0	1	1	1	0	1	0	1	0	0	0	1	0	1	0
TWAS_JUL2012_yeast_a01	13	3	TWAS21010313	C13	Pick	TAGTAACGCGGGTGGGGGGGCTGGT	Unique UPTAG	TCAGTCAATTCCCAGCCTCTACTGT	Unique DNTAG	0	0	1	1	0	0	0	0	1	0	0	1	0	1	0	0
TWAS_JUL2012_yeast_a01	14	3	TWAS21010314	C14	Pick	TTCTTTGGTGGCTCATGAGTGTAGA	Unique UPTAG	ATTTTCCGTTCAGTATTCACCTAGA	Unique DNTAG	0	0	0	1	0	0	1	0	1	1	0	0	1	0	1	1
TWAS_JUL2012_yeast_a01	15	3	TWAS21010315	C15	Pick	Na	Na	TGGCATTCCGTAAGCACCGAAAGGC	Unique DNTAG	0	0	0	0	0	0	0	0	0	0	0	0	0	0	0	0
TWAS_JUL2012_yeast_a01	16	3	TWAS21010316	C16	Pick	CAGCAGAAAGCCAATGTTACATCTG	Unique UPTAG	TTATTGAGGAACTAGTGGATAAGCG	Unique DNTAG	1	1	1	1	0	0	0	0	0	0	1	1	0	1	0	0
TWAS_JUL2012_yeast_a01	17	3	TWAS21010317	C17	Discard
TWAS_JUL2012_yeast_a01	18	3	TWAS21010318	C18	Pick	CAGGAGAGGGGCGCGGGTGCGGGGA	Unique UPTAG	TTTTGATTGTACTAAGCACACCCTC	Unique DNTAG	0	1	1	0	1	1	1	1	0	0	0	1	0	0	0	0
TWAS_JUL2012_yeast_a01	19	3	TWAS21010319	C19	Pick	Na	Na	ATAACTAGTTTTAGAAAACAGCAGG	Unique DNTAG	1	0	0	1	0	0	0	1	1	1	0	0	0	0	0	0
TWAS_JUL2012_yeast_a01	20	3	TWAS21010320	C20	Discard
TWAS_JUL2012_yeast_a01	21	3	TWAS21010321	C21	Pick	ATTTGTTTGCATGGAAGGTATTGTA	Unique UPTAG	CCGAAAAATTAAATTTAACATTGTT	Unique DNTAG	1	0	0	1	1	0	0	0	0	0	1	0	0	0	1	1
TWAS_JUL2012_yeast_a01	22	3	TWAS21010322	C22	Pick	TGGCCGTTCTAAACGATCTTACTAT	Unique UPTAG	TAATGAAAAAGACGACGAACTAGAA	Unique DNTAG	1	1	1	0	0	0	1	1	1	0	1	1	0	1	1	1
TWAS_JUL2012_yeast_a01	23	3	TWAS21010323	C23	Pick	ACGCAGTTTGTGTTTTTATTAGCTA	Unique UPTAG	GCAGAGTAGGAGAATTAATACTTTG	Unique DNTAG	0	0	0	1	0	1	1	1	0	0	0	0	1	1	0	1
TWAS_JUL2012_yeast_a01	24	3	TWAS21010324	C24	Pick	GCTGAATGTCGTAAAGAACTAAATA	Unique UPTAG	GAGAATACGAAAACTAAGAGACTCG	Unique DNTAG	0	0	1	0	1	1	1	1	0	1	0	0	0	0	0	0
TWAS_JUL2012_yeast_a01	1	4	TWAS21010401	D01	Pick	ATACACTGCCTGTAACGCTTGGGCG	Unique UPTAG	CGCCCACCCGATACCGCTAGTTCCC	Unique DNTAG	0	0	1	1	1	0	0	1	0	0	0	0	0	1	1	1
TWAS_JUL2012_yeast_a01	2	4	TWAS21010402	D02	Pick	GTTAGACGTAAATGCGTACTATGCG	Unique UPTAG	AACGACGTAGTCAGTCTTTCGAACT	Unique DNTAG	0	1	0	0	0	1	0	0	0	0	0	0	0	1	1	0
TWAS_JUL2012_yeast_a01	3	4	TWAS21010403	D03	Pick	Na	Na	AAAATATTTAGCTTAACCTTCTCGT	Unique DNTAG	0	1	1	1	1	0	0	0	1	0	0	0	0	0	0	1
TWAS_JUL2012_yeast_a01	4	4	TWAS21010404	D04	Pick	Na	Na	TGTACAGCGTGACCCGGAATTAGTA	Unique DNTAG	1	1	0	0	0	1	0	0	0	1	0	1	1	1	1	0
TWAS_JUL2012_yeast_a01	5	4	TWAS21010405	D05	Pick	TTATTTTCCGATATGGGTATTCCTC	Unique UPTAG	TCGAATTAACTTGTGAATGTAACTT	Unique DNTAG	0	1	1	1	0	1	0	0	1	0	0	1	0	1	0	0
TWAS_JUL2012_yeast_a01	6	4	TWAS21010406	D06	Pick	TATAATGTTAATGCCACAATTCGC	Unique UPTAG	TATTGGGCCACACACTAAATGATCT	Unique DNTAG	0	1	1	0	1	1	0	1	1	0	0	1	1	0	1	0
TWAS_JUL2012_yeast_a01	7	4	TWAS21010407	D07	Pick	GCGGGGAGCCTGCAGGGGGGGTGGC	Unique UPTAG	ATGCATAAAACAAAGCTTTAAACGT	Unique DNTAG	1	1	0	0	1	1	1	0	1	0	0	1	1	0	1	0
TWAS_JUL2012_yeast_a01	8	4	TWAS21010408	D08	Pick	Na	Na	AATATACACATACCTTCTCTGGACA	Unique DNTAG	1	0	0	0	0	0	0	0	0	0	0	0	1	1	1	1
TWAS_JUL2012_yeast_a01	9	4	TWAS21010409	D09	Pick	ATTGTGCTCATATGCAATTCCAGCG	Unique UPTAG	CTAATCTAGCTAAATGATACAATAA	Unique DNTAG	1	0	1	1	1	0	0	1	0	0	0	0	0	1	1	1
TWAS_JUL2012_yeast_a01	10	4	TWAS21010410	D10	Discard
TWAS_JUL2012_yeast_a01	11	4	TWAS21010411	D11	Pick	TCTATGTTTTTATCCGTAAACGGTG	Unique UPTAG	Na	Na	1	1	1	1	1	0	0	0	1	0	0	0	0	1	0	0
TWAS_JUL2012_yeast_a01	12	4	TWAS21010412	D12	Pick	GTTTAATATGTATCCTCTATCTTAG	Unique UPTAG	TATAGACACCTAAAGGCGT	Unique DNTAG	0	0	1	0	0	0	0	0	1	0	1	0	0	0	1	0
TWAS_JUL2012_yeast_a01	13	4	TWAS21010413	D13	Pick	ACGGCCTCGTGAGAGGGAATCGGTT	Unique UPTAG	GAACGCTAGCCTAATACTGCTAAGC	Unique DNTAG	1	1	0	1	1	1	1	1	1	0	0	0	1	0	1	0
TWAS_JUL2012_yeast_a01	14	4	TWAS21010414	D14	Pick	GCGGTCTTGAGCGTTGTTATACGGC	Unique UPTAG	AGTTACAACGTTACCCCTAAGAGTG	Unique DNTAG	0	0	1	0	0	0	1	0	0	0	0	1	1	1	1	1
TWAS_JUL2012_yeast_a01	15	4	TWAS21010415	D15	Discard
TWAS_JUL2012_yeast_a01	16	4	TWAS21010416	D16	Pick	AAACAGCCATACTGGGGTATCATTT	Unique UPTAG	CAAATTACCGCAGTTATCAAAAGTC	Redundant DNTAG but similar genotype	0	0	0	1	0	0	0	1	0	1	1	1	0	1	0	1
TWAS_JUL2012_yeast_a01	17	4	TWAS21010417	D17	Pick	CACAATTTCTAGTTTGAAAGTGTTC	Unique UPTAG	GCAAAATCATTATACCTGCAATGCA	Redundant DNTAG but similar genotype	0	1	1	1	1	0	0	0	0	1	1	1	1	0	1	1
TWAS_JUL2012_yeast_a01	18	4	TWAS21010418	D18	Discard
TWAS_JUL2012_yeast_a01	19	4	TWAS21010419	D19	Pick	TTTCAGCATATCGTATGGTTTAACA	Unique UPTAG	AATACACGCTGATCGCAAGGAACAT	Unique DNTAG	0	0	1	1	0	0	0	0	0	0	0	0	0	1	1	0
TWAS_JUL2012_yeast_a01	20	4	TWAS21010420	D20	Discard
TWAS_JUL2012_yeast_a01	21	4	TWAS21010421	D21	Discard
TWAS_JUL2012_yeast_a01	22	4	TWAS21010422	D22	Pick	ATTTGTGAACAGAACAGGGGGAGCA	Unique UPTAG	CGAGGGTAGAAGCTCTGAAGTGGGC	Unique DNTAG	0	0	1	0	0	0	0	1	1	0	1	0	0	1	1	0
TWAS_JUL2012_yeast_a01	23	4	TWAS21010423	D23	Pick	ATAGTAGCTTAGTGTGCGTATAGGA	Unique UPTAG	CGCACAGGTTAACAAATTTTGCTAT	Unique DNTAG	1	0	0	0	0	1	0	0	1	0	1	0	0	1	0	1
TWAS_JUL2012_yeast_a01	24	4	TWAS21010424	D24	Pick	TACATTATTTCATTTAGGGTACTAA	Unique UPTAG	GTTAGTTACAAATTTACAAATACGT	Unique DNTAG	0	1	1	1	1	0	0	0	0	0	1	1	0	0	0	0
TWAS_JUL2012_yeast_a01	1	5	TWAS21010501	E01	Pick	Na	Na	CCACTCGTCCATGATCCGTCATAAG	Unique DNTAG	1	0	1	1	1	1	0	1	1	1	0	0	0	1	0	0
TWAS_JUL2012_yeast_a01	2	5	TWAS21010502	E02	Pick	GGGTTTGGCGGTACACAGAATTCAG	Unique UPTAG	ATTCGCAGAGTAACAAATGAAAAAT	Unique DNTAG	1	1	0	1	0	0	1	1	0	1	0	0	0	0	1	0
TWAS_JUL2012_yeast_a01	3	5	TWAS21010503	E03	Discard
TWAS_JUL2012_yeast_a01	4	5	TWAS21010504	E04	Pick	GGGGCGGGCGGGGGAGTCGCGAGTC	Unique UPTAG	AGTGACCTCGCTTTGCACAAGATAC	Unique DNTAG	1	1	1	0	0	0	0	0	1	1	0	0	0	1	0	1
TWAS_JUL2012_yeast_a01	5	5	TWAS21010505	E05	Discard
TWAS_JUL2012_yeast_a01	6	5	TWAS21010506	E06	Pick	TAGAATAATTACTAGTTTTTTCTAA	Unique UPTAG	GCAGACAAACTATAACCACATTGAC	Unique DNTAG	1	0	1	1	0	0	0	0	0	0	0	0	0	0	0	0
TWAS_JUL2012_yeast_a01	7	5	TWAS21010507	E07	Pick	ACGGCTATAGTGCATATGAAAAAGT	Unique UPTAG	CAATTGATCATAATATGCTGAGATA	Unique DNTAG	1	0	0	1	1	1	0	0	0	0	1	1	0	1	0	0
TWAS_JUL2012_yeast_a01	8	5	TWAS21010508	E08	Pick	GGTTGAGAGCTGTATTATCGGAATT	Unique UPTAG	Na	Na	0	0	1	0	0	0	1	0	0	0	1	1	1	0	0	1
TWAS_JUL2012_yeast_a01	9	5	TWAS21010509	E09	Discard
TWAS_JUL2012_yeast_a01	10	5	TWAS21010510	E10	Discard
TWAS_JUL2012_yeast_a01	11	5	TWAS21010511	E11	Pick	GATTTTTACATCCATTTTGATGCGT	Unique UPTAG	GATAAAAAACTCTTTATAACAATCC	Unique DNTAG	0	0	1	1	0	0	1	1	0	0	1	0	0	1	0	0
TWAS_JUL2012_yeast_a01	12	5	TWAS21010512	E12	Pick	TCTATGTTTTTATCCGTAAACGGTG	Unique UPTAG	AAATTCACAGAATGAAGAACAAAAT	Unique DNTAG	1	1	1	1	1	0	0	0	1	0	0	0	0	1	0	0
TWAS_JUL2012_yeast_a01	13	5	TWAS21010513	E13	Pick	TAGTCGGGTACACACATTCATTCGT	Unique UPTAG	Na	Na	0	1	0	1	1	1	1	0	1	0	0	1	1	1	0	0
TWAS_JUL2012_yeast_a01	14	5	TWAS21010514	E14	Pick	ATACGTTTAAGGAGTAAAGTTTGGT	Unique UPTAG	GAGCTTAGACGTCCCGAAATAATGC	Unique DNTAG	1	1	1	0	0	1	0	1	1	1	0	0	0	0	0	0
TWAS_JUL2012_yeast_a01	15	5	TWAS21010515	E15	Pick	GAGTTGTGGGCTAGGTGGTTTTGGT	Unique UPTAG	TAGTGTTGTACAATATGCCGATACC	Unique DNTAG	0	1	1	1	1	0	0	1	0	0	0	1	0	0	1	1
TWAS_JUL2012_yeast_a01	16	5	TWAS21010516	E16	Pick	ATGCAGCTACGCCTTCAAGTTATAT	Unique UPTAG	GGAAGACGACCGTAGATGCATCCAA	Unique DNTAG	0	1	1	0	1	1	1	0	0	0	1	0	1	0	0	1
TWAS_JUL2012_yeast_a01	17	5	TWAS21010517	E17	Discard
TWAS_JUL2012_yeast_a01	18	5	TWAS21010518	E18	Pick	TTTTACGTGATAATGCGATCCTGAC	Unique UPTAG	ATAGAATGACTTTTGTACATAATGG	Unique DNTAG	1	0	0	1	0	1	1	0	1	0	0	0	1	0	1	0
TWAS_JUL2012_yeast_a01	19	5	TWAS21010519	E19	Pick	GGAGATCATAATAGGTGAGTGTGGT	Unique UPTAG	ACTTGTCGACAAAATACTAGTCCAT	Unique DNTAG	1	0	1	1	1	0	0	0	1	1	0	0	0	0	1	1
TWAS_JUL2012_yeast_a01	20	5	TWAS21010520	E20	Discard
TWAS_JUL2012_yeast_a01	21	5	TWAS21010521	E21	Pick	GCAGGTAGATTACTCGTCCGTACGG	Unique UPTAG	TGCCAGGTGCTTGAGTCCGAGATTT	Unique DNTAG	0	1	1	0	0	1	1	1	1	0	0	0	1	1	0	0
TWAS_JUL2012_yeast_a01	22	5	TWAS21010522	E22	Pick	GAGACGATACATATAGGCCATCGTC	Unique UPTAG	ACAAGAGACTCTCATACCATAAGTG	Unique DNTAG	0	0	1	0	0	1	0	1	0	0	1	1	0	1	1	0
TWAS_JUL2012_yeast_a01	23	5	TWAS21010523	E23	Pick	AGGTAGATACAGAGTTTGTTAAAAA	Unique UPTAG	AATAGCTGTTAAGGGAGTCTGCGGC	Unique DNTAG	0	1	1	0	0	0	0	0	0	0	1	0	1	1	1	1
TWAS_JUL2012_yeast_a01	24	5	TWAS21010524	E24	Pick	ATAACATGATCTAAATTATAGTTTA	Unique UPTAG	TGGCACGAATTCTAAGCCAAATTGT	Unique DNTAG	1	0	0	0	1	0	0	0	0	0	0	1	0	0	0	0
TWAS_JUL2012_yeast_a01	1	6	TWAS21010601	F01	Discard
TWAS_JUL2012_yeast_a01	2	6	TWAS21010602	F02	Pick	ACATCTACTCCAGTTGTCCATAGGC	Unique UPTAG	Na	Na	1	1	0	1	0	1	0	0	1	0	0	1	0	0	0	0
TWAS_JUL2012_yeast_a01	3	6	TWAS21010603	F03	Pick	TCAGAGGATCATGCGGATTGATTGA	Unique UPTAG	Na	Na	0	0	1	1	0	0	0	0	0	0	0	1	0	1	0	0
TWAS_JUL2012_yeast_a01	4	6	TWAS21010604	F04	Pick	TGGTATCCGAGTATGTAGCCGTGTT	Unique UPTAG	CGTAATAAGCAATAAAGGACACGAA	Unique DNTAG	1	0	1	0	0	0	1	1	1	0	1	0	1	0	0	1
TWAS_JUL2012_yeast_a01	5	6	TWAS21010605	F05	Discard
TWAS_JUL2012_yeast_a01	6	6	TWAS21010606	F06	Pick	CACATTTTGAGTATGAATGTGCAGA	Unique UPTAG	CCCACTGTCCCGCCGTCCCGAACAC	Unique DNTAG	1	1	0	1	0	0	0	1	0	1	1	0	0	1	0	0
TWAS_JUL2012_yeast_a01	7	6	TWAS21010607	F07	Discard
TWAS_JUL2012_yeast_a01	8	6	TWAS21010608	F08	Pick	GCATGGGTTGAGTTGGCAGTGCTCG	Unique UPTAG	AATGAGGTGATCCAGAGAACTGTTA	Unique DNTAG	1	0	1	0	0	0	1	0	0	0	1	1	1	1	0	0
TWAS_JUL2012_yeast_a01	9	6	TWAS21010609	F09	Pick	ACGAATTTTTGTTGCGTAGTGTTCC	Unique UPTAG	TGTGGCATTATACTATACATCCGAA	Unique DNTAG	0	0	1	1	0	0	0	0	1	0	0	0	1	0	1	1
TWAS_JUL2012_yeast_a01	10	6	TWAS21010610	F10	Discard
TWAS_JUL2012_yeast_a01	11	6	TWAS21010611	F11	Discard
TWAS_JUL2012_yeast_a01	12	6	TWAS21010612	F12	Pick	Na	Na	CTTAAGAAAAGCCCATCAACATGAA	Redundant DNTAG but similar genotype	1	0	1	0	0	0	0	0	1	0	1	0	0	0	1	0
TWAS_JUL2012_yeast_a01	13	6	TWAS21010613	F13	Pick	Na	Na	TACAGTGAAGTTGCCGGATCTCTGT	Unique DNTAG	0	0	1	1	1	0	0	0	1	0	0	0	1	0	1	0
TWAS_JUL2012_yeast_a01	14	6	TWAS21010614	F14	Pick	TTCTCCAGCTTGATAGTACGATTTC	Unique UPTAG	TCAAGCAACAAATTTATGCAGTAAT	Unique DNTAG	0	0	0	0	0	0	1	1	0	1	0	0	0	1	0	1
TWAS_JUL2012_yeast_a01	15	6	TWAS21010615	F15	Pick	ATTTAGATCGTAAGGGGACAAATGG	Unique UPTAG	ATTTGAATACTCGGCATCAGTAAAA	Unique DNTAG	0	0	1	1	1	0	1	0	0	0	1	1	1	1	0	0
TWAS_JUL2012_yeast_a01	16	6	TWAS21010616	F16	Pick	Na	Na	CCTAATTGAATTCTATGTTTAAATA	Unique DNTAG	1	0	0	0	1	0	0	1	1	0	0	1	0	1	1	1
TWAS_JUL2012_yeast_a01	17	6	TWAS21010617	F17	Pick	TTCATATATACTATATGTCACAGCA	Unique UPTAG	AGCGTGAGTGCATGATAGTAGGAGT	Unique DNTAG	1	0	1	1	0	0	0	1	0	1	0	1	1	0	1	0
TWAS_JUL2012_yeast_a01	18	6	TWAS21010618	F18	Pick	TGCGCGTTGGTCTAAAGCAGGTATT	Unique UPTAG	TTAAGGAGCCACCTAGCGTGCACGA	Unique DNTAG	1	1	1	0	0	1	1	1	0	0	1	1	1	0	0	1
TWAS_JUL2012_yeast_a01	19	6	TWAS21010619	F19	Pick	TTTAGTACTCACAAATTATAGTTTC	Unique UPTAG	CGGGCGGGGCGACCTGCTGTAATCC	Unique DNTAG	1	1	1	0	1	1	0	0	1	0	1	1	1	0	0	1
TWAS_JUL2012_yeast_a01	20	6	TWAS21010620	F20	Discard
TWAS_JUL2012_yeast_a01	21	6	TWAS21010621	F21	Pick	GGGCGGAGGGGTGTGAACGAGCGTG	Unique UPTAG	GAATCCAATCCTTTATGCGCTGTTG	Unique DNTAG	0	0	0	0	1	1	1	1	0	0	0	1	1	0	0	1
TWAS_JUL2012_yeast_a01	22	6	TWAS21010622	F22	Pick	TAGTCTGGTCCTCTACAAATTCCGT	Unique UPTAG	TCCGTAGCCCCCTATCATGACGTAG	Unique DNTAG	1	0	1	1	1	1	0	1	0	0	1	0	1	1	0	0
TWAS_JUL2012_yeast_a01	23	6	TWAS21010623	F23	Pick	TAAATGTAGGGGTGTGGATGATAAT	Unique UPTAG	GTGTAACCAACCAGGCCCCCAGAAC	Unique DNTAG	1	0	1	1	0	0	1	0	0	0	0	0	1	0	1	0
TWAS_JUL2012_yeast_a01	24	6	TWAS21010624	F24	Pick	TCCGTCCTAGGGAATGGCGTTGTGA	Unique UPTAG	AGTTTGTGTTGCGAAACGTAAGAGA	Unique DNTAG	0	0	1	0	0	0	1	0	1	1	0	1	1	1	1	1
TWAS_JUL2012_yeast_a01	1	7	TWAS21010701	G01	Pick	TTGCTCGGGGGGAGTGAGTTGTATG	Unique UPTAG	ACCTAACCTCGCCAATACACTAGTG	Unique DNTAG	0	1	0	0	0	1	0	0	0	0	1	0	0	0	1	1
TWAS_JUL2012_yeast_a01	2	7	TWAS21010702	G02	Pick	CTTCTCAGCTTGTTCAGTTGAAGA	Unique UPTAG	TCTGTGGTACTCCAACGCCGGTGAT	Unique DNTAG	1	0	0	1	0	0	0	0	1	0	0	0	1	1	0	0
TWAS_JUL2012_yeast_a01	3	7	TWAS21010703	G03	Pick	Na	Na	GCCGAACAATAGTAAGTTAGCGTAT	Unique DNTAG	1	1	0	1	1	0	1	0	1	0	0	1	0	0	0	1
TWAS_JUL2012_yeast_a01	4	7	TWAS21010704	G04	Pick	TTAGTGCTTACGAGGTTTGGGGAAG	Unique UPTAG	GTACTAGTGTCATATTATTCTTCAC	Unique DNTAG	1	1	0	0	0	1	1	1	1	0	1	1	1	0	0	0
TWAS_JUL2012_yeast_a01	5	7	TWAS21010705	G05	Pick	GGTAAGTCATTCAGTCCTAAAATGG	Unique UPTAG	AGGTGGAGAATCGATATGGTCTTGG	Unique DNTAG	0	0	1	0	0	0	0	1	1	0	1	0	1	1	1	1
TWAS_JUL2012_yeast_a01	6	7	TWAS21010706	G06	Pick	ACCAACTCCAGTTTCGCTCAAGTAT	Unique UPTAG	AACCACGATACATATATGCGCGAAT	Unique DNTAG	0	1	1	1	1	1	1	0	0	0	0	0	1	1	0	1
TWAS_JUL2012_yeast_a01	7	7	TWAS21010707	G07	Pick	Na	Na	CAGTGAAACATGTGCGCAATAGAGT	Unique DNTAG	1	0	1	0	0	0	0	0	1	0	0	0	1	0	1	0
TWAS_JUL2012_yeast_a01	8	7	TWAS21010708	G08	Pick	TTTTGTACCTAGCTGCAATCAAGTG	Unique UPTAG	TGCCATAGTGGTAGGACCGTGACTA	Unique DNTAG	0	0	1	0	0	1	0	1	0	0	0	0	0	0	1	1
TWAS_JUL2012_yeast_a01	9	7	TWAS21010709	G09	Discard
TWAS_JUL2012_yeast_a01	10	7	TWAS21010710	G10	Discard
TWAS_JUL2012_yeast_a01	11	7	TWAS21010711	G11	Pick	GAGTGCCTCAGTTCACTGGGCCGGT	Unique UPTAG	ACCGGTTGAGAACACTCACAAAGTC	Unique DNTAG	1	1	0	1	1	1	1	1	0	1	0	1	1	0	0	0
TWAS_JUL2012_yeast_a01	12	7	TWAS21010712	G12	Pick	GTCCTAACAGTCGCATTGCATCCAT	Unique UPTAG	Na	Na	1	0	1	1	0	0	1	0	0	0	0	1	1	1	0	1
TWAS_JUL2012_yeast_a01	13	7	TWAS21010713	G13	Discard
TWAS_JUL2012_yeast_a01	14	7	TWAS21010714	G14	Pick	TTTGTATAAACGCACTTCCTAAGTT	Unique UPTAG	GTCCAGTACAAGAAATGATATAAAC	Unique DNTAG	1	1	1	1	1	0	0	0	1	0	1	0	0	0	0	1
TWAS_JUL2012_yeast_a01	15	7	TWAS21010715	G15	Pick	GGTATTGTGTTTAATAGTACACGTG	Unique UPTAG	TGAAAAGACGACTTGCTTTAGCCTG	Unique DNTAG	1	0	0	1	0	1	0	0	0	0	0	0	1	0	0	0
TWAS_JUL2012_yeast_a01	16	7	TWAS21010716	G16	Pick	ATCTGTGATTAGATTTCGCGGGGTT	Unique UPTAG	ACCTGGTATTCTATCAAAAT	Unique DNTAG	1	1	1	0	0	0	0	1	0	0	0	1	1	0	1	1
TWAS_JUL2012_yeast_a01	17	7	TWAS21010717	G17	Pick	Na	Na	GTGATAGTTCAAAAGAATGATGTAG	Unique DNTAG	1	0	1	1	0	1	1	0	1	0	0	1	1	0	1	0
TWAS_JUL2012_yeast_a01	18	7	TWAS21010718	G18	Pick	CTGTTTCTTAAAAAGGTGCACTCAG	Unique UPTAG	Na	Na	1	1	1	1	0	1	1	1	0	1	1	0	0	1	1	1
TWAS_JUL2012_yeast_a01	19	7	TWAS21010719	G19	Pick	GCTCAAGCTTGTGTTCTCCAGAGTG	Unique UPTAG	AGAAAAGAACATAATAGCATTCAGT	Unique DNTAG	1	0	1	0	1	0	1	1	1	0	0	0	1	0	0	1
TWAS_JUL2012_yeast_a01	20	7	TWAS21010720	G20	Discard
TWAS_JUL2012_yeast_a01	21	7	TWAS21010721	G21	Pick	GTTGTGTTTCATTTAAGAGTTCCTT	Unique UPTAG	CCAAAATGATTACGATATGCAGTAT	Unique DNTAG	0	0	1	0	0	1	0	1	0	0	1	0	0	1	1	1
TWAS_JUL2012_yeast_a01	22	7	TWAS21010722	G22	Pick	TCTCTCCATGAAGAAGGCGAAACGG	Unique UPTAG	CACACCCACACGTCTCCCACCCACC	Unique DNTAG	1	0	1	1	0	1	0	0	1	0	0	1	1	1	0	0
TWAS_JUL2012_yeast_a01	23	7	TWAS21010723	G23	Pick	TCGCCTGAGCAGTGCTTAGCAGTTG	Unique UPTAG	GACCGCCAAACAATCTATGTCGGAT	Unique DNTAG	1	1	0	0	1	0	1	1	0	0	0	1	0	1	0	1
TWAS_JUL2012_yeast_a01	24	7	TWAS21010724	G24	Pick	GGGTTTAGTAGATACGGATGATTGC	Unique UPTAG	GGCGCGGCGGCCTCGCGTCTCGTGG	Unique DNTAG	0	0	1	0	0	1	0	1	0	1	0	0	1	1	0	0
TWAS_JUL2012_yeast_a01	1	8	TWAS21010801	H01	Pick	Na	Na	AAAGGTGTATCCTAAGTCAATGTTG	Unique DNTAG	0	1	1	1	0	0	1	0	1	0	1	0	1	0	1	0
TWAS_JUL2012_yeast_a01	2	8	TWAS21010802	H02	Pick	TCTAGAGTATTACGTTTTAGGAGAA	Unique UPTAG	TGGTGATAGATACATAACGCTGAAA	Unique DNTAG	1	1	0	1	0	1	1	0	0	1	0	0	0	1	0	1
TWAS_JUL2012_yeast_a01	3	8	TWAS21010803	H03	Pick	TCTCGGATGGTCATCCTATGACCTG	Unique UPTAG	Na	Na	1	0	1	0	0	0	1	0	0	0	0	0	0	1	1	0
TWAS_JUL2012_yeast_a01	4	8	TWAS21010804	H04	Pick	Na	Na	CCACCGAATACG	Unique DNTAG	0	0	1	1	1	1	1	0	0	0	0	1	1	1	1	0
TWAS_JUL2012_yeast_a01	5	8	TWAS21010805	H05	Pick	AGCTAAACGTCCAGTTGTTCGATGA	Redundant UPTAG but similar genotype	TACTACGATCAATCAGTTAGTTCAG	Redundant DNTAG but similar genotype	0	1	0	0	0	0	0	0	0	0	0	0	0	1	1	0
TWAS_JUL2012_yeast_a01	6	8	TWAS21010806	H06	Pick	Na	Na	TTAAACGATATATCAAACATGCGAC	Unique DNTAG	0	0	1	0	1	0	1	1	0	0	0	0	1	1	1	0
TWAS_JUL2012_yeast_a01	7	8	TWAS21010807	H07	Pick	TACCTTTCATCGCGTGTTCTATGGT	Unique UPTAG	GAACTGATGCCGAGAATGTTCTTTG	Unique DNTAG	0	0	0	0	0	0	0	0	0	0	1	0	1	1	0	1
TWAS_JUL2012_yeast_a01	8	8	TWAS21010808	H08	Discard
TWAS_JUL2012_yeast_a01	9	8	TWAS21010809	H09	Discard
TWAS_JUL2012_yeast_a01	10	8	TWAS21010810	H10	Discard
TWAS_JUL2012_yeast_a01	11	8	TWAS21010811	H11	Discard
TWAS_JUL2012_yeast_a01	12	8	TWAS21010812	H12	Pick	Na	Na	CAAGATAGCATGGATTTCACTATGT	Unique DNTAG	0	0	1	0	1	1	0	0	1	0	1	0	1	0	0	0
TWAS_JUL2012_yeast_a01	13	8	TWAS21010813	H13	Pick	ATCTGATGTACGCTTGTATCTCAGA	Unique UPTAG	Na	Na	0	0	1	1	0	0	0	0	1	0	1	0	0	1	0	0
TWAS_JUL2012_yeast_a01	14	8	TWAS21010814	H14	Discard
TWAS_JUL2012_yeast_a01	15	8	TWAS21010815	H15	Pick	CTGATACTTTCGTAAGGTAAACCAA	Unique UPTAG	AAGTTCAATTCAGTGACATTAATCA	Unique DNTAG	1	0	1	0	0	0	0	1	0	0	1	0	0	0	1	1
TWAS_JUL2012_yeast_a01	16	8	TWAS21010816	H16	Pick	TAGAAGCGCGTCAGTCTTTGCTAAC	Unique UPTAG	TAATACACCACCAAAAACATGATAC	Unique DNTAG	1	0	1	1	1	0	0	0	1	0	0	0	0	0	0	1
TWAS_JUL2012_yeast_a01	17	8	TWAS21010817	H17	Pick	AATTTTATTAGGAGGAATGTATTGG	Unique UPTAG	GGCCGAGATGCTTTTCCTCTTCACT	Unique DNTAG	0	0	1	0	0	0	1	0	1	0	0	0	0	1	0	0
TWAS_JUL2012_yeast_a01	18	8	TWAS21010818	H18	Pick	CAGCATCCTGCCTGCAGCTATGGTC	Unique UPTAG	GTGCTTCTAGATATCCTGTGAGCAC	Unique DNTAG	0	1	1	1	0	0	1	1	0	0	0	0	1	1	0	1
TWAS_JUL2012_yeast_a01	19	8	TWAS21010819	H19	Pick	TGTAATGTCCTGTCGTCTAGTTTCA	Unique UPTAG	TACCACCTGCAAGTTTCTACCGAAT	Unique DNTAG	0	0	1	1	1	1	1	0	0	0	1	1	1	1	1	0
TWAS_JUL2012_yeast_a01	20	8	TWAS21010820	H20	Discard
TWAS_JUL2012_yeast_a01	21	8	TWAS21010821	H21	Pick	Na	Na	GCTGGGAAATTTTACGTAGTACCAT	Unique DNTAG	1	1	1	1	1	1	0	0	0	0	0	0	1	0	1	0
TWAS_JUL2012_yeast_a01	22	8	TWAS21010822	H22	Pick	ATACTAGTCTAAAAACATCAATTGA	Unique UPTAG	AGAAGGTAATAATCTTATTATATTA	Unique DNTAG	1	0	1	1	1	0	1	0	1	0	1	1	1	0	1	0
TWAS_JUL2012_yeast_a01	23	8	TWAS21010823	H23	Pick	CTACTTGAAAGTCATCAGGGGGGCG	Unique UPTAG	CCCAGCGTTCTACCTGCCCCCAATA	Unique DNTAG	1	0	1	0	0	1	0	1	0	0	0	1	1	0	0	1
TWAS_JUL2012_yeast_a01	24	8	TWAS21010824	H24	Pick	GAGCGTTTATCTAGTTACTGTCTTT	Unique UPTAG	Na	Na	0	0	0	0	0	1	0	0	1	0	1	1	0	0	0	0
TWAS_JUL2012_yeast_a01	1	9	TWAS21010901	I01	Pick	GGGCAAGTGCATTGCTTTTTTGCTT	Unique UPTAG	Na	Na	0	0	1	1	0	1	1	1	1	0	1	1	1	0	0	0
TWAS_JUL2012_yeast_a01	2	9	TWAS21010902	I02	Pick	GTTGTTTAGAGGTGCGTGAAAGTT	Unique UPTAG	AATCTGATTCAGTGGATGCAAACAC	Unique DNTAG	0	1	1	1	1	0	0	0	0	1	1	0	0	0	0	1
TWAS_JUL2012_yeast_a01	3	9	TWAS21010903	I03	Pick	AAGGCCTGGCGTCGAAAGGGCAGTC	Unique UPTAG	ATCTATGAGCACATCATACGAACAC	Unique DNTAG	1	0	1	1	0	1	1	0	1	0	1	1	0	1	1	1
TWAS_JUL2012_yeast_a01	4	9	TWAS21010904	I04	Pick	ACTAAGCAAGATTAGGCTGGTGCAT	Unique UPTAG	TTGTCCGAGTAACACAAATTAGCGC	Unique DNTAG	1	0	0	1	1	1	1	1	0	1	0	0	1	1	1	1
TWAS_JUL2012_yeast_a01	5	9	TWAS21010905	I05	Discard
TWAS_JUL2012_yeast_a01	6	9	TWAS21010906	I06	Pick	CATAATGGACGTACGGAAAGAAGCT	Unique UPTAG	ACACAGAGGGTCACCAGTGCAATCA	Unique DNTAG	0	0	1	0	0	0	0	1	1	1	1	0	0	0	1	1
TWAS_JUL2012_yeast_a01	7	9	TWAS21010907	I07	Discard
TWAS_JUL2012_yeast_a01	8	9	TWAS21010908	I08	Discard
TWAS_JUL2012_yeast_a01	9	9	TWAS21010909	I09	Pick	ATGTAGCCAAGCTTCGGTTGTTTGC	Unique UPTAG	Na	Na	0	1	0	0	0	0	1	0	1	0	0	1	1	1	0	0
TWAS_JUL2012_yeast_a01	10	9	TWAS21010910	I10	Discard
TWAS_JUL2012_yeast_a01	11	9	TWAS21010911	I11	Pick	CGACAGTTGATCTTTCACAACAGAA	Unique UPTAG	ATAGAGCGAGGACATCATATTTAAT	Unique DNTAG	1	0	1	1	0	0	0	0	0	0	1	0	0	0	0	0
TWAS_JUL2012_yeast_a01	12	9	TWAS21010912	I12	Pick	CCTTAGTGGGTCCAGTCTATGTTTA	Unique UPTAG	GCATAGCTAAACGTGTATTAGTTAC	Unique DNTAG	1	1	1	1	1	1	1	0	1	0	0	1	1	1	0	1
TWAS_JUL2012_yeast_a01	13	9	TWAS21010913	I13	Pick	AGGTCCTAGTCGGTTGACGAGGGGG	Unique UPTAG	CTCTATGTATTTTATCAGACATCCG	Unique DNTAG	1	0	0	1	1	0	0	1	0	0	0	1	0	0	1	1
TWAS_JUL2012_yeast_a01	14	9	TWAS21010914	I14	Pick	GTGCAGTCGAGCGGTTCGGGGAGGG	Unique UPTAG	ATAATGATTAAGGTCTGTCACGAAT	Unique DNTAG	1	0	1	0	0	1	1	1	0	1	0	1	1	0	1	0
TWAS_JUL2012_yeast_a01	15	9	TWAS21010915	I15	Pick	GGCCATGGGTACGGTAACGGGGCTG	Unique UPTAG	Na	Na	0	0	1	1	0	1	1	1	0	0	0	1	1	1	1	0
TWAS_JUL2012_yeast_a01	16	9	TWAS21010916	I16	Pick	AAGCCTTTACTTACAACGGATTTTC	Unique UPTAG	Na	Na	1	1	0	1	1	0	1	1	0	0	1	1	0	0	1	1
TWAS_JUL2012_yeast_a01	17	9	TWAS21010917	I17	Pick	ACTGGGGTATTTACTGTTTATGTAC	Unique UPTAG	CAAAAACAGGATACGAATTAGAGGC	Unique DNTAG	0	1	1	1	1	1	0	1	1	0	1	1	0	1	0	0
TWAS_JUL2012_yeast_a01	18	9	TWAS21010918	I18	Pick	TTATCATATTTCTGGTTAAGGCGGA	Unique UPTAG	AATAAGGTTCTAGTGTTAAGAGAAA	Unique DNTAG	0	1	1	0	0	1	1	1	0	1	0	0	0	0	0	1
TWAS_JUL2012_yeast_a01	19	9	TWAS21010919	I19	Pick	GGCCCATAGTTATAACATCGTAGTA	Unique UPTAG	TTTAGCTTAGCTCATAGCTGAATTC	Unique DNTAG	0	0	1	1	0	0	1	0	0	1	0	0	1	0	1	0
TWAS_JUL2012_yeast_a01	20	9	TWAS21010920	I20	Discard
TWAS_JUL2012_yeast_a01	21	9	TWAS21010921	I21	Pick	GGGCGAAATAGTCCCACAACTTTCG	Unique UPTAG	AAATGTAATTCTCATGCAGGCC	Unique DNTAG	0	0	1	1	0	0	0	0	1	0	0	1	0	1	1	1
TWAS_JUL2012_yeast_a01	22	9	TWAS21010922	I22	Pick	TGTTTCAGCGCTCTAGTGCTATTAT	Unique UPTAG	CCGAATTTTGGATGCCATACTCATC	Unique DNTAG	0	0	1	1	1	1	1	1	0	0	0	1	0	0	1	0
TWAS_JUL2012_yeast_a01	23	9	TWAS21010923	I23	Pick	GTTTGAACGTGCTTTTACGGTGTTG	Unique UPTAG	CCCCCTCCAGCGTCCCGCCGGCCCC	Unique DNTAG	0	0	1	1	0	0	0	0	0	1	0	1	1	1	0	1
TWAS_JUL2012_yeast_a01	24	9	TWAS21010924	I24	Pick	CGATGACCTACGTTTTTAGGTCCCT	Unique UPTAG	ATTTACAACCACGAGCGACATTTCC	Unique DNTAG	0	1	0	1	1	0	1	1	1	0	0	0	1	1	0	0
TWAS_JUL2012_yeast_a01	1	10	TWAS21011001	J01	Pick	AACTATGAAATGCCCAGGTATCAAT	Unique UPTAG	Na	Na	1	1	0	0	0	1	1	0	0	0	0	0	1	0	0	0
TWAS_JUL2012_yeast_a01	2	10	TWAS21011002	J02	Discard
TWAS_JUL2012_yeast_a01	3	10	TWAS21011003	J03	Discard
TWAS_JUL2012_yeast_a01	4	10	TWAS21011004	J04	Pick	ACTCGAAAAAGGAGGATCCAGGTGG	Unique UPTAG	Na	Na	0	0	1	0	0	0	0	0	0	1	0	1	1	0	1	1
TWAS_JUL2012_yeast_a01	5	10	TWAS21011005	J05	Pick	CATTCTAGAGGTGAACAGATCGCTC	Unique UPTAG	ATGGATAGGTACGTTTTAATATGAT	Unique DNTAG	0	1	1	0	0	0	0	1	1	0	1	0	0	1	0	0
TWAS_JUL2012_yeast_a01	6	10	TWAS21011006	J06	Pick	GGGCGGGCGTGGACAGGGGTAAGGA	Unique UPTAG	AATAAACTTAGTACACCAAGATTAT	Unique DNTAG	0	0	1	1	0	1	1	1	0	0	1	1	1	1	1	0
TWAS_JUL2012_yeast_a01	7	10	TWAS21011007	J07	Discard
TWAS_JUL2012_yeast_a01	8	10	TWAS21011008	J08	Pick	Na	Na	GACGGAAAGCCACGACCTAAAGATT	Unique DNTAG	1	0	1	0	0	0	1	0	1	0	0	0	1	0	0	0
TWAS_JUL2012_yeast_a01	9	10	TWAS21011009	J09	Discard
TWAS_JUL2012_yeast_a01	10	10	TWAS21011010	J10	Discard
TWAS_JUL2012_yeast_a01	11	10	TWAS21011011	J11	Discard
TWAS_JUL2012_yeast_a01	12	10	TWAS21011012	J12	Discard
TWAS_JUL2012_yeast_a01	13	10	TWAS21011013	J13	Discard
TWAS_JUL2012_yeast_a01	14	10	TWAS21011014	J14	Pick	CTGTTTCGGGGAGTGGTATAACGCG	Unique UPTAG	ATCGCCCCCGGGTGGTGGGGTGTAT	Unique DNTAG	0	0	1	0	0	0	1	1	0	1	1	1	1	1	0	1
TWAS_JUL2012_yeast_a01	15	10	TWAS21011015	J15	Pick	CAGTTAGTTCACTCAGATTTGCCCG	Unique UPTAG	ATCCGCCTTAAGCGTGATAATTACG	Unique DNTAG	0	0	1	0	1	0	0	0	0	0	0	1	0	0	0	0
TWAS_JUL2012_yeast_a01	16	10	TWAS21011016	J16	Discard
TWAS_JUL2012_yeast_a01	17	10	TWAS21011017	J17	Pick	TTGGGCGATTCGACTTCTCTGCATA	Unique UPTAG	AAAATGCGAAAAAATAAGGCTGGCG	Unique DNTAG	1	0	0	1	1	1	1	0	0	0	1	0	1	0	1	0
TWAS_JUL2012_yeast_a01	18	10	TWAS21011018	J18	Pick	TTCTCCAGCTTGATAGTACGATTTC	Unique UPTAG	TCAAGCAACAAATTTATGCAGTAAT	Unique DNTAG	0	0	0	0	0	0	1	1	0	1	0	0	0	1	0	1
TWAS_JUL2012_yeast_a01	19	10	TWAS21011019	J19	Pick	CGCTTCTATGGGCAGCCGTTACACG	Unique UPTAG	ACCCGAAATTGAATGGAGGGCCAGC	Unique DNTAG	0	1	1	1	1	0	0	0	1	1	0	1	0	0	0	1
TWAS_JUL2012_yeast_a01	20	10	TWAS21011020	J20	Discard
TWAS_JUL2012_yeast_a01	21	10	TWAS21011021	J21	Pick	CACTGTGTGATCTTAGGTGATTGTT	Unique UPTAG	AAGGAAAATAACAAAAGACCGATGC	Unique DNTAG	0	0	1	1	1	0	0	1	0	1	1	0	0	0	1	0
TWAS_JUL2012_yeast_a01	22	10	TWAS21011022	J22	Pick	TTCTGAGTTTGTTTTCTTAATTGCT	Unique UPTAG	AGAGGATGCCTGCCAAATGCATCAA	Unique DNTAG	1	0	0	0	1	0	1	1	0	1	0	0	1	1	1	0
TWAS_JUL2012_yeast_a01	23	10	TWAS21011023	J23	Pick	TGACGGGGAAGGGGGCGGGGTACGT	Unique UPTAG	CAACCATAGCTACGACCTGCTAGGC	Unique DNTAG	1	1	1	1	0	1	1	1	0	0	1	0	0	0	1	0
TWAS_JUL2012_yeast_a01	24	10	TWAS21011024	J24	Pick	CAAGGGAGTCAGACGGTGTCGGG	Unique UPTAG	TATATCTAACACCTACAAATCGAGA	Unique DNTAG	0	0	0	1	1	0	1	1	0	1	0	1	1	0	1	0
TWAS_JUL2012_yeast_a01	1	11	TWAS21011101	K01	Pick	TTAGTTGCGTTCGGCAGGTTCAGGA	Unique UPTAG	ACGAAATCTTAGGAACAGATCCTTA	Unique DNTAG	1	0	1	0	1	0	0	0	0	1	1	1	0	1	0	0
TWAS_JUL2012_yeast_a01	2	11	TWAS21011102	K02	Pick	CGAAGTTAGTAGA	Unique UPTAG	GAGAAACGGAAAACACTAGAGGAGT	Unique DNTAG	0	0	1	0	1	0	1	0	0	1	0	0	1	1	0	0
TWAS_JUL2012_yeast_a01	3	11	TWAS21011103	K03	Pick	GTAGATTACTGCAATGCTTTTATCT	Unique UPTAG	CCACTATTCAGCTCACCCCACTACT	Unique DNTAG	1	0	1	0	0	0	1	0	0	1	1	1	1	1	1	1
TWAS_JUL2012_yeast_a01	4	11	TWAS21011104	K04	Pick	TGAACGTAATGGTGTGCTTTGTCCA	Unique UPTAG	TCGATATTAAGGAAATGGTCACTGC	Unique DNTAG	1	0	0	0	0	1	1	1	0	1	1	0	1	1	1	1
TWAS_JUL2012_yeast_a01	5	11	TWAS21011105	K05	Pick	TGGTGCGCTGGGAATATCGTACCGT	Unique UPTAG	Na	Na	1	0	0	0	0	1	1	0	1	0	0	0	1	1	1	0
TWAS_JUL2012_yeast_a01	6	11	TWAS21011106	K06	Pick	AAGCGGTAGATGTTTTCCTCTAGCT	Unique UPTAG	TAACTCAACATAAAACAAATACATG	Unique DNTAG	1	0	0	1	0	1	1	0	0	0	0	1	1	1	1	0
TWAS_JUL2012_yeast_a01	7	11	TWAS21011107	K07	Pick	GCGTGCCAAGGAGTACGTGACGAGG	Unique UPTAG	Na	Na	0	1	1	0	0	1	1	0	0	0	1	0	1	0	0	0
TWAS_JUL2012_yeast_a01	8	11	TWAS21011108	K08	Discard
TWAS_JUL2012_yeast_a01	9	11	TWAS21011109	K09	Discard
TWAS_JUL2012_yeast_a01	10	11	TWAS21011110	K10	Discard
TWAS_JUL2012_yeast_a01	11	11	TWAS21011111	K11	Pick	GATGAATTTCCTGTTACTCGAATAC	Unique UPTAG	TATCCTTAAAAATACCTATCGATTA	Unique DNTAG	0	1	1	0	1	0	1	0	0	0	1	0	1	0	0	1
TWAS_JUL2012_yeast_a01	12	11	TWAS21011112	K12	Pick	Na	Na	ATCGAATCACTTCTGGTAACGCAGT	Unique DNTAG	1	0	1	1	0	0	0	0	0	0	0	0	0	1	0	1
TWAS_JUL2012_yeast_a01	13	11	TWAS21011113	K13	Pick	TGATATGTTAGGTTGACGTTTCGAC	Unique UPTAG	ATACACGAGTACAATGCTGGCGACT	Unique DNTAG	1	0	0	0	1	1	0	0	0	1	0	0	0	1	1	1
TWAS_JUL2012_yeast_a01	14	11	TWAS21011114	K14	Pick	TCACTGTTTTTTCCGTGGGGGCGAA	Unique UPTAG	AGGTAAGCAGATTTAATCGCGGAGG	Unique DNTAG	0	1	1	1	1	1	1	0	0	0	0	1	1	0	1	0
TWAS_JUL2012_yeast_a01	15	11	TWAS21011115	K15	Discard
TWAS_JUL2012_yeast_a01	16	11	TWAS21011116	K16	Pick	CTTGTTATCCTGTTGTTTCCGGCCC	Unique UPTAG	CATGCTGCCACAATACGATAAATTT	Unique DNTAG	0	0	1	1	0	0	1	0	0	0	0	0	1	1	0	0
TWAS_JUL2012_yeast_a01	17	11	TWAS21011117	K17	Pick	GTAGCACACTAGGAAACGTTGTACA	Unique UPTAG	CTGCTTCTAAAGTCGAGATGCATCA	Unique DNTAG	1	0	1	0	1	0	0	1	1	0	1	0	0	1	0	1
TWAS_JUL2012_yeast_a01	18	11	TWAS21011118	K18	Pick	ATGGATCGGAAATGTTTTTACTAGA	Unique UPTAG	CGAAACCATGGATTTATATTTCTTT	Unique DNTAG	1	0	0	0	0	1	1	1	0	0	0	0	1	1	0	0
TWAS_JUL2012_yeast_a01	19	11	TWAS21011119	K19	Pick	GTGAACATGTGTGTTCTAGCGCTTG	Unique UPTAG	CTAACGACATGAAGAGCCTGTCGTA	Unique DNTAG	1	1	0	0	0	0	0	1	1	0	0	1	0	0	1	1
TWAS_JUL2012_yeast_a01	20	11	TWAS21011120	K20	Discard
TWAS_JUL2012_yeast_a01	21	11	TWAS21011121	K21	Pick	ATATTAGGCTAATTCATTGGCATAT	Unique UPTAG	ATAGTGGCTGATTCCTTGCGCCTAA	Unique DNTAG	0	0	1	1	0	1	1	1	1	0	0	0	1	0	0	1
TWAS_JUL2012_yeast_a01	22	11	TWAS21011122	K22	Pick	TGTTCCTGCACGAGGAGGATTTTAT	Unique UPTAG	CAAGTCTATTACAATATGGAGAGAT	Unique DNTAG	0	0	1	1	0	0	1	0	1	1	0	0	1	0	0	1
TWAS_JUL2012_yeast_a01	23	11	TWAS21011123	K23	Pick	TTGTAGCAACTAGCACCTTAATCTA	Unique UPTAG	AAATTTACTACCTGACAGACCGAGA	Unique DNTAG	1	0	0	1	1	1	0	1	1	1	0	0	0	0	0	0
TWAS_JUL2012_yeast_a01	24	11	TWAS21011124	K24	Pick	GAAGGTCTGCTGCGCCTTTATATAG	Unique UPTAG	TCTAGAAAGCTAAACGACCAATGAA	Unique DNTAG	0	1	1	0	0	1	0	1	0	0	1	0	0	0	0	0
TWAS_JUL2012_yeast_a01	1	12	TWAS21011201	L01	Discard
TWAS_JUL2012_yeast_a01	2	12	TWAS21011202	L02	Pick	ACCAACAGATCCGCTCAACAATGGC	Unique UPTAG	CCCAACCGTCGCCTCACCTCCACAT	Unique DNTAG	1	0	1	1	1	1	1	0	0	0	0	0	0	1	0	1
TWAS_JUL2012_yeast_a01	3	12	TWAS21011203	L03	Pick	ACCAGGATGTTGGGGTGGTATCTAG	Unique UPTAG	GTCCAGTGGGCATCACTAGCCAAGG	Unique DNTAG	1	1	1	0	0	1	0	0	0	0	0	0	0	1	0	0
TWAS_JUL2012_yeast_a01	4	12	TWAS21011204	L04	Discard
TWAS_JUL2012_yeast_a01	5	12	TWAS21011205	L05	Pick	TTTGCAAATTAGTATTATCGATTTT	Unique UPTAG	ACATAGGCCATAATGAATTCCTGTA	Unique DNTAG	0	0	1	1	1	1	1	0	0	0	0	1	1	0	1	0
TWAS_JUL2012_yeast_a01	6	12	TWAS21011206	L06	Pick	TGAGATATCATGGGTGTCGTTTGGA	Unique UPTAG	Na	Na	0	0	1	1	0	1	0	1	1	0	1	1	0	1	0	0
TWAS_JUL2012_yeast_a01	7	12	TWAS21011207	L07	Discard
TWAS_JUL2012_yeast_a01	8	12	TWAS21011208	L08	Discard
TWAS_JUL2012_yeast_a01	9	12	TWAS21011209	L09	Pick	GGCGGCGCAGCGGTACGCGGGAGCG	Unique UPTAG	TGTCGAGTTCTAGGATGTTTTCGGA	Unique DNTAG	1	0	1	1	0	1	0	0	0	0	1	1	0	0	0	0
TWAS_JUL2012_yeast_a01	10	12	TWAS21011210	L10	Discard
TWAS_JUL2012_yeast_a01	11	12	TWAS21011211	L11	Pick	AATTTCTGCCATGGGTTCTAGCAAT	Unique UPTAG	GAAAGGCAAAATATCTCTAGACAGT	Unique DNTAG	0	0	1	1	1	0	0	1	0	0	0	1	0	1	0	0
TWAS_JUL2012_yeast_a01	12	12	TWAS21011212	L12	Discard
TWAS_JUL2012_yeast_a01	13	12	TWAS21011213	L13	Pick	CTTTTGACTATTGATATGTTGTAAT	Unique UPTAG	ACAGGCCACACGATGCCATTGATAA	Unique DNTAG	1	0	1	0	0	1	1	0	0	0	1	0	1	1	0	0
TWAS_JUL2012_yeast_a01	14	12	TWAS21011214	L14	Pick	CATAGGCTCACGGATTAGGTTGGGC	Unique UPTAG	Na	Na	1	0	1	0	1	0	0	0	0	0	1	1	0	1	0	0
TWAS_JUL2012_yeast_a01	15	12	TWAS21011215	L15	Pick	GAGTGTGAGGTTGGAAGCTATTGGG	Unique UPTAG	GATGCAAGTGGTTAGTTGTAACAAT	Unique DNTAG	0	1	1	0	1	0	1	1	1	0	1	0	0	0	1	1
TWAS_JUL2012_yeast_a01	16	12	TWAS21011216	L16	Pick	CAATTATATGGTGGATTGTTGGTTT	Unique UPTAG	CCCCCCATCCAATTGACGACCACTT	Unique DNTAG	1	0	1	0	0	1	0	1	1	0	1	0	0	1	0	0
TWAS_JUL2012_yeast_a01	17	12	TWAS21011217	L17	Pick	ACTAGGTGTTTAGTCACAGTTTGTC	Unique UPTAG	ACAATCGTGCTATCTGGCTCATATA	Unique DNTAG	1	1	0	0	0	0	0	1	0	1	1	1	0	0	1	1
TWAS_JUL2012_yeast_a01	18	12	TWAS21011218	L18	Discard
TWAS_JUL2012_yeast_a01	19	12	TWAS21011219	L19	Discard
TWAS_JUL2012_yeast_a01	20	12	TWAS21011220	L20	Discard
TWAS_JUL2012_yeast_a01	21	12	TWAS21011221	L21	Pick	AGAAATCCGTAAGTGGGCAAGCGTT	Unique UPTAG	AAGAACTTATAGACGTGACAGAAAT	Unique DNTAG	0	1	0	1	0	0	0	1	1	0	1	0	1	1	1	1
TWAS_JUL2012_yeast_a01	22	12	TWAS21011222	L22	Pick	ATATCGCGAGTTCCTTTCTATCGCA	Unique UPTAG	Na	Na	1	1	1	1	1	0	0	0	0	0	0	0	1	1	0	1
TWAS_JUL2012_yeast_a01	23	12	TWAS21011223	L23	Pick	ACTTTACGGCTGTGTCTATGTTCCG	Unique UPTAG	CAAGACCTATGTAAGAGAGAAACAG	Unique DNTAG	1	0	1	1	1	0	0	0	0	0	0	1	0	1	1	1
TWAS_JUL2012_yeast_a01	24	12	TWAS21011224	L24	Pick	TTTCAAGCTAATTAGTCCTGGGTAA	Unique UPTAG	TAGATCCACTTAACACAAGCATAAA	Unique DNTAG	1	1	0	0	1	1	1	0	1	0	1	1	1	0	0	0
TWAS_JUL2012_yeast_a01	1	13	TWAS21011301	M01	Discard
TWAS_JUL2012_yeast_a01	2	13	TWAS21011302	M02	Pick	ATCGTCCTACTTGACTTCTGTACCA	Unique UPTAG	Na	Na	0	1	1	1	1	1	0	1	1	1	1	1	0	1	0	1
TWAS_JUL2012_yeast_a01	3	13	TWAS21011303	M03	Pick	AACGATTTTGTTGGTAAATTCGTTG	Unique UPTAG	AAGTAGATGTGGAGTTGCATGAAAC	Unique DNTAG	1	1	1	0	0	1	0	1	1	0	1	0	1	1	0	0
TWAS_JUL2012_yeast_a01	4	13	TWAS21011304	M04	Pick	GTGGCTAGCGATTATTTGTATTGTG	Unique UPTAG	ACTCACTTGCGCTGAAAATATTAAC	Unique DNTAG	1	0	1	1	1	1	1	0	0	1	1	1	0	1	1	1
TWAS_JUL2012_yeast_a01	5	13	TWAS21011305	M05	Pick	Na	Na	CTAGCCTGTCGGCACACCGACTCCC	Unique DNTAG	0	0	1	1	1	0	1	0	1	0	1	1	1	1	0	0
TWAS_JUL2012_yeast_a01	6	13	TWAS21011306	M06	Pick	CGGTAACGATTTTACAATCTTCGGG	Unique UPTAG	TCTATCTCGTACTAACAAAACTAAA	Unique DNTAG	0	0	1	0	1	0	0	0	0	1	1	0	0	1	0	0
TWAS_JUL2012_yeast_a01	7	13	TWAS21011307	M07	Pick	TCTAATGCTGCTCATATTAATGGTG	Unique UPTAG	TCATCACCTTCTCCTTGATATGGGA	Unique DNTAG	0	0	1	0	1	0	0	0	0	0	0	0	0	0	0	0
TWAS_JUL2012_yeast_a01	8	13	TWAS21011308	M08	Pick	CCTGTATCTTAGCTATAACATATGA	Unique UPTAG	Na	Na	0	0	1	0	0	0	0	0	1	0	1	1	0	0	0	1
TWAS_JUL2012_yeast_a01	9	13	TWAS21011309	M09	Pick	GTCGGCTGTTCGGTAAATAAGGGGT	Unique UPTAG	Na	Na	1	1	1	1	1	0	0	0	0	0	0	0	0	0	1	1
TWAS_JUL2012_yeast_a01	10	13	TWAS21011310	M10	Discard
TWAS_JUL2012_yeast_a01	11	13	TWAS21011311	M11	Pick	TTCACATTAAATTAACGTAAGCTTG	Unique UPTAG	ATAATCACGTTGGTACATATATATA	Unique DNTAG	0	0	1	1	0	0	0	0	1	0	1	0	0	1	0	0
TWAS_JUL2012_yeast_a01	12	13	TWAS21011312	M12	Pick	GAGGCGGCGCGGCGGCACTGGGGGT	Unique UPTAG	CGCTGAATTCCACTACTAAAGATAT	Unique DNTAG	0	0	0	0	1	0	0	1	1	1	0	0	0	1	0	0
TWAS_JUL2012_yeast_a01	13	13	TWAS21011313	M13	Pick	TCAAGGGTGGCAGGAGGCGGGCCAG	Unique UPTAG	GAGGAAATCTATATAGGAATACAAT	Unique DNTAG	0	0	1	0	1	0	0	1	1	0	1	0	1	0	1	1
TWAS_JUL2012_yeast_a01	14	13	TWAS21011314	M14	Pick	AATATTCTCGATCTACTTTGTAGTA	Unique UPTAG	ACTAACTAGTTTACTCTGTGATGCG	Unique DNTAG	0	1	1	1	0	0	0	1	0	1	1	0	0	0	1	0
TWAS_JUL2012_yeast_a01	15	13	TWAS21011315	M15	Pick	ATGGGGGGTTTGGCCATAATAGGAG	Unique UPTAG	GATCAAAATGAAATCGAATCAAATA	Unique DNTAG	0	0	0	1	0	1	1	0	0	1	0	0	0	1	1	0
TWAS_JUL2012_yeast_a01	16	13	TWAS21011316	M16	Pick	GCCTTATGTGGGAGTACTCTAAGTG	Unique UPTAG	TATAGCAGTTTATCGTTATATCACT	Unique DNTAG	0	0	0	0	1	1	1	0	0	0	1	0	0	1	1	0
TWAS_JUL2012_yeast_a01	17	13	TWAS21011317	M17	Pick	TGGTCTAGGTGTGTAAGGAGGGGCC	Unique UPTAG	TCGGGGCGCTGCAATCTGGAATAGG	Unique DNTAG	0	0	1	1	1	1	0	1	0	0	1	1	1	1	1	1
TWAS_JUL2012_yeast_a01	18	13	TWAS21011318	M18	Pick	TATCTTGTAACCCCTAGACGCTCCA	Unique UPTAG	ATTGACTAGTCAGGAATAACCTTGA	Unique DNTAG	1	0	0	0	1	1	0	1	1	0	0	0	0	1	1	0
TWAS_JUL2012_yeast_a01	19	13	TWAS21011319	M19	Pick	AATGACACTGTTACCGTTGATACCG	Unique UPTAG	GGGGAGCCAATGACACCTAGATGTG	Unique DNTAG	0	1	1	1	0	0	0	0	1	0	1	1	0	1	0	1
TWAS_JUL2012_yeast_a01	20	13	TWAS21011320	M20	Discard
TWAS_JUL2012_yeast_a01	21	13	TWAS21011321	M21	Pick	Na	Na	GTCTGGAACCAGTACAAAATACACA	Unique DNTAG	1	0	1	0	0	0	0	0	0	0	1	1	0	1	0	0
TWAS_JUL2012_yeast_a01	22	13	TWAS21011322	M22	Pick	TTTGTACCGTGGCGCGATGGGAGGG	Unique UPTAG	GTTTCAAGTCTTTGTTAGATATATA	Unique DNTAG	0	1	1	0	1	0	0	0	0	0	0	0	0	1	0	1
TWAS_JUL2012_yeast_a01	23	13	TWAS21011323	M23	Pick	Na	Na	CGATGGCATTTAATCTCGTATTATG	Unique DNTAG	1	0	1	1	0	1	1	0	0	0	0	0	1	0	0	1
TWAS_JUL2012_yeast_a01	24	13	TWAS21011324	M24	Pick	Na	Na	GTTAAACAACTCAGTAGTTCACATG	Unique DNTAG	0	0	1	0	0	0	1	1	0	1	1	0	0	1	1	1
TWAS_JUL2012_yeast_a01	1	14	TWAS21011401	N01	Pick	AATTGAACAATATCTTCAAGGTTAT	Unique UPTAG	Na	Na	1	0	1	1	1	0	1	0	1	0	1	0	1	0	0	1
TWAS_JUL2012_yeast_a01	2	14	TWAS21011402	N02	Pick	CCAAGTCGAGTTTCATCTTGAGGGG	Unique UPTAG	AGGGAATACTATCTAAGGGAATGAT	Unique DNTAG	1	1	1	0	1	0	1	0	0	0	1	1	1	1	0	0
TWAS_JUL2012_yeast_a01	3	14	TWAS21011403	N03	Pick	Na	Na	CAAGAGCTAATACGCCGATATGTTC	Unique DNTAG	0	0	1	0	1	1	0	0	1	0	0	0	0	0	1	0
TWAS_JUL2012_yeast_a01	4	14	TWAS21011404	N04	Pick	CGCAGGCGGCGGGCAAAGCCCAGGG	Unique UPTAG	CATCGAAAGGCAGGTATCGGAAATT	Unique DNTAG	1	0	1	0	0	0	0	0	0	0	1	0	0	0	0	1
TWAS_JUL2012_yeast_a01	5	14	TWAS21011405	N05	Pick	GAGATCATAAATCTATGCATTTGGT	Unique UPTAG	ATATCTAAAAAGCAAACAATAAGTA	Unique DNTAG	1	0	0	0	1	1	1	1	0	0	1	0	1	0	1	0
TWAS_JUL2012_yeast_a01	6	14	TWAS21011406	N06	Pick	CTACGTTTATCAGTCGTTGGACCCT	Unique UPTAG	AACGGCGACGTTCTCCCAATGGGGA	Unique DNTAG	0	0	1	0	1	0	0	1	0	0	0	0	0	0	1	1
TWAS_JUL2012_yeast_a01	7	14	TWAS21011407	N07	Pick	GGTATTTGGACTATGAAATGCAGG	Unique UPTAG	Na	Na	1	1	1	1	1	0	0	0	0	0	0	0	0	0	0	0
TWAS_JUL2012_yeast_a01	8	14	TWAS21011408	N08	Pick	Na	Na	CTCCCATCATGACTACAACGCTTAG	Unique DNTAG	0	0	1	1	0	0	0	0	1	0	0	1	0	1	1	1
TWAS_JUL2012_yeast_a01	9	14	TWAS21011409	N09	Discard
TWAS_JUL2012_yeast_a01	10	14	TWAS21011410	N10	Discard
TWAS_JUL2012_yeast_a01	11	14	TWAS21011411	N11	Pick	TCATACAGACTTAGTATAATAGTTT	Unique UPTAG	TCGAAGACGTAGAAAGTGAATGGAG	Unique DNTAG	0	1	1	1	0	1	1	0	1	0	1	1	1	0	0	0
TWAS_JUL2012_yeast_a01	12	14	TWAS21011412	N12	Discard
TWAS_JUL2012_yeast_a01	13	14	TWAS21011413	N13	Pick	GCTATAGTCTGTGCTAAAGTGGTA	Unique UPTAG	CTATCAGACCACCATAATAAGAGGA	Unique DNTAG	1	0	1	1	1	1	0	1	0	0	1	1	0	1	0	1
TWAS_JUL2012_yeast_a01	14	14	TWAS21011414	N14	Pick	ACACGCTTAGACACCGTTCACATTT	Unique UPTAG	GGCCACCAATTGGAAAACCAATATA	Unique DNTAG	1	0	1	0	0	0	0	0	0	0	1	0	0	0	0	1
TWAS_JUL2012_yeast_a01	15	14	TWAS21011415	N15	Pick	AGAATCGGGCATCCGGCCGGAAGAT	Unique UPTAG	GCAAGCAAAAATGGGAATAAGACAA	Unique DNTAG	1	0	1	1	0	0	0	1	1	1	1	1	0	0	1	1
TWAS_JUL2012_yeast_a01	16	14	TWAS21011416	N16	Discard
TWAS_JUL2012_yeast_a01	17	14	TWAS21011417	N17	Pick	TCGATACTTTCTGCGCGGGTTCGTG	Unique UPTAG	AAAAGACGGGTTTGAAGCAGACTAT	Unique DNTAG	1	1	0	0	1	0	1	1	0	1	1	1	1	0	0	0
TWAS_JUL2012_yeast_a01	18	14	TWAS21011418	N18	Discard
TWAS_JUL2012_yeast_a01	19	14	TWAS21011419	N19	Pick	TGAATACTGCCTTTTACGTGTGAGT	Unique UPTAG	AAATCGGTTCAATCGAAAACGGTAA	Unique DNTAG	1	1	1	1	1	1	1	1	0	1	0	1	0	1	0	0
TWAS_JUL2012_yeast_a01	20	14	TWAS21011420	N20	Discard
TWAS_JUL2012_yeast_a01	21	14	TWAS21011421	N21	Pick	CGACGAAAAGGGAAATAACTATCTG	Unique UPTAG	CAGAACCATCAACACCGGCGACCCGG	Unique DNTAG	0	0	1	0	0	0	1	1	0	0	1	1	1	1	0	0
TWAS_JUL2012_yeast_a01	22	14	TWAS21011422	N22	Pick	Na	Na	GGCATGTTAACTTACAACAACGCGC	Unique DNTAG	0	1	1	0	0	0	0	0	0	0	0	1	0	1	0	1
TWAS_JUL2012_yeast_a01	23	14	TWAS21011423	N23	Pick	TTCCCTTTGACAAAGATACTGTCAC	Unique UPTAG	TCCTCCACCCCCTCCCTCCGCCCCA	Unique DNTAG	0	0	1	1	0	1	0	0	0	0	0	0	0	0	0	1
TWAS_JUL2012_yeast_a01	24	14	TWAS21011424	N24	Pick	Na	Na	AGTGCAATTAGCATTTATCCCCGA	Unique DNTAG	0	0	0	1	1	1	0	0	0	0	0	0	0	1	0	0
TWAS_JUL2012_yeast_a01	1	15	TWAS21011501	O01	Control locus
TWAS_JUL2012_yeast_a01	2	15	TWAS21011502	O02	Control locus
TWAS_JUL2012_yeast_a01	3	15	TWAS21011503	O03	Pick	TAGATTTTGGACTTGTGTTGAATGT	Unique UPTAG	TAATGAGCTCGGAAAATACAACTAG	Unique DNTAG	0	0	1	0	0	0	0	0	1	1	1	1	1	0	1	1
TWAS_JUL2012_yeast_a01	4	15	TWAS21011504	O04	Discard
TWAS_JUL2012_yeast_a01	5	15	TWAS21011505	O05	Pick	CGCCGCTTATGCCTTTTTTAAGACT	Unique UPTAG	CATAAGCATGGACTCGTAATCGAG	Unique DNTAG	1	1	1	1	1	0	1	1	0	1	0	0	1	0	1	0
TWAS_JUL2012_yeast_a01	6	15	TWAS21011506	O06	Pick	GGGTAGACCCGTTTAGAGGAAGGGG	Unique UPTAG	ATGTTTTTCTTAATAGTGACTCACG	Unique DNTAG	1	0	1	1	1	0	1	1	0	0	0	0	0	1	0	1
TWAS_JUL2012_yeast_a01	7	15	TWAS21011507	O07	Pick	TAGTTTTTGTAAATAGGGGGTGCGA	Unique UPTAG	TAATAAACTAATGAAATGTACATCC	Unique DNTAG	0	0	1	1	0	1	0	1	0	0	0	0	0	0	0	1
TWAS_JUL2012_yeast_a01	8	15	TWAS21011508	O08	Pick	Na	Na	CAAACCTAGGCTTTCACCTGTTGTG	Unique DNTAG	0	0	1	1	0	0	1	0	0	1	0	1	1	1	0	1
TWAS_JUL2012_yeast_a01	9	15	TWAS21011509	O09	Pick	TGTGTTGATTATGCTACAATTTATA	Unique UPTAG	GGAAATTATTTTTGCGTAGACCTCC	Unique DNTAG	0	0	1	1	0	0	1	1	0	1	0	1	1	1	1	0
TWAS_JUL2012_yeast_a01	10	15	TWAS21011510	O10	Discard
TWAS_JUL2012_yeast_a01	11	15	TWAS21011511	O11	Pick	GCGATAGGCTAGATTGTCCGTTTTG	Unique UPTAG	ACGTAGGCTCGACAGGACCAAGAGA	Unique DNTAG	0	0	1	0	1	0	0	0	1	1	0	1	0	1	1	1
TWAS_JUL2012_yeast_a01	12	15	TWAS21011512	O12	Pick	TAGTGGTTCGCCGCATTATGTGAAT	Unique UPTAG	GACCGGATGATAATATTTGCATATT	Unique DNTAG	0	0	1	0	0	0	0	0	1	0	0	0	1	1	1	0
TWAS_JUL2012_yeast_a01	13	15	TWAS21011513	O13	Discard
TWAS_JUL2012_yeast_a01	14	15	TWAS21011514	O14	Pick	ACAGTTGTCATAAGCAGTGGAAGAT	Unique UPTAG	GAAAATAAGGAGGAATATAAAGCCT	Unique DNTAG	1	1	1	0	1	1	1	0	1	0	0	1	1	1	0	1
TWAS_JUL2012_yeast_a01	15	15	TWAS21011515	O15	Pick	AATGTGCAGTCTTGGTCCTACAGGT	Unique UPTAG	TAATCCCTGTGGCTAAGTCATCCGG	Unique DNTAG	0	1	0	1	0	0	1	0	1	0	0	1	1	0	1	1
TWAS_JUL2012_yeast_a01	16	15	TWAS21011516	O16	Pick	AGTTTGGTGATCAATTGAGTCTGTT	Unique UPTAG	ATATTGACTAAATCAAACTGCATGA	Unique DNTAG	0	1	0	0	1	1	0	1	0	1	0	1	0	0	1	0
TWAS_JUL2012_yeast_a01	17	15	TWAS21011517	O17	Discard
TWAS_JUL2012_yeast_a01	18	15	TWAS21011518	O18	Pick	AGGGGGCTGAGAGGACAGCCTAGGC	Unique UPTAG	GGGAGACCAACGTACGACCCTCGCG	Unique DNTAG	0	0	1	0	0	0	0	0	1	0	1	0	0	1	1	1
TWAS_JUL2012_yeast_a01	19	15	TWAS21011519	O19	Pick	TCGGAGGGGTGGGGCGAGCAAAGGC	Unique UPTAG	ACAGTGGCTGTTTACATGGAACCAA	Unique DNTAG	0	0	1	1	1	1	0	1	0	1	0	0	0	1	1	0
TWAS_JUL2012_yeast_a01	20	15	TWAS21011520	O20	Discard
TWAS_JUL2012_yeast_a01	21	15	TWAS21011521	O21	Pick	GACCGTCTTCATAGGGAGTCCGCTG	Unique UPTAG	ACAATACGCTTACTCCAGAGAGACA	Unique DNTAG	1	0	0	1	1	0	1	1	1	1	0	0	0	1	1	1
TWAS_JUL2012_yeast_a01	22	15	TWAS21011522	O22	Pick	CTGCGCTTGCCAAGTGCGGTATCAG	Unique UPTAG	TAGTAATTTCGCACTAAACATCGAA	Unique DNTAG	1	0	1	0	1	1	1	1	1	0	1	1	1	0	0	0
TWAS_JUL2012_yeast_a01	23	15	TWAS21011523	O23	Control locus
TWAS_JUL2012_yeast_a01	24	15	TWAS21011524	O24	Control locus
TWAS_JUL2012_yeast_a01	1	16	TWAS21011601	P01	Control locus
TWAS_JUL2012_yeast_a01	2	16	TWAS21011602	P02	Control locus
TWAS_JUL2012_yeast_a01	3	16	TWAS21011603	P03	Pick	GCTAACCGAAAGTCTTTGTTTTTGG	Unique UPTAG	CAAACGACCCATGATCGAGTTGGAG	Unique DNTAG	0	1	1	0	0	0	0	1	0	1	0	0	0	0	0	1
TWAS_JUL2012_yeast_a01	4	16	TWAS21011604	P04	Pick	Na	Na	CTTAAGAAAAGCCCATCAACATGAA	Redundant DNTAG but similar genotype	1	0	1	0	0	0	0	1	1	1	1	0	0	0	1	0
TWAS_JUL2012_yeast_a01	5	16	TWAS21011605	P05	Pick	GGGTCGTGTACTGGTGCAGTTTGAG	Unique UPTAG	CTCGAAAAACACGCGTTTCCTAAAA	Unique DNTAG	1	0	1	0	0	0	1	0	0	0	1	1	1	0	0	0
TWAS_JUL2012_yeast_a01	6	16	TWAS21011606	P06	Pick	Na	Na	AAATCCCAGAGCAGACGATGTGGAG	Unique DNTAG	1	0	0	1	0	1	0	0	0	0	0	1	0	0	0	0
TWAS_JUL2012_yeast_a01	7	16	TWAS21011607	P07	Pick	GTGTGGTTTATTACCTGTGAGTTGG	Unique UPTAG	TCTGCGGACACGTAGCAGATTTTGC	Unique DNTAG	0	0	0	1	1	1	0	1	1	0	0	1	0	0	0	1
TWAS_JUL2012_yeast_a01	8	16	TWAS21011608	P08	Pick	Na	Na	GCGGTGACAACTTGACCTTGGTATT	Unique DNTAG	1	0	1	0	0	0	0	0	0	0	0	0	0	1	0	1
TWAS_JUL2012_yeast_a01	9	16	TWAS21011609	P09	Pick	Na	Na	TCGTGCTCTTCATCGCCGTGATAGT	Unique DNTAG	0	1	1	0	0	0	1	0	0	0	1	1	1	0	1	0
TWAS_JUL2012_yeast_a01	10	16	TWAS21011610	P10	Discard
TWAS_JUL2012_yeast_a01	11	16	TWAS21011611	P11	Pick	GTCCAGATATGTCCATGGCCTAAAA	Unique UPTAG	TTGGAAGCGATTGGACCGTATTCAT	Unique DNTAG	1	0	0	0	0	0	1	0	1	0	1	0	1	1	1	1
TWAS_JUL2012_yeast_a01	12	16	TWAS21011612	P12	Pick	Na	Na	CCTCTTAGGTCTAAAATCAGATCGT	Unique DNTAG	0	0	1	0	0	1	0	0	0	0	1	0	0	1	0	0
TWAS_JUL2012_yeast_a01	13	16	TWAS21011613	P13	Pick	ATATCTACGACTGTTGAAGTTTGCT	Unique UPTAG	GGAACACCCGCTACAACCGATGCTT	Unique DNTAG	0	1	1	0	1	0	0	0	0	0	1	0	0	1	0	1
TWAS_JUL2012_yeast_a01	14	16	TWAS21011614	P14	Discard
TWAS_JUL2012_yeast_a01	15	16	TWAS21011615	P15	Pick	TCTTAGTTTATGCATTCAGTGGTTT	Unique UPTAG	ATATCAAAAACCGGAGGATACTAGA	Unique DNTAG	0	0	1	1	0	0	0	1	0	1	1	1	1	0	0	0
TWAS_JUL2012_yeast_a01	16	16	TWAS21011616	P16	Pick	ACTGACTCGTTCTCTTATGCCAAGC	Unique UPTAG	Na	Na	0	1	0	0	0	0	1	0	0	0	0	1	1	1	0	0
TWAS_JUL2012_yeast_a01	17	16	TWAS21011617	P17	Pick	ATTAGAGGGTATATTATGAAATGCG	Unique UPTAG	CGGGGGCCTTTAGTTCCACCTAATC	Unique DNTAG	1	1	1	0	1	1	1	0	1	0	0	0	1	0	0	1
TWAS_JUL2012_yeast_a01	18	16	TWAS21011618	P18	Pick	TTAAGGTAGTTTAGACAAGTGAGTT	Unique UPTAG	TTTGCGGAATGGACTCAAATGCATT	Unique DNTAG	0	0	0	0	0	1	1	0	1	0	0	0	1	1	1	0
TWAS_JUL2012_yeast_a01	19	16	TWAS21011619	P19	Pick	GTCTTAGAAATTCGGTTAGTACGAT	Unique UPTAG	AGTAACTAGGCACATAAGACGAGGA	Unique DNTAG	0	0	1	0	0	1	0	0	0	0	0	0	0	0	1	1
TWAS_JUL2012_yeast_a01	20	16	TWAS21011620	P20	Discard
TWAS_JUL2012_yeast_a01	21	16	TWAS21011621	P21	Pick	GCTTATCTAAGTTGGTTGTAAATGG	Unique UPTAG	TCCCCCCGGTCCCCCGTGGTCTCTT	Unique DNTAG	0	0	1	0	0	0	0	0	0	1	0	1	0	0	1	1
TWAS_JUL2012_yeast_a01	22	16	TWAS21011622	P22	Pick	ACTACATTACAATAGATTCTTCCGA	Unique UPTAG	ATTATCGTTACTGGTATATACAATT	Unique DNTAG	0	0	0	1	0	0	1	0	1	0	1	1	0	1	1	0
TWAS_JUL2012_yeast_a01	23	16	TWAS21011623	P23	Control locus
TWAS_JUL2012_yeast_a01	24	16	TWAS21011624	P24	Control locus
TWAS_JUL2012_yeast_a02	1	1	TWAS21020101	A01	Control locus
TWAS_JUL2012_yeast_a02	2	1	TWAS21020102	A02	Control locus
TWAS_JUL2012_yeast_a02	3	1	TWAS21020103	A03	Pick	GGGTCTTTGCGACTACATGTAAAGA	Unique UPTAG	AATGACGCTTACGCAAGCAGTGAGT	Unique DNTAG	1	1	1	0	1	1	1	0	1	1	0	0	1	0	1	0
TWAS_JUL2012_yeast_a02	4	1	TWAS21020104	A04	Discard
TWAS_JUL2012_yeast_a02	5	1	TWAS21020105	A05	Pick	AATCCTCATTTGCTCCTTATGTAGA	Unique UPTAG	TGATAAGTCATTGTGAGGCAAATTT	Unique DNTAG	0	1	0	0	1	0	1	1	0	1	1	0	1	0	0	0
TWAS_JUL2012_yeast_a02	6	1	TWAS21020106	A06	Pick	Na	Na	ACCAGGAAAGGATACGAGGCTCAAT	Unique DNTAG	0	0	0	0	0	0	0	0	0	0	0	0	0	1	1	0
TWAS_JUL2012_yeast_a02	7	1	TWAS21020107	A07	Pick	GATCATCGTAGTGAGCTGAATAATC	Unique UPTAG	Na	Na	0	1	0	0	1	0	1	0	0	0	0	0	1	1	1	0
TWAS_JUL2012_yeast_a02	8	1	TWAS21020108	A08	Pick	TTGATGTGTTACATATACGTTTTTT	Unique UPTAG	CTGTACGTCAAATAGGGCTGTTAAA	Unique DNTAG	0	0	1	0	0	0	1	0	0	0	0	0	1	0	0	0
TWAS_JUL2012_yeast_a02	9	1	TWAS21020109	A09	Pick	Na	Na	TCTCATTGTAAATACGGTTTATCAG	Unique DNTAG	0	0	1	0	1	0	1	0	1	0	0	0	0	0	0	0
TWAS_JUL2012_yeast_a02	10	1	TWAS21020110	A10	Discard
TWAS_JUL2012_yeast_a02	11	1	TWAS21020111	A11	Discard
TWAS_JUL2012_yeast_a02	12	1	TWAS21020112	A12	Discard
TWAS_JUL2012_yeast_a02	13	1	TWAS21020113	A13	Discard
TWAS_JUL2012_yeast_a02	14	1	TWAS21020114	A14	Pick	ATGCGCGCTTGCGGGGGGGCGGCGT	Redundant UPTAG but similar genotype	Na	Na	1	0	1	0	0	0	0	0	0	0	0	0	0	0	1	0
TWAS_JUL2012_yeast_a02	15	1	TWAS21020115	A15	Pick	TAAGACCGTTCAGACCGCTCTATGT	Unique UPTAG	CCGTTACAATTGGATTCGATATTAT	Unique DNTAG	1	0	1	0	1	0	0	1	1	0	1	0	0	1	0	1
TWAS_JUL2012_yeast_a02	16	1	TWAS21020116	A16	Discard
TWAS_JUL2012_yeast_a02	17	1	TWAS21020117	A17	Pick	GGCAGTGTATCGTATAATGTAGCCT	Unique UPTAG	TAACGTGAATAAAATACCAGCTAAG	Unique DNTAG	1	0	1	1	1	0	0	0	0	0	1	1	0	0	0	0
TWAS_JUL2012_yeast_a02	18	1	TWAS21020118	A18	Pick	Na	Na	ACGGTAACTTGAGTAGGTCTGCAAT	Unique DNTAG	0	1	0	0	0	0	0	0	0	0	0	0	0	0	0	0
TWAS_JUL2012_yeast_a02	19	1	TWAS21020119	A19	Discard
TWAS_JUL2012_yeast_a02	20	1	TWAS21020120	A20	Discard
TWAS_JUL2012_yeast_a02	21	1	TWAS21020121	A21	Discard
TWAS_JUL2012_yeast_a02	22	1	TWAS21020122	A22	Pick	AGTAACGTGTGATGCGAGATTGTCC	Unique UPTAG	CATGTTGTAATCGTGGATTAAGATA	Unique DNTAG	0	0	1	0	0	0	1	0	0	0	0	0	0	1	0	0
TWAS_JUL2012_yeast_a02	23	1	TWAS21020123	A23	Control locus
TWAS_JUL2012_yeast_a02	24	1	TWAS21020124	A24	Control locus
TWAS_JUL2012_yeast_a02	1	2	TWAS21020201	B01	Control locus
TWAS_JUL2012_yeast_a02	2	2	TWAS21020202	B02	Control locus
TWAS_JUL2012_yeast_a02	3	2	TWAS21020203	B03	Pick	GTCAGTCACACTACAGAACTATTTT	Unique UPTAG	Na	Na	0	0	1	1	0	1	0	0	1	0	0	0	0	1	0	0
TWAS_JUL2012_yeast_a02	4	2	TWAS21020204	B04	Pick	CGTGGTTCTAGCTTATCGGTAGAAC	Unique UPTAG	Na	Na	0	0	0	0	0	0	1	0	1	0	1	0	0	1	0	0
TWAS_JUL2012_yeast_a02	5	2	TWAS21020205	B05	Pick	CTGTTTAGACTGCTCGTTATTTAAT	Unique UPTAG	AACGTGTAATGGTTGCGATAAATAA	Unique DNTAG	1	1	0	0	0	1	0	0	1	0	0	1	0	1	1	0
TWAS_JUL2012_yeast_a02	6	2	TWAS21020206	B06	Pick	TACGACCATAACTAGACTCTTGTTT	Unique UPTAG	CTCGAAGAAACGCCTAGAGCATATA	Unique DNTAG	1	0	0	0	0	1	0	1	1	0	1	0	1	0	1	0
TWAS_JUL2012_yeast_a02	7	2	TWAS21020207	B07	Discard
TWAS_JUL2012_yeast_a02	8	2	TWAS21020208	B08	Discard
TWAS_JUL2012_yeast_a02	9	2	TWAS21020209	B09	Discard
TWAS_JUL2012_yeast_a02	10	2	TWAS21020210	B10	Discard
TWAS_JUL2012_yeast_a02	11	2	TWAS21020211	B11	Discard
TWAS_JUL2012_yeast_a02	12	2	TWAS21020212	B12	Discard
TWAS_JUL2012_yeast_a02	13	2	TWAS21020213	B13	Discard
TWAS_JUL2012_yeast_a02	14	2	TWAS21020214	B14	Discard
TWAS_JUL2012_yeast_a02	15	2	TWAS21020215	B15	Discard
TWAS_JUL2012_yeast_a02	16	2	TWAS21020216	B16	Discard
TWAS_JUL2012_yeast_a02	17	2	TWAS21020217	B17	Pick	Na	Na	ACATTCTTCAGGGTATGGAGGAGTG	Unique DNTAG	0	1	1	0	1	1	0	0	0	0	1	1	0	0	0	0
TWAS_JUL2012_yeast_a02	18	2	TWAS21020218	B18	Discard
TWAS_JUL2012_yeast_a02	19	2	TWAS21020219	B19	Discard
TWAS_JUL2012_yeast_a02	20	2	TWAS21020220	B20	Discard
TWAS_JUL2012_yeast_a02	21	2	TWAS21020221	B21	Pick	AGTGTGACGAAACGTTCGAATTGTT	Unique UPTAG	CGTCCCCACTTCACATCATATCTTA	Unique DNTAG	0	1	1	0	0	0	0	0	0	0	1	0	0	0	0	0
TWAS_JUL2012_yeast_a02	22	2	TWAS21020222	B22	Discard
TWAS_JUL2012_yeast_a02	23	2	TWAS21020223	B23	Control locus
TWAS_JUL2012_yeast_a02	24	2	TWAS21020224	B24	Control locus
TWAS_JUL2012_yeast_a02	1	3	TWAS21020301	C01	Pick	TTATAAGGTCTATGCCGTTCCACCA	Unique UPTAG	GTACTACGAGTAGGATAACGAACTA	Unique DNTAG	0	1	1	0	0	0	1	1	1	0	1	0	1	0	1	0
TWAS_JUL2012_yeast_a02	2	3	TWAS21020302	C02	Pick	TCCTCTTCTTTCTGTACTTTGTGTC	Unique UPTAG	CAGTTCGAAACATTACCGAATATGA	Unique DNTAG	0	1	1	0	0	1	0	1	0	1	0	1	0	0	1	1
TWAS_JUL2012_yeast_a02	3	3	TWAS21020303	C03	Pick	TATTACTGTTATGTGGTTTTTCTTG	Unique UPTAG	TGATGCCGCACCCCCGATACCGATA	Unique DNTAG	1	0	1	0	1	1	1	1	1	1	1	0	1	0	0	1
TWAS_JUL2012_yeast_a02	4	3	TWAS21020304	C04	Discard
TWAS_JUL2012_yeast_a02	5	3	TWAS21020305	C05	Pick	TGTCATAATTGGACGTTTATAGGAT	Unique UPTAG	Na	Na	1	1	1	1	0	0	0	0	0	0	1	1	0	1	0	0
TWAS_JUL2012_yeast_a02	6	3	TWAS21020306	C06	Pick	TGGCTTTGTGCGCCTGTTCCCTGGT	Unique UPTAG	TCTAAAGCATAATGGAGGAGAAATG	Unique DNTAG	0	1	1	0	0	1	1	1	0	0	0	0	1	1	1	0
TWAS_JUL2012_yeast_a02	7	3	TWAS21020307	C07	Discard
TWAS_JUL2012_yeast_a02	8	3	TWAS21020308	C08	Discard
TWAS_JUL2012_yeast_a02	9	3	TWAS21020309	C09	Pick	GTTTCAGTTGTTAGCGTATAATCAC	Unique UPTAG	ATATAGTATTGTAGGGTGTGATGGA	Unique DNTAG	0	0	1	1	0	0	1	0	0	0	0	1	0	1	0	0
TWAS_JUL2012_yeast_a02	10	3	TWAS21020310	C10	Discard
TWAS_JUL2012_yeast_a02	11	3	TWAS21020311	C11	Pick	TCATACTGGAGAAGTGCGCTCTCAA	Unique UPTAG	Na	Na	0	0	0	0	0	0	0	0	0	0	0	0	0	0	0	0
TWAS_JUL2012_yeast_a02	12	3	TWAS21020312	C12	Discard
TWAS_JUL2012_yeast_a02	13	3	TWAS21020313	C13	Discard
TWAS_JUL2012_yeast_a02	14	3	TWAS21020314	C14	Discard
TWAS_JUL2012_yeast_a02	15	3	TWAS21020315	C15	Pick	GATCCTGTATGCTATTCGTAACCCG	Unique UPTAG	TTACACAAAGCACTTGCAAACTATA	Unique DNTAG	0	1	1	1	0	1	0	1	1	1	1	0	0	1	1	1
TWAS_JUL2012_yeast_a02	16	3	TWAS21020316	C16	Pick	TGGCGACAAAGCCAACTGTCTCGCT	Unique UPTAG	AGAAGATAGCGCATACTAGGAGAAA	Unique DNTAG	0	0	0	1	1	0	1	1	0	0	0	1	0	0	1	1
TWAS_JUL2012_yeast_a02	17	3	TWAS21020317	C17	Discard
TWAS_JUL2012_yeast_a02	18	3	TWAS21020318	C18	Discard
TWAS_JUL2012_yeast_a02	19	3	TWAS21020319	C19	Discard
TWAS_JUL2012_yeast_a02	20	3	TWAS21020320	C20	Discard
TWAS_JUL2012_yeast_a02	21	3	TWAS21020321	C21	Discard
TWAS_JUL2012_yeast_a02	22	3	TWAS21020322	C22	Pick	Na	Na	TAGACCGAGATTATTGTGGATGTTA	Unique DNTAG	0	0	0	0	0	0	0	0	0	0	0	0	0	0	0	0
TWAS_JUL2012_yeast_a02	23	3	TWAS21020323	C23	Pick	Na	Na	GGTAGGGCAGACTTCCTAGTATGTT	Unique DNTAG	0	0	1	0	0	0	1	0	0	0	0	0	0	0	0	0
TWAS_JUL2012_yeast_a02	24	3	TWAS21020324	C24	Discard
TWAS_JUL2012_yeast_a02	1	4	TWAS21020401	D01	Pick	CACTTAGTTACTAAGAACGATGTTT	Unique UPTAG	TAACTATTAGTTATAGTTATTGCTA	Unique DNTAG	0	1	1	0	0	0	0	1	0	1	1	1	1	0	0	1
TWAS_JUL2012_yeast_a02	2	4	TWAS21020402	D02	Pick	TGATTAGGTTACTGTAGACATCTTC	Unique UPTAG	Na	Na	0	1	0	0	1	0	1	0	0	0	1	1	1	0	1	0
TWAS_JUL2012_yeast_a02	3	4	TWAS21020403	D03	Pick	TGGTGGCGTGCGACGGGGGAGGCGG	Unique UPTAG	GTTCAACGTTAACGAAGACTATTTT	Unique DNTAG	0	0	0	1	1	0	0	0	1	0	0	0	1	0	1	0
TWAS_JUL2012_yeast_a02	4	4	TWAS21020404	D04	Discard
TWAS_JUL2012_yeast_a02	5	4	TWAS21020405	D05	Pick	Na	Na	GATCACTACCCAACCAGGACTCCAA	Unique DNTAG	0	1	1	1	1	0	0	0	0	1	0	0	1	1	0	0
TWAS_JUL2012_yeast_a02	6	4	TWAS21020406	D06	Discard
TWAS_JUL2012_yeast_a02	7	4	TWAS21020407	D07	Discard
TWAS_JUL2012_yeast_a02	8	4	TWAS21020408	D08	Discard
TWAS_JUL2012_yeast_a02	9	4	TWAS21020409	D09	Discard
TWAS_JUL2012_yeast_a02	10	4	TWAS21020410	D10	Discard
TWAS_JUL2012_yeast_a02	11	4	TWAS21020411	D11	Discard
TWAS_JUL2012_yeast_a02	12	4	TWAS21020412	D12	Discard
TWAS_JUL2012_yeast_a02	13	4	TWAS21020413	D13	Discard
TWAS_JUL2012_yeast_a02	14	4	TWAS21020414	D14	Discard
TWAS_JUL2012_yeast_a02	15	4	TWAS21020415	D15	Pick	TGTTCGCTTCTCATTCGAATCGTGT	Unique UPTAG	GCCTTATTTGTTGATCTGAGTTTAC	Unique DNTAG	1	0	0	1	1	0	0	0	1	1	0	0	0	1	0	0
TWAS_JUL2012_yeast_a02	16	4	TWAS21020416	D16	Pick	TTCTTGTGCCCCTGACCACCGATAG	Unique UPTAG	Na	Na	0	1	1	0	1	0	1	1	1	1	1	0	1	1	1	0
TWAS_JUL2012_yeast_a02	17	4	TWAS21020417	D17	Discard
TWAS_JUL2012_yeast_a02	18	4	TWAS21020418	D18	Discard
TWAS_JUL2012_yeast_a02	19	4	TWAS21020419	D19	Pick	Na	Na	GCGATAATCTCATAAATTTGAGCAT	Unique DNTAG	0	0	0	0	1	1	1	0	0	0	0	0	0	0	0	0
TWAS_JUL2012_yeast_a02	20	4	TWAS21020420	D20	Discard
TWAS_JUL2012_yeast_a02	21	4	TWAS21020421	D21	Discard
TWAS_JUL2012_yeast_a02	22	4	TWAS21020422	D22	Discard
TWAS_JUL2012_yeast_a02	23	4	TWAS21020423	D23	Discard
TWAS_JUL2012_yeast_a02	24	4	TWAS21020424	D24	Discard
TWAS_JUL2012_yeast_a02	1	5	TWAS21020501	E01	Discard
TWAS_JUL2012_yeast_a02	2	5	TWAS21020502	E02	Pick	AGAATCAGTAGGGTGCTCATATTTG	Unique UPTAG	TGCGAATAGTAAATCTGAATCAATA	Unique DNTAG	0	0	0	0	1	0	0	0	0	1	1	0	0	0	0	1
TWAS_JUL2012_yeast_a02	3	5	TWAS21020503	E03	Pick	ATTTGGTTTTACGGAATAATATGCT	Unique UPTAG	TACTAACTATTACGACATTGAAAAA	Unique DNTAG	1	0	1	0	1	1	0	1	0	0	0	0	0	0	1	0
TWAS_JUL2012_yeast_a02	4	5	TWAS21020504	E04	Discard
TWAS_JUL2012_yeast_a02	5	5	TWAS21020505	E05	Pick	TTGCCAAGATTTAGGTAACCTGAAG	Unique UPTAG	GAGAATATAATCTATCATCAAGCAG	Unique DNTAG	1	0	1	1	0	1	0	1	1	0	0	0	1	1	0	1
TWAS_JUL2012_yeast_a02	6	5	TWAS21020506	E06	Pick	TGAACGATAGCCACCTTCGTTAGTA	Unique UPTAG	Na	Na	1	1	1	0	0	0	1	1	1	0	0	0	1	1	1	1
TWAS_JUL2012_yeast_a02	7	5	TWAS21020507	E07	Discard
TWAS_JUL2012_yeast_a02	8	5	TWAS21020508	E08	Discard
TWAS_JUL2012_yeast_a02	9	5	TWAS21020509	E09	Discard
TWAS_JUL2012_yeast_a02	10	5	TWAS21020510	E10	Discard
TWAS_JUL2012_yeast_a02	11	5	TWAS21020511	E11	Discard
TWAS_JUL2012_yeast_a02	12	5	TWAS21020512	E12	Discard
TWAS_JUL2012_yeast_a02	13	5	TWAS21020513	E13	Discard
TWAS_JUL2012_yeast_a02	14	5	TWAS21020514	E14	Discard
TWAS_JUL2012_yeast_a02	15	5	TWAS21020515	E15	Discard
TWAS_JUL2012_yeast_a02	16	5	TWAS21020516	E16	Discard
TWAS_JUL2012_yeast_a02	17	5	TWAS21020517	E17	Discard
TWAS_JUL2012_yeast_a02	18	5	TWAS21020518	E18	Discard
TWAS_JUL2012_yeast_a02	19	5	TWAS21020519	E19	Discard
TWAS_JUL2012_yeast_a02	20	5	TWAS21020520	E20	Discard
TWAS_JUL2012_yeast_a02	21	5	TWAS21020521	E21	Discard
TWAS_JUL2012_yeast_a02	22	5	TWAS21020522	E22	Discard
TWAS_JUL2012_yeast_a02	23	5	TWAS21020523	E23	Discard
TWAS_JUL2012_yeast_a02	24	5	TWAS21020524	E24	Discard
TWAS_JUL2012_yeast_a02	1	6	TWAS21020601	F01	Pick	ATGCGCGCTTGCGGGGGGGCGGCGT	Redundant UPTAG but similar genotype	Na	Na	0	1	1	1	0	0	0	0	0	0	0	0	0	0	1	0
TWAS_JUL2012_yeast_a02	2	6	TWAS21020602	F02	Pick	TAAGGGTTGCGTCAAACGGACAATT	Unique UPTAG	TAACTTGTAAAAAATCGGAAGTAA	Unique DNTAG	1	1	1	0	0	0	1	0	1	1	0	0	1	1	0	1
TWAS_JUL2012_yeast_a02	3	6	TWAS21020603	F03	Pick	Na	Na	ATTAGAAGTCTACCATACTATTGGA	Unique DNTAG	0	0	0	1	0	0	0	0	1	0	1	0	1	1	0	0
TWAS_JUL2012_yeast_a02	4	6	TWAS21020604	F04	Pick	CCATTACGTGACATATGTACTTTCT	Unique UPTAG	GTACGATATGCGTAGATCTATCGAT	Unique DNTAG	0	1	0	0	1	0	0	0	1	0	0	0	0	0	1	0
TWAS_JUL2012_yeast_a02	5	6	TWAS21020605	F05	Pick	GGGGGCACAGCATGAGGGGGGGTGG	Unique UPTAG	Na	Na	0	1	1	0	1	0	0	0	0	1	0	0	0	0	0	1
TWAS_JUL2012_yeast_a02	6	6	TWAS21020606	F06	Discard
TWAS_JUL2012_yeast_a02	7	6	TWAS21020607	F07	Discard
TWAS_JUL2012_yeast_a02	8	6	TWAS21020608	F08	Discard
TWAS_JUL2012_yeast_a02	9	6	TWAS21020609	F09	Discard
TWAS_JUL2012_yeast_a02	10	6	TWAS21020610	F10	Discard
TWAS_JUL2012_yeast_a02	11	6	TWAS21020611	F11	Pick	Na	Na	TACTACTAGGCATAACGAACGGAAT	Unique DNTAG	0	0	1	0	1	1	1	0	0	0	0	0	1	0	0	0
TWAS_JUL2012_yeast_a02	12	6	TWAS21020612	F12	Pick	TGCATAGTCATTGCATCAGTACGTT	Redundant UPTAG but similar genotype	Na	Na	0	0	0	0	0	0	0	0	0	0	0	0	0	0	1	0
TWAS_JUL2012_yeast_a02	13	6	TWAS21020613	F13	Pick	TCTAATCTTGCCATTGCCAAAACTT	Unique UPTAG	CCCGACTGCCTGGCTCTTAATGGGC	Unique DNTAG	1	0	0	0	1	1	1	1	1	1	1	0	1	0	1	0
TWAS_JUL2012_yeast_a02	14	6	TWAS21020614	F14	Discard
TWAS_JUL2012_yeast_a02	15	6	TWAS21020615	F15	Discard
TWAS_JUL2012_yeast_a02	16	6	TWAS21020616	F16	Discard
TWAS_JUL2012_yeast_a02	17	6	TWAS21020617	F17	Discard
TWAS_JUL2012_yeast_a02	18	6	TWAS21020618	F18	Discard
TWAS_JUL2012_yeast_a02	19	6	TWAS21020619	F19	Discard
TWAS_JUL2012_yeast_a02	20	6	TWAS21020620	F20	Discard
TWAS_JUL2012_yeast_a02	21	6	TWAS21020621	F21	Discard
TWAS_JUL2012_yeast_a02	22	6	TWAS21020622	F22	Discard
TWAS_JUL2012_yeast_a02	23	6	TWAS21020623	F23	Discard
TWAS_JUL2012_yeast_a02	24	6	TWAS21020624	F24	Discard
TWAS_JUL2012_yeast_a02	1	7	TWAS21020701	G01	Pick	ACTACCAACTGTCATTCATCTGCAA	Unique UPTAG	Na	Na	0	0	1	0	1	1	0	0	0	0	1	0	0	1	0	0
TWAS_JUL2012_yeast_a02	2	7	TWAS21020702	G02	Pick	GAGAACTGTTGTTGGTCGACCCTTG	Unique UPTAG	TATTCTTATGAACTTACTAGTTCGC	Unique DNTAG	1	0	0	0	0	1	1	1	1	1	0	1	0	1	1	1
TWAS_JUL2012_yeast_a02	3	7	TWAS21020703	G03	Pick	TTCTACCTTATTTATATGGTCACAT	Unique UPTAG	GTAGGACAAGCAAGTTAATGTGTGC	Unique DNTAG	1	0	0	1	1	0	0	0	1	0	1	0	0	1	0	0
TWAS_JUL2012_yeast_a02	4	7	TWAS21020704	G04	Pick	AAACGGCGTGGAGAGTTGGTTGGCA	Unique UPTAG	ATACAATCATACATAGCAATAATAT	Unique DNTAG	1	0	0	0	0	0	0	0	1	0	0	1	0	1	1	1
TWAS_JUL2012_yeast_a02	5	7	TWAS21020705	G05	Pick	AGAGTCAGCATAGCCGTGCTGCCGC	Unique UPTAG	CAACACACATATAAAAGTCGTAGCT	Unique DNTAG	0	1	1	0	1	0	0	0	0	0	0	1	0	0	1	1
TWAS_JUL2012_yeast_a02	6	7	TWAS21020706	G06	Pick	CGTTACTTTCTTGTCTCTGAGAGGG	Unique UPTAG	TAAGTGTAGGCACTGTAAGCCGTTG	Unique DNTAG	0	0	1	0	0	0	1	1	1	1	1	0	0	0	1	1
TWAS_JUL2012_yeast_a02	7	7	TWAS21020707	G07	Discard
TWAS_JUL2012_yeast_a02	8	7	TWAS21020708	G08	Discard
TWAS_JUL2012_yeast_a02	9	7	TWAS21020709	G09	Discard
TWAS_JUL2012_yeast_a02	10	7	TWAS21020710	G10	Discard
TWAS_JUL2012_yeast_a02	11	7	TWAS21020711	G11	Pick	TTTATGTGGTGATGTGAGTCTGGCC	Unique UPTAG	GCAATTTGTCATTAATGAACAGTGT	Unique DNTAG	0	1	1	1	1	0	0	1	0	1	0	0	0	0	1	1
TWAS_JUL2012_yeast_a02	12	7	TWAS21020712	G12	Discard
TWAS_JUL2012_yeast_a02	13	7	TWAS21020713	G13	Discard
TWAS_JUL2012_yeast_a02	14	7	TWAS21020714	G14	Discard
TWAS_JUL2012_yeast_a02	15	7	TWAS21020715	G15	Pick	Na	Na	TCGT	Unique DNTAG	0	0	0	0	0	0	0	0	0	0	0	0	0	0	0	0
TWAS_JUL2012_yeast_a02	16	7	TWAS21020716	G16	Discard
TWAS_JUL2012_yeast_a02	17	7	TWAS21020717	G17	Discard
TWAS_JUL2012_yeast_a02	18	7	TWAS21020718	G18	Discard
TWAS_JUL2012_yeast_a02	19	7	TWAS21020719	G19	Discard
TWAS_JUL2012_yeast_a02	20	7	TWAS21020720	G20	Discard
TWAS_JUL2012_yeast_a02	21	7	TWAS21020721	G21	Discard
TWAS_JUL2012_yeast_a02	22	7	TWAS21020722	G22	Discard
TWAS_JUL2012_yeast_a02	23	7	TWAS21020723	G23	Discard
TWAS_JUL2012_yeast_a02	24	7	TWAS21020724	G24	Discard
TWAS_JUL2012_yeast_a02	1	8	TWAS21020801	H01	Pick	TGCATGCTACTTTGGTATTAGTTCA	Unique UPTAG	ATAAATCATGCTCCTTCGATAGTCG	Unique DNTAG	0	0	1	0	1	0	0	0	0	0	1	1	1	0	1	0
TWAS_JUL2012_yeast_a02	2	8	TWAS21020802	H02	Pick	TTTCTTCCAGGCATTCTGTTGTGAA	Unique UPTAG	ACTCACGAAGAAAGAAAGAATGCGT	Unique DNTAG	0	0	1	1	0	1	0	0	1	0	0	0	0	0	1	0
TWAS_JUL2012_yeast_a02	3	8	TWAS21020803	H03	Pick	Na	Na	ACGGAAACCTTAACTTCATCCCATC	Unique DNTAG	0	0	0	0	1	0	0	0	0	0	1	1	1	1	0	0
TWAS_JUL2012_yeast_a02	4	8	TWAS21020804	H04	Pick	CTTTTAAAACGAATAGGAGGCAGCT	Unique UPTAG	CGATAAAACTATTCAAATGACAAAT	Unique DNTAG	1	0	0	1	0	0	1	0	0	0	0	1	1	0	0	1
TWAS_JUL2012_yeast_a02	5	8	TWAS21020805	H05	Discard
TWAS_JUL2012_yeast_a02	6	8	TWAS21020806	H06	Pick	TTCGTGTGTTTTCTGGACTCAGTAT	Unique UPTAG	Na	Na	1	0	1	1	1	1	0	0	0	0	0	0	0	0	0	0
TWAS_JUL2012_yeast_a02	7	8	TWAS21020807	H07	Pick	GCGGCAGCGGCGCGGGCACCGGGGG	Unique UPTAG	Na	Na	0	0	0	0	0	0	0	0	0	0	0	0	0	0	0	0
TWAS_JUL2012_yeast_a02	8	8	TWAS21020808	H08	Discard
TWAS_JUL2012_yeast_a02	9	8	TWAS21020809	H09	Discard
TWAS_JUL2012_yeast_a02	10	8	TWAS21020810	H10	Discard
TWAS_JUL2012_yeast_a02	11	8	TWAS21020811	H11	Discard
TWAS_JUL2012_yeast_a02	12	8	TWAS21020812	H12	Discard
TWAS_JUL2012_yeast_a02	13	8	TWAS21020813	H13	Discard
TWAS_JUL2012_yeast_a02	14	8	TWAS21020814	H14	Discard
TWAS_JUL2012_yeast_a02	15	8	TWAS21020815	H15	Discard
TWAS_JUL2012_yeast_a02	16	8	TWAS21020816	H16	Discard
TWAS_JUL2012_yeast_a02	17	8	TWAS21020817	H17	Pick	TAGCAATGGTGATGTGTGAAGGATG	Unique UPTAG	Na	Na	0	0	1	0	0	0	1	0	0	0	0	0	0	1	1	0
TWAS_JUL2012_yeast_a02	18	8	TWAS21020818	H18	Discard
TWAS_JUL2012_yeast_a02	19	8	TWAS21020819	H19	Discard
TWAS_JUL2012_yeast_a02	20	8	TWAS21020820	H20	Discard
TWAS_JUL2012_yeast_a02	21	8	TWAS21020821	H21	Discard
TWAS_JUL2012_yeast_a02	22	8	TWAS21020822	H22	Discard
TWAS_JUL2012_yeast_a02	23	8	TWAS21020823	H23	Discard
TWAS_JUL2012_yeast_a02	24	8	TWAS21020824	H24	Discard
TWAS_JUL2012_yeast_a02	1	9	TWAS21020901	I01	Discard
TWAS_JUL2012_yeast_a02	2	9	TWAS21020902	I02	Pick	TAAATTGTTGCTCTACTACGTTATC	Unique UPTAG	GCAGGTCTAAACAACTGGACACGAG	Unique DNTAG	1	0	1	1	0	1	1	0	0	1	1	1	1	0	1	0
TWAS_JUL2012_yeast_a02	3	9	TWAS21020903	I03	Pick	TGGATAAGGTCGTAACGCGATTTCT	Unique UPTAG	Na	Na	1	1	1	1	1	1	1	0	0	1	0	0	1	1	0	1
TWAS_JUL2012_yeast_a02	4	9	TWAS21020904	I04	Pick	TAAGTGTTTTTCCATTCGTGTCAGG	Unique UPTAG	TCCACTGAACAAAATTAGGAGACCT	Unique DNTAG	1	0	1	1	1	0	0	0	0	1	1	1	1	0	0	1
TWAS_JUL2012_yeast_a02	5	9	TWAS21020905	I05	Pick	TGGAAAGTGCTGAGTAGATAATGGA	Unique UPTAG	GAGTGTGATGTGATTGAATTCCGTC	Unique DNTAG	0	1	1	1	0	0	0	0	1	0	0	0	0	0	0	0
TWAS_JUL2012_yeast_a02	6	9	TWAS21020906	I06	Pick	AATGCTATTTTTCCGTCTATTAACA	Unique UPTAG	Na	Na	0	0	0	1	1	0	0	0	0	0	0	0	1	1	1	1
TWAS_JUL2012_yeast_a02	7	9	TWAS21020907	I07	Discard
TWAS_JUL2012_yeast_a02	8	9	TWAS21020908	I08	Discard
TWAS_JUL2012_yeast_a02	9	9	TWAS21020909	I09	Discard
TWAS_JUL2012_yeast_a02	10	9	TWAS21020910	I10	Discard
TWAS_JUL2012_yeast_a02	11	9	TWAS21020911	I11	Discard
TWAS_JUL2012_yeast_a02	12	9	TWAS21020912	I12	Pick	GAGTAACTATGGATTATTGGTTTGG	Unique UPTAG	CACAAGCTTTTCGTATCTATGATTC	Unique DNTAG	0	1	0	1	1	0	0	1	0	1	1	0	0	0	1	1
TWAS_JUL2012_yeast_a02	13	9	TWAS21020913	I13	Discard
TWAS_JUL2012_yeast_a02	14	9	TWAS21020914	I14	Discard
TWAS_JUL2012_yeast_a02	15	9	TWAS21020915	I15	Discard
TWAS_JUL2012_yeast_a02	16	9	TWAS21020916	I16	Discard
TWAS_JUL2012_yeast_a02	17	9	TWAS21020917	I17	Discard
TWAS_JUL2012_yeast_a02	18	9	TWAS21020918	I18	Discard
TWAS_JUL2012_yeast_a02	19	9	TWAS21020919	I19	Discard
TWAS_JUL2012_yeast_a02	20	9	TWAS21020920	I20	Discard
TWAS_JUL2012_yeast_a02	21	9	TWAS21020921	I21	Discard
TWAS_JUL2012_yeast_a02	22	9	TWAS21020922	I22	Discard
TWAS_JUL2012_yeast_a02	23	9	TWAS21020923	I23	Discard
TWAS_JUL2012_yeast_a02	24	9	TWAS21020924	I24	Discard
TWAS_JUL2012_yeast_a02	1	10	TWAS21021001	J01	Pick	CCTGTAAATGTGTAGTACTGTGATG	Unique UPTAG	Na	Na	1	1	1	0	0	0	0	0	1	0	0	1	0	1	1	1
TWAS_JUL2012_yeast_a02	2	10	TWAS21021002	J02	Pick	TAGTTGGTTTTCTCTTTGGACCGTG	Unique UPTAG	ACTGACAAATCGAAGGTGTTTCGTA	Unique DNTAG	1	0	0	1	0	1	0	1	1	1	0	1	0	0	1	1
TWAS_JUL2012_yeast_a02	3	10	TWAS21021003	J03	Pick	Na	Na	TAGACCTGATGGTCTCTATTTCCCT	Unique DNTAG	0	1	1	0	1	0	0	0	0	1	0	0	0	1	0	0
TWAS_JUL2012_yeast_a02	4	10	TWAS21021004	J04	Discard
TWAS_JUL2012_yeast_a02	5	10	TWAS21021005	J05	Pick	GGACTAGGAGGTTTCAGTTGTAGTT	Unique UPTAG	TTATGGTGGACCTACGTAACCGTTC	Unique DNTAG	0	0	1	1	1	1	1	1	1	1	0	0	0	1	0	1
TWAS_JUL2012_yeast_a02	6	10	TWAS21021006	J06	Discard
TWAS_JUL2012_yeast_a02	7	10	TWAS21021007	J07	Pick	GCGGCAGCGGCGCGGGCACCGGGGG	Unique UPTAG	Na	Na	0	0	0	0	0	0	0	0	0	0	0	0	0	0	0	0
TWAS_JUL2012_yeast_a02	8	10	TWAS21021008	J08	Discard
TWAS_JUL2012_yeast_a02	9	10	TWAS21021009	J09	Discard
TWAS_JUL2012_yeast_a02	10	10	TWAS21021010	J10	Discard
TWAS_JUL2012_yeast_a02	11	10	TWAS21021011	J11	Discard
TWAS_JUL2012_yeast_a02	12	10	TWAS21021012	J12	Pick	Na	Na	ATGGTACCTTCTTAACGCTAATTTG	Unique DNTAG	0	0	1	1	1	1	1	0	0	0	0	0	1	0	0	0
TWAS_JUL2012_yeast_a02	13	10	TWAS21021013	J13	Discard
TWAS_JUL2012_yeast_a02	14	10	TWAS21021014	J14	Discard
TWAS_JUL2012_yeast_a02	15	10	TWAS21021015	J15	Discard
TWAS_JUL2012_yeast_a02	16	10	TWAS21021016	J16	Discard
TWAS_JUL2012_yeast_a02	17	10	TWAS21021017	J17	Discard
TWAS_JUL2012_yeast_a02	18	10	TWAS21021018	J18	Discard
TWAS_JUL2012_yeast_a02	19	10	TWAS21021019	J19	Discard
TWAS_JUL2012_yeast_a02	20	10	TWAS21021020	J20	Discard
TWAS_JUL2012_yeast_a02	21	10	TWAS21021021	J21	Discard
TWAS_JUL2012_yeast_a02	22	10	TWAS21021022	J22	Discard
TWAS_JUL2012_yeast_a02	23	10	TWAS21021023	J23	Discard
TWAS_JUL2012_yeast_a02	24	10	TWAS21021024	J24	Discard
TWAS_JUL2012_yeast_a02	1	11	TWAS21021101	K01	Discard
TWAS_JUL2012_yeast_a02	2	11	TWAS21021102	K02	Pick	CGTATAGCGATATTATAATCTTAAG	Unique UPTAG	CGGAATCACTTAGGTATAAGATATA	Unique DNTAG	1	0	0	0	1	1	1	1	1	0	1	0	0	0	0	0
TWAS_JUL2012_yeast_a02	3	11	TWAS21021103	K03	Control locus
TWAS_JUL2012_yeast_a02	4	11	TWAS21021104	K04	Control locus
TWAS_JUL2012_yeast_a02	5	11	TWAS21021105	K05	Pick	CTATTGTGTTTATAAGATTTAAGAG	Unique UPTAG	AGGAATACCTCTGTAGGGCTATAAA	Unique DNTAG	0	1	1	1	1	0	0	1	0	1	1	1	0	1	0	1
TWAS_JUL2012_yeast_a02	6	11	TWAS21021106	K06	Discard
TWAS_JUL2012_yeast_a02	7	11	TWAS21021107	K07	Pick	Na	Na	TACATTTTCCAATATGCATGTCATG	Unique DNTAG	0	0	1	0	1	1	0	0	0	0	0	0	0	1	0	0
TWAS_JUL2012_yeast_a02	8	11	TWAS21021108	K08	Discard
TWAS_JUL2012_yeast_a02	9	11	TWAS21021109	K09	Discard
TWAS_JUL2012_yeast_a02	10	11	TWAS21021110	K10	Discard
TWAS_JUL2012_yeast_a02	11	11	TWAS21021111	K11	Discard
TWAS_JUL2012_yeast_a02	12	11	TWAS21021112	K12	Discard
TWAS_JUL2012_yeast_a02	13	11	TWAS21021113	K13	Discard
TWAS_JUL2012_yeast_a02	14	11	TWAS21021114	K14	Discard
TWAS_JUL2012_yeast_a02	15	11	TWAS21021115	K15	Discard
TWAS_JUL2012_yeast_a02	16	11	TWAS21021116	K16	Discard
TWAS_JUL2012_yeast_a02	17	11	TWAS21021117	K17	Pick	Na	Na	CACGTTAGCCTTAGCTACCCATCAA	Unique DNTAG	0	0	0	0	0	0	0	0	0	0	0	0	0	0	1	0
TWAS_JUL2012_yeast_a02	18	11	TWAS21021118	K18	Discard
TWAS_JUL2012_yeast_a02	19	11	TWAS21021119	K19	Discard
TWAS_JUL2012_yeast_a02	20	11	TWAS21021120	K20	Discard
TWAS_JUL2012_yeast_a02	21	11	TWAS21021121	K21	Discard
TWAS_JUL2012_yeast_a02	22	11	TWAS21021122	K22	Discard
TWAS_JUL2012_yeast_a02	23	11	TWAS21021123	K23	Discard
TWAS_JUL2012_yeast_a02	24	11	TWAS21021124	K24	Discard
TWAS_JUL2012_yeast_a02	1	12	TWAS21021201	L01	Pick	TTGATTCCGTTCTCAATCGATATTG	Unique UPTAG	ACATTGGCGTTGGACAATAATCGCA	Unique DNTAG	1	1	1	1	0	0	1	0	0	0	1	1	1	0	1	1
TWAS_JUL2012_yeast_a02	2	12	TWAS21021202	L02	Pick	GTCTATTCCTCCTTAACTGGGTTAA	Unique UPTAG	Na	Na	0	1	1	0	1	1	0	1	1	0	0	0	0	1	1	0
TWAS_JUL2012_yeast_a02	3	12	TWAS21021203	L03	Control locus
TWAS_JUL2012_yeast_a02	4	12	TWAS21021204	L04	Control locus
TWAS_JUL2012_yeast_a02	5	12	TWAS21021205	L05	Pick	Na	Na	CAATCACTCTATCCTACATAAAGAT	Unique DNTAG	0	0	0	0	1	0	1	0	0	0	0	0	0	1	1	1
TWAS_JUL2012_yeast_a02	6	12	TWAS21021206	L06	Pick	Na	Na	CTATTTTCCGGAGAAAACCTAATGT	Unique DNTAG	0	0	1	1	0	0	0	0	0	0	1	1	0	1	1	0
TWAS_JUL2012_yeast_a02	7	12	TWAS21021207	L07	Pick	CCATCGGTATGATCAGCGGTAGGAT	Unique UPTAG	Na	Na	0	1	0	0	1	0	1	0	0	0	0	0	1	0	0	0
TWAS_JUL2012_yeast_a02	8	12	TWAS21021208	L08	Discard
TWAS_JUL2012_yeast_a02	9	12	TWAS21021209	L09	Discard
TWAS_JUL2012_yeast_a02	10	12	TWAS21021210	L10	Discard
TWAS_JUL2012_yeast_a02	11	12	TWAS21021211	L11	Discard
TWAS_JUL2012_yeast_a02	12	12	TWAS21021212	L12	Discard
TWAS_JUL2012_yeast_a02	13	12	TWAS21021213	L13	Discard
TWAS_JUL2012_yeast_a02	14	12	TWAS21021214	L14	Discard
TWAS_JUL2012_yeast_a02	15	12	TWAS21021215	L15	Discard
TWAS_JUL2012_yeast_a02	16	12	TWAS21021216	L16	Discard
TWAS_JUL2012_yeast_a02	17	12	TWAS21021217	L17	Discard
TWAS_JUL2012_yeast_a02	18	12	TWAS21021218	L18	Discard
TWAS_JUL2012_yeast_a02	19	12	TWAS21021219	L19	Discard
TWAS_JUL2012_yeast_a02	20	12	TWAS21021220	L20	Discard
TWAS_JUL2012_yeast_a02	21	12	TWAS21021221	L21	Discard
TWAS_JUL2012_yeast_a02	22	12	TWAS21021222	L22	Discard
TWAS_JUL2012_yeast_a02	23	12	TWAS21021223	L23	Discard
TWAS_JUL2012_yeast_a02	24	12	TWAS21021224	L24	Discard
TWAS_JUL2012_yeast_a02	1	13	TWAS21021301	M01	Pick	GTCGGAGTGGATGACGTTACTTGGG	Unique UPTAG	ACATACCGCCCTCGCGCCACACCAG	Unique DNTAG	1	0	0	0	1	1	0	0	1	0	0	0	0	0	0	1
TWAS_JUL2012_yeast_a02	2	13	TWAS21021302	M02	Pick	GATTTCTAGTATGTATTAGTGGTTA	Unique UPTAG	TCCAACCCACCCTACTAAAAATGCG	Unique DNTAG	1	1	1	1	0	0	0	0	1	0	1	0	0	0	1	1
TWAS_JUL2012_yeast_a02	3	13	TWAS21021303	M03	Pick	TGATATGTCGTAAAACTCACCACAT	Unique UPTAG	ATTTACAAAGTCTCTTAGTTCATA	Unique DNTAG	0	1	0	0	0	1	0	0	0	0	1	0	0	0	0	1
TWAS_JUL2012_yeast_a02	4	13	TWAS21021304	M04	Pick	Na	Na	AGGTGAACGATGAAATGCGACGAAT	Unique DNTAG	0	1	0	0	1	0	0	0	0	0	0	0	0	0	1	0
TWAS_JUL2012_yeast_a02	5	13	TWAS21021305	M05	Pick	TTCTCTGTTAGAGTGTATTTCAGCT	Unique UPTAG	AATTATAAGACTTCTTGTATAAAAA	Unique DNTAG	0	0	1	0	1	0	1	1	0	0	1	0	1	1	0	1
TWAS_JUL2012_yeast_a02	6	13	TWAS21021306	M06	Pick	Na	Na	CAAAGTAACTATGATTCCCCCCTTA	Unique DNTAG	1	0	1	0	1	1	0	0	0	0	0	1	1	1	1	1
TWAS_JUL2012_yeast_a02	7	13	TWAS21021307	M07	Discard
TWAS_JUL2012_yeast_a02	8	13	TWAS21021308	M08	Discard
TWAS_JUL2012_yeast_a02	9	13	TWAS21021309	M09	Discard
TWAS_JUL2012_yeast_a02	10	13	TWAS21021310	M10	Discard
TWAS_JUL2012_yeast_a02	11	13	TWAS21021311	M11	Discard
TWAS_JUL2012_yeast_a02	12	13	TWAS21021312	M12	Discard
TWAS_JUL2012_yeast_a02	13	13	TWAS21021313	M13	Discard
TWAS_JUL2012_yeast_a02	14	13	TWAS21021314	M14	Discard
TWAS_JUL2012_yeast_a02	15	13	TWAS21021315	M15	Discard
TWAS_JUL2012_yeast_a02	16	13	TWAS21021316	M16	Discard
TWAS_JUL2012_yeast_a02	17	13	TWAS21021317	M17	Pick	TAGTCGTTATCGTCAGTTCCTCCAG	Unique UPTAG	ACACTTTCTAATACAAGATTCTGCC	Unique DNTAG	1	1	1	0	0	1	0	1	1	0	1	1	0	1	1	0
TWAS_JUL2012_yeast_a02	18	13	TWAS21021318	M18	Discard
TWAS_JUL2012_yeast_a02	19	13	TWAS21021319	M19	Discard
TWAS_JUL2012_yeast_a02	20	13	TWAS21021320	M20	Discard
TWAS_JUL2012_yeast_a02	21	13	TWAS21021321	M21	Discard
TWAS_JUL2012_yeast_a02	22	13	TWAS21021322	M22	Discard
TWAS_JUL2012_yeast_a02	23	13	TWAS21021323	M23	Discard
TWAS_JUL2012_yeast_a02	24	13	TWAS21021324	M24	Discard
TWAS_JUL2012_yeast_a02	1	14	TWAS21021401	N01	Discard
TWAS_JUL2012_yeast_a02	2	14	TWAS21021402	N02	Pick	Na	Na	ATGGGTTGACGATAATTTCTATCTA	Unique DNTAG	1	1	1	0	1	0	0	0	1	0	1	1	0	0	1	1
TWAS_JUL2012_yeast_a02	3	14	TWAS21021403	N03	Pick	Na	Na	GTCGACCCCATTCATTATATGATGG	Unique DNTAG	0	0	1	0	1	1	1	0	1	1	0	0	1	1	0	1
TWAS_JUL2012_yeast_a02	4	14	TWAS21021404	N04	Pick	Na	Na	ACCAATTAACAACACATGCCATTTG	Unique DNTAG	1	1	1	1	0	0	0	0	1	0	0	1	0	0	0	0
TWAS_JUL2012_yeast_a02	5	14	TWAS21021405	N05	Pick	ACTTGCGCAAGATACTTTTTTCCTA	Unique UPTAG	ACTAATTAAAATGCAGCGAGCCAGT	Unique DNTAG	0	0	0	1	1	1	0	0	0	0	1	0	1	0	0	0
TWAS_JUL2012_yeast_a02	6	14	TWAS21021406	N06	Discard
TWAS_JUL2012_yeast_a02	7	14	TWAS21021407	N07	Discard
TWAS_JUL2012_yeast_a02	8	14	TWAS21021408	N08	Discard
TWAS_JUL2012_yeast_a02	9	14	TWAS21021409	N09	Pick	TTGTGTAAATGGGTTGAATGTTCTG	Unique UPTAG	Na	Na	1	0	0	1	0	1	1	0	1	0	1	1	0	0	1	0
TWAS_JUL2012_yeast_a02	10	14	TWAS21021410	N10	Discard
TWAS_JUL2012_yeast_a02	11	14	TWAS21021411	N11	Discard
TWAS_JUL2012_yeast_a02	12	14	TWAS21021412	N12	Discard
TWAS_JUL2012_yeast_a02	13	14	TWAS21021413	N13	Discard
TWAS_JUL2012_yeast_a02	14	14	TWAS21021414	N14	Discard
TWAS_JUL2012_yeast_a02	15	14	TWAS21021415	N15	Pick	TTCGCATGCTTCAGTCAGGACGGTT	Unique UPTAG	CCTAGCGAGGGTTTATAGCACGTTG	Unique DNTAG	1	0	1	0	1	1	1	1	0	1	0	1	1	0	1	0
TWAS_JUL2012_yeast_a02	16	14	TWAS21021416	N16	Pick	Na	Na	GGGGAATCATTCGTACACGACTTCA	Redundant DNTAG but similar genotype	0	0	0	0	0	0	0	0	0	0	0	0	0	0	0	0
TWAS_JUL2012_yeast_a02	17	14	TWAS21021417	N17	Discard
TWAS_JUL2012_yeast_a02	18	14	TWAS21021418	N18	Discard
TWAS_JUL2012_yeast_a02	19	14	TWAS21021419	N19	Pick	TCATCTACTTGGCCGTTCAAGTAAA	Unique UPTAG	TACGCACTATGTAAACCAATGTATT	Unique DNTAG	0	1	1	1	1	1	0	0	0	1	1	0	0	1	1	1
TWAS_JUL2012_yeast_a02	20	14	TWAS21021420	N20	Discard
TWAS_JUL2012_yeast_a02	21	14	TWAS21021421	N21	Discard
TWAS_JUL2012_yeast_a02	22	14	TWAS21021422	N22	Discard
TWAS_JUL2012_yeast_a02	23	14	TWAS21021423	N23	Discard
TWAS_JUL2012_yeast_a02	24	14	TWAS21021424	N24	Discard
TWAS_JUL2012_yeast_a02	1	15	TWAS21021501	O01	Control locus
TWAS_JUL2012_yeast_a02	2	15	TWAS21021502	O02	Control locus
TWAS_JUL2012_yeast_a02	3	15	TWAS21021503	O03	Pick	Na	Na	GTGCATTGGGCGTCTTTGTAGCCGA	Unique DNTAG	0	0	1	1	0	1	0	1	0	0	0	0	0	1	1	1
TWAS_JUL2012_yeast_a02	4	15	TWAS21021504	O04	Pick	TTCTTTAAAGTCTGCGTAGTGCCTA	Unique UPTAG	TTCGAAATACGCCGAAGTAGGGACA	Unique DNTAG	0	1	1	0	0	1	0	1	0	1	0	0	0	0	1	1
TWAS_JUL2012_yeast_a02	5	15	TWAS21021505	O05	Pick	GAGAGTAATTTGTTCTTTAGTCTCA	Unique UPTAG	TGCCATAATGTCGAACTAAAGGATA	Unique DNTAG	1	0	1	0	1	0	0	0	0	0	0	0	0	0	1	1
TWAS_JUL2012_yeast_a02	6	15	TWAS21021506	O06	Pick	CGGGAAGGGCGAGGGGACTGATGTT	Unique UPTAG	AATTCTTCACGCAAGATCTAATAAA	Unique DNTAG	1	0	1	1	1	0	0	0	1	0	1	0	0	0	1	1
TWAS_JUL2012_yeast_a02	7	15	TWAS21021507	O07	Discard
TWAS_JUL2012_yeast_a02	8	15	TWAS21021508	O08	Pick	TATGAGGGTCTGAAGCGACATTGTT	Unique UPTAG	AACGGAGATACAGAGCCAATGCAAT	Unique DNTAG	1	0	1	1	1	0	1	0	0	0	0	1	0	1	0	1
TWAS_JUL2012_yeast_a02	9	15	TWAS21021509	O09	Pick	TCTGTGATTCAAATTCTATTTTTGG	Unique UPTAG	CGATGACCTTGACACTAGACTTTGT	Unique DNTAG	1	0	0	0	0	0	1	1	1	0	0	1	1	1	0	1
TWAS_JUL2012_yeast_a02	10	15	TWAS21021510	O10	Discard
TWAS_JUL2012_yeast_a02	11	15	TWAS21021511	O11	Discard
TWAS_JUL2012_yeast_a02	12	15	TWAS21021512	O12	Discard
TWAS_JUL2012_yeast_a02	13	15	TWAS21021513	O13	Discard
TWAS_JUL2012_yeast_a02	14	15	TWAS21021514	O14	Pick	Na	Na	CACATAGATATCGGAGTTATTCAGA	Unique DNTAG	0	0	1	0	0	0	1	0	0	0	0	1	1	1	0	0
TWAS_JUL2012_yeast_a02	15	15	TWAS21021515	O15	Discard
TWAS_JUL2012_yeast_a02	16	15	TWAS21021516	O16	Discard
TWAS_JUL2012_yeast_a02	17	15	TWAS21021517	O17	Pick	Na	Na	GTTGAGCCAGAACCGATGATTAGGC	Unique DNTAG	0	0	0	0	1	0	0	0	0	0	0	1	1	1	1	0
TWAS_JUL2012_yeast_a02	18	15	TWAS21021518	O18	Discard
TWAS_JUL2012_yeast_a02	19	15	TWAS21021519	O19	Discard
TWAS_JUL2012_yeast_a02	20	15	TWAS21021520	O20	Discard
TWAS_JUL2012_yeast_a02	21	15	TWAS21021521	O21	Discard
TWAS_JUL2012_yeast_a02	22	15	TWAS21021522	O22	Discard
TWAS_JUL2012_yeast_a02	23	15	TWAS21021523	O23	Control locus
TWAS_JUL2012_yeast_a02	24	15	TWAS21021524	O24	Control locus
TWAS_JUL2012_yeast_a02	1	16	TWAS21021601	P01	Control locus
TWAS_JUL2012_yeast_a02	2	16	TWAS21021602	P02	Control locus
TWAS_JUL2012_yeast_a02	3	16	TWAS21021603	P03	Pick	Na	Na	CTATCCCCATCCCTTCCCCCGACCA	Unique DNTAG	0	1	1	1	1	0	0	1	0	0	0	1	0	1	1	0
TWAS_JUL2012_yeast_a02	4	16	TWAS21021604	P04	Pick	TGAGTGGGATATACGTTTTGTTATA	Unique UPTAG	TGGATCTGGCACAATAGCTATGATT	Unique DNTAG	1	0	1	0	0	0	1	0	1	0	1	1	1	1	1	0
TWAS_JUL2012_yeast_a02	5	16	TWAS21021605	P05	Pick	TGTTTTAGTAGGCTACTTATTGCTT	Unique UPTAG	ACTAAATGTAAATTACTAATGAATT	Unique DNTAG	1	0	1	1	1	1	0	1	0	0	0	1	0	1	1	0
TWAS_JUL2012_yeast_a02	6	16	TWAS21021606	P06	Discard
TWAS_JUL2012_yeast_a02	7	16	TWAS21021607	P07	Discard
TWAS_JUL2012_yeast_a02	8	16	TWAS21021608	P08	Discard
TWAS_JUL2012_yeast_a02	9	16	TWAS21021609	P09	Pick	Na	Na	GGCGTTATCACTAGCTAGAACAATG	Unique DNTAG	0	0	1	1	1	0	0	0	0	0	0	0	0	1	0	0
TWAS_JUL2012_yeast_a02	10	16	TWAS21021610	P10	Discard
TWAS_JUL2012_yeast_a02	11	16	TWAS21021611	P11	Pick	Na	Na	ACACCATCTGTCTTATTCCGTCTGA	Unique DNTAG	1	0	1	1	0	1	1	0	1	0	0	1	1	0	1	1
TWAS_JUL2012_yeast_a02	12	16	TWAS21021612	P12	Discard
TWAS_JUL2012_yeast_a02	13	16	TWAS21021613	P13	Discard
TWAS_JUL2012_yeast_a02	14	16	TWAS21021614	P14	Discard
TWAS_JUL2012_yeast_a02	15	16	TWAS21021615	P15	Discard
TWAS_JUL2012_yeast_a02	16	16	TWAS21021616	P16	Discard
TWAS_JUL2012_yeast_a02	17	16	TWAS21021617	P17	Discard
TWAS_JUL2012_yeast_a02	18	16	TWAS21021618	P18	Pick	CAGTTATGGTCAAGTTTTACCGCTT	Unique UPTAG	Na	Na	0	0	0	0	0	0	0	0	0	0	0	0	0	0	0	0
TWAS_JUL2012_yeast_a02	19	16	TWAS21021619	P19	Discard
TWAS_JUL2012_yeast_a02	20	16	TWAS21021620	P20	Discard
TWAS_JUL2012_yeast_a02	21	16	TWAS21021621	P21	Discard
TWAS_JUL2012_yeast_a02	22	16	TWAS21021622	P22	Discard
TWAS_JUL2012_yeast_a02	23	16	TWAS21021623	P23	Control locus
TWAS_JUL2012_yeast_a02	24	16	TWAS21021624	P24	Control locus
TWAS_JUL2012_yeast_a03	1	1	TWAS21030101	A01	Control locus
TWAS_JUL2012_yeast_a03	2	1	TWAS21030102	A02	Control locus
TWAS_JUL2012_yeast_a03	3	1	TWAS21030103	A03	Discard
TWAS_JUL2012_yeast_a03	4	1	TWAS21030104	A04	Discard
TWAS_JUL2012_yeast_a03	5	1	TWAS21030105	A05	Discard
TWAS_JUL2012_yeast_a03	6	1	TWAS21030106	A06	Discard
TWAS_JUL2012_yeast_a03	7	1	TWAS21030107	A07	Pick	GGACGTTACGATGATTTCCTCAATT	Unique UPTAG	CACTCGAACAAGACAACAGACAAAT	Unique DNTAG	0	0	0	0	0	0	0	0	0	0	0	0	0	0	0	0
TWAS_JUL2012_yeast_a03	8	1	TWAS21030108	A08	Discard
TWAS_JUL2012_yeast_a03	9	1	TWAS21030109	A09	Pick	ACGTTCGGCCCGTATGGAACGTTGT	Redundant UPTAG but similar genotype	Na	Na	0	0	0	0	0	0	0	0	0	0	0	0	0	0	0	0
TWAS_JUL2012_yeast_a03	10	1	TWAS21030110	A10	Discard
TWAS_JUL2012_yeast_a03	11	1	TWAS21030111	A11	Discard
TWAS_JUL2012_yeast_a03	12	1	TWAS21030112	A12	Discard
TWAS_JUL2012_yeast_a03	13	1	TWAS21030113	A13	Discard
TWAS_JUL2012_yeast_a03	14	1	TWAS21030114	A14	Discard
TWAS_JUL2012_yeast_a03	15	1	TWAS21030115	A15	Pick	TTTAGGTTTTCGCCTTGGGATGGTC	Redundant UPTAG but similar genotype	Na	Na	0	0	0	0	0	0	0	0	0	0	0	0	0	0	0	0
TWAS_JUL2012_yeast_a03	16	1	TWAS21030116	A16	Discard
TWAS_JUL2012_yeast_a03	17	1	TWAS21030117	A17	Discard
TWAS_JUL2012_yeast_a03	18	1	TWAS21030118	A18	Discard
TWAS_JUL2012_yeast_a03	19	1	TWAS21030119	A19	Discard
TWAS_JUL2012_yeast_a03	20	1	TWAS21030120	A20	Discard
TWAS_JUL2012_yeast_a03	21	1	TWAS21030121	A21	Discard
TWAS_JUL2012_yeast_a03	22	1	TWAS21030122	A22	Discard
TWAS_JUL2012_yeast_a03	23	1	TWAS21030123	A23	Control locus
TWAS_JUL2012_yeast_a03	24	1	TWAS21030124	A24	Control locus
TWAS_JUL2012_yeast_a03	1	2	TWAS21030201	B01	Control locus
TWAS_JUL2012_yeast_a03	2	2	TWAS21030202	B02	Control locus
TWAS_JUL2012_yeast_a03	3	2	TWAS21030203	B03	Discard
TWAS_JUL2012_yeast_a03	4	2	TWAS21030204	B04	Pick	Na	Na	TAACGACACACACCCTAGGACTTAT	Redundant DNTAG but similar genotype	0	0	0	0	0	0	0	0	0	0	0	0	0	0	0	0
TWAS_JUL2012_yeast_a03	5	2	TWAS21030205	B05	Discard
TWAS_JUL2012_yeast_a03	6	2	TWAS21030206	B06	Discard
TWAS_JUL2012_yeast_a03	7	2	TWAS21030207	B07	Discard
TWAS_JUL2012_yeast_a03	8	2	TWAS21030208	B08	Discard
TWAS_JUL2012_yeast_a03	9	2	TWAS21030209	B09	Discard
TWAS_JUL2012_yeast_a03	10	2	TWAS21030210	B10	Discard
TWAS_JUL2012_yeast_a03	11	2	TWAS21030211	B11	Discard
TWAS_JUL2012_yeast_a03	12	2	TWAS21030212	B12	Discard
TWAS_JUL2012_yeast_a03	13	2	TWAS21030213	B13	Discard
TWAS_JUL2012_yeast_a03	14	2	TWAS21030214	B14	Discard
TWAS_JUL2012_yeast_a03	15	2	TWAS21030215	B15	Discard
TWAS_JUL2012_yeast_a03	16	2	TWAS21030216	B16	Discard
TWAS_JUL2012_yeast_a03	17	2	TWAS21030217	B17	Discard
TWAS_JUL2012_yeast_a03	18	2	TWAS21030218	B18	Discard
TWAS_JUL2012_yeast_a03	19	2	TWAS21030219	B19	Discard
TWAS_JUL2012_yeast_a03	20	2	TWAS21030220	B20	Discard
TWAS_JUL2012_yeast_a03	21	2	TWAS21030221	B21	Discard
TWAS_JUL2012_yeast_a03	22	2	TWAS21030222	B22	Discard
TWAS_JUL2012_yeast_a03	23	2	TWAS21030223	B23	Control locus
TWAS_JUL2012_yeast_a03	24	2	TWAS21030224	B24	Control locus
TWAS_JUL2012_yeast_a03	1	3	TWAS21030301	C01	Pick	Na	Na	TGGCATTCCGTAAGCACCGAAAGGC	Unique DNTAG	0	0	0	0	0	0	0	0	0	0	0	0	0	0	0	0
TWAS_JUL2012_yeast_a03	2	3	TWAS21030302	C02	Pick	TTTAGGTTTTCGCCTTGGGATGGTC	Redundant UPTAG but similar genotype	Na	Na	0	0	0	0	0	0	0	0	0	0	0	0	0	0	0	0
TWAS_JUL2012_yeast_a03	3	3	TWAS21030303	C03	Pick	TTTAGGTTTTCGCCTTGGGATGGTC	Redundant UPTAG but similar genotype	Na	Na	0	0	0	0	0	0	0	0	0	0	0	0	0	0	0	0
TWAS_JUL2012_yeast_a03	4	3	TWAS21030304	C04	Discard
TWAS_JUL2012_yeast_a03	5	3	TWAS21030305	C05	Discard
TWAS_JUL2012_yeast_a03	6	3	TWAS21030306	C06	Discard
TWAS_JUL2012_yeast_a03	7	3	TWAS21030307	C07	Discard
TWAS_JUL2012_yeast_a03	8	3	TWAS21030308	C08	Discard
TWAS_JUL2012_yeast_a03	9	3	TWAS21030309	C09	Pick	CTCTTGTGCCTCATCGGCAATGCTA	Unique UPTAG	GACGCGGTGGATGTATACTTGGTAT	Unique DNTAG	0	0	1	1	1	1	0	0	0	0	0	0	0	0	1	0
TWAS_JUL2012_yeast_a03	10	3	TWAS21030310	C10	Discard
TWAS_JUL2012_yeast_a03	11	3	TWAS21030311	C11	Discard
TWAS_JUL2012_yeast_a03	12	3	TWAS21030312	C12	Pick	TTTAGGTTTTCGCCTTGGGATGGTC	Redundant UPTAG but similar genotype	TGGCATTCCGTAAGCACCGAAAGGC	Unique DNTAG	0	0	0	0	0	0	0	0	0	0	0	0	0	0	0	0
TWAS_JUL2012_yeast_a03	13	3	TWAS21030313	C13	Discard
TWAS_JUL2012_yeast_a03	14	3	TWAS21030314	C14	Discard
TWAS_JUL2012_yeast_a03	15	3	TWAS21030315	C15	Discard
TWAS_JUL2012_yeast_a03	16	3	TWAS21030316	C16	Pick	TTGGCATGGGTGATTGGCCGGCTCC	Unique UPTAG	CTGTAATTCAAAATATACATTTACG	Unique DNTAG	0	1	1	0	0	0	0	0	0	1	1	0	0	1	1	0
TWAS_JUL2012_yeast_a03	17	3	TWAS21030317	C17	Pick	TTTAGGTTTTCGCCTTGGGATGGTC	Redundant UPTAG but similar genotype	Na	Na	0	0	0	0	0	0	0	0	0	0	0	0	0	0	0	0
TWAS_JUL2012_yeast_a03	18	3	TWAS21030318	C18	Discard
TWAS_JUL2012_yeast_a03	19	3	TWAS21030319	C19	Discard
TWAS_JUL2012_yeast_a03	20	3	TWAS21030320	C20	Discard
TWAS_JUL2012_yeast_a03	21	3	TWAS21030321	C21	Discard
TWAS_JUL2012_yeast_a03	22	3	TWAS21030322	C22	Discard
TWAS_JUL2012_yeast_a03	23	3	TWAS21030323	C23	Discard
TWAS_JUL2012_yeast_a03	24	3	TWAS21030324	C24	Pick	Na	Na	TGGCATTCCGTAAGCACCGAAAGGC	Unique DNTAG	0	0	0	0	0	0	0	0	0	0	0	0	0	0	0	0
TWAS_JUL2012_yeast_a03	1	4	TWAS21030401	D01	Discard
TWAS_JUL2012_yeast_a03	2	4	TWAS21030402	D02	Discard
TWAS_JUL2012_yeast_a03	3	4	TWAS21030403	D03	Discard
TWAS_JUL2012_yeast_a03	4	4	TWAS21030404	D04	Discard
TWAS_JUL2012_yeast_a03	5	4	TWAS21030405	D05	Discard
TWAS_JUL2012_yeast_a03	6	4	TWAS21030406	D06	Discard
TWAS_JUL2012_yeast_a03	7	4	TWAS21030407	D07	Discard
TWAS_JUL2012_yeast_a03	8	4	TWAS21030408	D08	Discard
TWAS_JUL2012_yeast_a03	9	4	TWAS21030409	D09	Pick	Na	Na	GACAATTATTCGAGTCCTCATACAA	Unique DNTAG	0	0	1	1	1	0	0	0	0	0	0	1	0	1	0	1
TWAS_JUL2012_yeast_a03	10	4	TWAS21030410	D10	Discard
TWAS_JUL2012_yeast_a03	11	4	TWAS21030411	D11	Discard
TWAS_JUL2012_yeast_a03	12	4	TWAS21030412	D12	Discard
TWAS_JUL2012_yeast_a03	13	4	TWAS21030413	D13	Discard
TWAS_JUL2012_yeast_a03	14	4	TWAS21030414	D14	Discard
TWAS_JUL2012_yeast_a03	15	4	TWAS21030415	D15	Pick	Na	Na	CGCATTAGTATCGACGCCATGTTCG	Unique DNTAG	1	1	0	0	0	0	0	1	0	1	1	0	1	0	1	1
TWAS_JUL2012_yeast_a03	16	4	TWAS21030416	D16	Discard
TWAS_JUL2012_yeast_a03	17	4	TWAS21030417	D17	Discard
TWAS_JUL2012_yeast_a03	18	4	TWAS21030418	D18	Discard
TWAS_JUL2012_yeast_a03	19	4	TWAS21030419	D19	Discard
TWAS_JUL2012_yeast_a03	20	4	TWAS21030420	D20	Discard
TWAS_JUL2012_yeast_a03	21	4	TWAS21030421	D21	Pick	AGGGATGGTTACGGCATTCATAGAC	Unique UPTAG	TCGTAATTGGAGATAAGTTCATTTC	Unique DNTAG	1	1	0	0	0	1	1	0	0	0	1	0	1	1	1	1
TWAS_JUL2012_yeast_a03	22	4	TWAS21030422	D22	Discard
TWAS_JUL2012_yeast_a03	23	4	TWAS21030423	D23	Discard
TWAS_JUL2012_yeast_a03	24	4	TWAS21030424	D24	Discard
TWAS_JUL2012_yeast_a03	1	5	TWAS21030501	E01	Discard
TWAS_JUL2012_yeast_a03	2	5	TWAS21030502	E02	Discard
TWAS_JUL2012_yeast_a03	3	5	TWAS21030503	E03	Discard
TWAS_JUL2012_yeast_a03	4	5	TWAS21030504	E04	Discard
TWAS_JUL2012_yeast_a03	5	5	TWAS21030505	E05	Pick	TGGTAGGCGGCATACAAGCTTCACT	Unique UPTAG	Na	Na	0	0	0	0	0	0	0	0	0	0	0	0	0	0	0	0
TWAS_JUL2012_yeast_a03	6	5	TWAS21030506	E06	Discard
TWAS_JUL2012_yeast_a03	7	5	TWAS21030507	E07	Discard
TWAS_JUL2012_yeast_a03	8	5	TWAS21030508	E08	Discard
TWAS_JUL2012_yeast_a03	9	5	TWAS21030509	E09	Discard
TWAS_JUL2012_yeast_a03	10	5	TWAS21030510	E10	Discard
TWAS_JUL2012_yeast_a03	11	5	TWAS21030511	E11	Discard
TWAS_JUL2012_yeast_a03	12	5	TWAS21030512	E12	Discard
TWAS_JUL2012_yeast_a03	13	5	TWAS21030513	E13	Discard
TWAS_JUL2012_yeast_a03	14	5	TWAS21030514	E14	Discard
TWAS_JUL2012_yeast_a03	15	5	TWAS21030515	E15	Discard
TWAS_JUL2012_yeast_a03	16	5	TWAS21030516	E16	Discard
TWAS_JUL2012_yeast_a03	17	5	TWAS21030517	E17	Discard
TWAS_JUL2012_yeast_a03	18	5	TWAS21030518	E18	Discard
TWAS_JUL2012_yeast_a03	19	5	TWAS21030519	E19	Discard
TWAS_JUL2012_yeast_a03	20	5	TWAS21030520	E20	Discard
TWAS_JUL2012_yeast_a03	21	5	TWAS21030521	E21	Pick	Na	Na	ACAAACTTGATACCAATATCGGTCG	Unique DNTAG	0	0	0	0	0	0	0	0	0	0	0	0	0	0	0	0
TWAS_JUL2012_yeast_a03	22	5	TWAS21030522	E22	Discard
TWAS_JUL2012_yeast_a03	23	5	TWAS21030523	E23	Pick	GACGGGTATGGCGCCGGCGG	Unique UPTAG	ACAACCCAGACTAGACATCTAAGCA	Unique DNTAG	1	0	0	0	0	0	0	0	0	0	0	0	0	0	0	0
TWAS_JUL2012_yeast_a03	24	5	TWAS21030524	E24	Discard
TWAS_JUL2012_yeast_a03	1	6	TWAS21030601	F01	Pick	Na	Na	CACCGTGAACCAGAACAGCACAGAT	Unique DNTAG	0	0	0	0	0	0	0	0	0	0	0	0	0	0	0	0
TWAS_JUL2012_yeast_a03	2	6	TWAS21030602	F02	Discard
TWAS_JUL2012_yeast_a03	3	6	TWAS21030603	F03	Discard
TWAS_JUL2012_yeast_a03	4	6	TWAS21030604	F04	Discard
TWAS_JUL2012_yeast_a03	5	6	TWAS21030605	F05	Pick	TGTAGTAGTTAAGGCGTGTATGGGT	Unique UPTAG	CCTTCCTTTTAGGAAGTAGCAATTA	Unique DNTAG	0	0	1	1	0	0	0	0	0	0	1	0	0	1	0	1
TWAS_JUL2012_yeast_a03	6	6	TWAS21030606	F06	Discard
TWAS_JUL2012_yeast_a03	7	6	TWAS21030607	F07	Discard
TWAS_JUL2012_yeast_a03	8	6	TWAS21030608	F08	Discard
TWAS_JUL2012_yeast_a03	9	6	TWAS21030609	F09	Discard
TWAS_JUL2012_yeast_a03	10	6	TWAS21030610	F10	Discard
TWAS_JUL2012_yeast_a03	11	6	TWAS21030611	F11	Discard
TWAS_JUL2012_yeast_a03	12	6	TWAS21030612	F12	Discard
TWAS_JUL2012_yeast_a03	13	6	TWAS21030613	F13	Discard
TWAS_JUL2012_yeast_a03	14	6	TWAS21030614	F14	Discard
TWAS_JUL2012_yeast_a03	15	6	TWAS21030615	F15	Discard
TWAS_JUL2012_yeast_a03	16	6	TWAS21030616	F16	Discard
TWAS_JUL2012_yeast_a03	17	6	TWAS21030617	F17	Discard
TWAS_JUL2012_yeast_a03	18	6	TWAS21030618	F18	Pick	Na	Na	AAATAACTACCATATTAAGCAATAT	Unique DNTAG	1	1	1	0	1	0	0	0	0	0	0	0	1	0	1	0
TWAS_JUL2012_yeast_a03	19	6	TWAS21030619	F19	Discard
TWAS_JUL2012_yeast_a03	20	6	TWAS21030620	F20	Discard
TWAS_JUL2012_yeast_a03	21	6	TWAS21030621	F21	Discard
TWAS_JUL2012_yeast_a03	22	6	TWAS21030622	F22	Pick	AGATCTTGGCATTGTCTCAAGTACC	Unique UPTAG	Na	Na	0	0	0	0	0	0	0	0	0	0	0	0	0	0	0	0
TWAS_JUL2012_yeast_a03	23	6	TWAS21030623	F23	Discard
TWAS_JUL2012_yeast_a03	24	6	TWAS21030624	F24	Discard
TWAS_JUL2012_yeast_a03	1	7	TWAS21030701	G01	Pick	Na	Na	AAGTTCGATCGTATTACTCATGCCT	Unique DNTAG	0	0	0	0	0	0	0	0	0	0	0	0	0	0	0	0
TWAS_JUL2012_yeast_a03	2	7	TWAS21030702	G02	Discard
TWAS_JUL2012_yeast_a03	3	7	TWAS21030703	G03	Discard
TWAS_JUL2012_yeast_a03	4	7	TWAS21030704	G04	Discard
TWAS_JUL2012_yeast_a03	5	7	TWAS21030705	G05	Discard
TWAS_JUL2012_yeast_a03	6	7	TWAS21030706	G06	Discard
TWAS_JUL2012_yeast_a03	7	7	TWAS21030707	G07	Discard
TWAS_JUL2012_yeast_a03	8	7	TWAS21030708	G08	Discard
TWAS_JUL2012_yeast_a03	9	7	TWAS21030709	G09	Control locus
TWAS_JUL2012_yeast_a03	10	7	TWAS21030710	G10	Control locus
TWAS_JUL2012_yeast_a03	11	7	TWAS21030711	G11	Discard
TWAS_JUL2012_yeast_a03	12	7	TWAS21030712	G12	Discard
TWAS_JUL2012_yeast_a03	13	7	TWAS21030713	G13	Discard
TWAS_JUL2012_yeast_a03	14	7	TWAS21030714	G14	Discard
TWAS_JUL2012_yeast_a03	15	7	TWAS21030715	G15	Pick	TTTAGGTTTTCGCCTTGGGATGGTC	Redundant UPTAG but similar genotype	Na	Na	0	0	0	0	0	0	0	0	0	0	0	0	0	0	0	0
TWAS_JUL2012_yeast_a03	16	7	TWAS21030716	G16	Pick	Na	Na	GGGGAATCATTCGTACACGACTTCA	Redundant DNTAG but similar genotype	0	0	1	0	0	0	0	0	0	0	0	0	0	0	0	0
TWAS_JUL2012_yeast_a03	17	7	TWAS21030717	G17	Discard
TWAS_JUL2012_yeast_a03	18	7	TWAS21030718	G18	Discard
TWAS_JUL2012_yeast_a03	19	7	TWAS21030719	G19	Discard
TWAS_JUL2012_yeast_a03	20	7	TWAS21030720	G20	Discard
TWAS_JUL2012_yeast_a03	21	7	TWAS21030721	G21	Pick	Na	Na	CTGGGACGAGACTCCGTGAATGCCA	Unique DNTAG	1	0	1	0	1	0	0	0	1	0	0	0	0	1	1	0
TWAS_JUL2012_yeast_a03	22	7	TWAS21030722	G22	Discard
TWAS_JUL2012_yeast_a03	23	7	TWAS21030723	G23	Discard
TWAS_JUL2012_yeast_a03	24	7	TWAS21030724	G24	Discard
TWAS_JUL2012_yeast_a03	1	8	TWAS21030801	H01	Discard
TWAS_JUL2012_yeast_a03	2	8	TWAS21030802	H02	Discard
TWAS_JUL2012_yeast_a03	3	8	TWAS21030803	H03	Discard
TWAS_JUL2012_yeast_a03	4	8	TWAS21030804	H04	Discard
TWAS_JUL2012_yeast_a03	5	8	TWAS21030805	H05	Discard
TWAS_JUL2012_yeast_a03	6	8	TWAS21030806	H06	Discard
TWAS_JUL2012_yeast_a03	7	8	TWAS21030807	H07	Discard
TWAS_JUL2012_yeast_a03	8	8	TWAS21030808	H08	Pick	Na	Na	CGCCCACCTCCCCGTCTAGCACCGA	Unique DNTAG	0	0	0	0	0	0	0	0	0	0	0	0	0	0	0	0
TWAS_JUL2012_yeast_a03	9	8	TWAS21030809	H09	Control locus
TWAS_JUL2012_yeast_a03	10	8	TWAS21030810	H10	Control locus
TWAS_JUL2012_yeast_a03	11	8	TWAS21030811	H11	Discard
TWAS_JUL2012_yeast_a03	12	8	TWAS21030812	H12	Discard
TWAS_JUL2012_yeast_a03	13	8	TWAS21030813	H13	Discard
TWAS_JUL2012_yeast_a03	14	8	TWAS21030814	H14	Pick	GATGAATTCGTAGTTTTTCCACGCG	Unique UPTAG	Na	Na	0	0	0	0	0	0	0	0	0	0	0	0	0	0	0	0
TWAS_JUL2012_yeast_a03	15	8	TWAS21030815	H15	Discard
TWAS_JUL2012_yeast_a03	16	8	TWAS21030816	H16	Discard
TWAS_JUL2012_yeast_a03	17	8	TWAS21030817	H17	Discard
TWAS_JUL2012_yeast_a03	18	8	TWAS21030818	H18	Discard
TWAS_JUL2012_yeast_a03	19	8	TWAS21030819	H19	Discard
TWAS_JUL2012_yeast_a03	20	8	TWAS21030820	H20	Discard
TWAS_JUL2012_yeast_a03	21	8	TWAS21030821	H21	Discard
TWAS_JUL2012_yeast_a03	22	8	TWAS21030822	H22	Discard
TWAS_JUL2012_yeast_a03	23	8	TWAS21030823	H23	Discard
TWAS_JUL2012_yeast_a03	24	8	TWAS21030824	H24	Discard
TWAS_JUL2012_yeast_a03	1	9	TWAS21030901	I01	Pick	TTGTTCTTTGTAACCCAAGATCCTA	Unique UPTAG	Na	Na	0	0	0	0	0	0	0	0	0	0	0	0	0	0	0	0
TWAS_JUL2012_yeast_a03	2	9	TWAS21030902	I02	Discard
TWAS_JUL2012_yeast_a03	3	9	TWAS21030903	I03	Discard
TWAS_JUL2012_yeast_a03	4	9	TWAS21030904	I04	Discard
TWAS_JUL2012_yeast_a03	5	9	TWAS21030905	I05	Discard
TWAS_JUL2012_yeast_a03	6	9	TWAS21030906	I06	Discard
TWAS_JUL2012_yeast_a03	7	9	TWAS21030907	I07	Discard
TWAS_JUL2012_yeast_a03	8	9	TWAS21030908	I08	Discard
TWAS_JUL2012_yeast_a03	9	9	TWAS21030909	I09	Discard
TWAS_JUL2012_yeast_a03	10	9	TWAS21030910	I10	Discard
TWAS_JUL2012_yeast_a03	11	9	TWAS21030911	I11	Discard
TWAS_JUL2012_yeast_a03	12	9	TWAS21030912	I12	Discard
TWAS_JUL2012_yeast_a03	13	9	TWAS21030913	I13	Discard
TWAS_JUL2012_yeast_a03	14	9	TWAS21030914	I14	Discard
TWAS_JUL2012_yeast_a03	15	9	TWAS21030915	I15	Pick	TTTAGGTTTTCGCCTTGGGATGGTC	Redundant UPTAG but similar genotype	Na	Na	0	0	0	0	0	0	0	0	0	0	0	0	0	0	1	0
TWAS_JUL2012_yeast_a03	16	9	TWAS21030916	I16	Discard
TWAS_JUL2012_yeast_a03	17	9	TWAS21030917	I17	Discard
TWAS_JUL2012_yeast_a03	18	9	TWAS21030918	I18	Pick	Na	Na	CCCCTAGCGCCACCCCCATGAACCA	Unique DNTAG	0	0	0	0	0	0	0	0	0	0	0	0	0	0	0	0
TWAS_JUL2012_yeast_a03	19	9	TWAS21030919	I19	Discard
TWAS_JUL2012_yeast_a03	20	9	TWAS21030920	I20	Discard
TWAS_JUL2012_yeast_a03	21	9	TWAS21030921	I21	Discard
TWAS_JUL2012_yeast_a03	22	9	TWAS21030922	I22	Discard
TWAS_JUL2012_yeast_a03	23	9	TWAS21030923	I23	Discard
TWAS_JUL2012_yeast_a03	24	9	TWAS21030924	I24	Discard
TWAS_JUL2012_yeast_a03	1	10	TWAS21031001	J01	Discard
TWAS_JUL2012_yeast_a03	2	10	TWAS21031002	J02	Pick	TATGTTATATGTACTAAATGGCGTA	Unique UPTAG	GATGAACTTGACGTTGGAACGGGGT	Unique DNTAG	1	0	0	0	0	0	0	0	0	0	1	0	1	0	1	1
TWAS_JUL2012_yeast_a03	3	10	TWAS21031003	J03	Discard
TWAS_JUL2012_yeast_a03	4	10	TWAS21031004	J04	Pick	Na	Na	TGCGCAGTGCATTAGTCCAGATCAA	Unique DNTAG	1	1	1	0	0	0	1	0	1	0	0	0	0	1	1	0
TWAS_JUL2012_yeast_a03	5	10	TWAS21031005	J05	Pick	AGTAGTTATCTCTATTCTACACAGT	Unique UPTAG	CTAAACGATGAATCTTATGCTATAT	Unique DNTAG	1	1	1	1	0	0	0	0	1	0	0	1	0	0	0	1
TWAS_JUL2012_yeast_a03	6	10	TWAS21031006	J06	Discard
TWAS_JUL2012_yeast_a03	7	10	TWAS21031007	J07	Discard
TWAS_JUL2012_yeast_a03	8	10	TWAS21031008	J08	Discard
TWAS_JUL2012_yeast_a03	9	10	TWAS21031009	J09	Pick	ACGTTCGGCCCGTATGGAACGTTGT	Redundant UPTAG but similar genotype	Na	Na	0	0	0	0	0	0	0	0	0	0	0	0	0	0	0	0
TWAS_JUL2012_yeast_a03	10	10	TWAS21031010	J10	Discard
TWAS_JUL2012_yeast_a03	11	10	TWAS21031011	J11	Discard
TWAS_JUL2012_yeast_a03	12	10	TWAS21031012	J12	Pick	TTGATTACGGCTTTTAAATCCTAAG	Unique UPTAG	Na	Na	1	0	0	0	0	0	0	0	0	0	0	0	0	0	0	0
TWAS_JUL2012_yeast_a03	13	10	TWAS21031013	J13	Discard
TWAS_JUL2012_yeast_a03	14	10	TWAS21031014	J14	Pick	TGTACTACTATTAAGTTATATTGCT	Unique UPTAG	ACAGTTGAATAGTATTTTCTACCAT	Unique DNTAG	1	0	0	1	1	0	1	0	1	0	0	1	1	1	1	0
TWAS_JUL2012_yeast_a03	15	10	TWAS21031015	J15	Discard
TWAS_JUL2012_yeast_a03	16	10	TWAS21031016	J16	Pick	Na	Na	CTGTGGGAGGTGTGCCGTCGAGGAA	Unique DNTAG	0	1	1	0	1	0	0	0	0	0	1	0	0	1	1	0
TWAS_JUL2012_yeast_a03	17	10	TWAS21031017	J17	Discard
TWAS_JUL2012_yeast_a03	18	10	TWAS21031018	J18	Discard
TWAS_JUL2012_yeast_a03	19	10	TWAS21031019	J19	Discard
TWAS_JUL2012_yeast_a03	20	10	TWAS21031020	J20	Discard
TWAS_JUL2012_yeast_a03	21	10	TWAS21031021	J21	Discard
TWAS_JUL2012_yeast_a03	22	10	TWAS21031022	J22	Discard
TWAS_JUL2012_yeast_a03	23	10	TWAS21031023	J23	Pick	Na	Na	GAGCATGGCATGCGAGTTTACACAT	Unique DNTAG	0	0	1	0	1	0	1	0	0	0	0	0	0	0	0	0
TWAS_JUL2012_yeast_a03	24	10	TWAS21031024	J24	Pick	Na	Na	AAACGGAAATTGAAGACGAAAATGT	Unique DNTAG	0	0	0	0	0	0	0	0	0	0	0	0	0	0	0	0
TWAS_JUL2012_yeast_a03	1	11	TWAS21031101	K01	Discard
TWAS_JUL2012_yeast_a03	2	11	TWAS21031102	K02	Discard
TWAS_JUL2012_yeast_a03	3	11	TWAS21031103	K03	Discard
TWAS_JUL2012_yeast_a03	4	11	TWAS21031104	K04	Discard
TWAS_JUL2012_yeast_a03	5	11	TWAS21031105	K05	Discard
TWAS_JUL2012_yeast_a03	6	11	TWAS21031106	K06	Discard
TWAS_JUL2012_yeast_a03	7	11	TWAS21031107	K07	Pick	TTATGGTACAATAGTAACGTGACGT	Unique UPTAG	AGAATCCAAATCCGATAATAAGTTA	Unique DNTAG	0	0	0	0	0	0	0	0	0	0	0	0	0	0	0	0
TWAS_JUL2012_yeast_a03	8	11	TWAS21031108	K08	Discard
TWAS_JUL2012_yeast_a03	9	11	TWAS21031109	K09	Discard
TWAS_JUL2012_yeast_a03	10	11	TWAS21031110	K10	Discard
TWAS_JUL2012_yeast_a03	11	11	TWAS21031111	K11	Discard
TWAS_JUL2012_yeast_a03	12	11	TWAS21031112	K12	Discard
TWAS_JUL2012_yeast_a03	13	11	TWAS21031113	K13	Discard
TWAS_JUL2012_yeast_a03	14	11	TWAS21031114	K14	Discard
TWAS_JUL2012_yeast_a03	15	11	TWAS21031115	K15	Pick	TTTAGGTTTTCGCCTTGGGATGGTC	Redundant UPTAG but similar genotype	Na	Na	0	0	0	0	0	0	0	0	0	0	0	0	0	0	1	0
TWAS_JUL2012_yeast_a03	16	11	TWAS21031116	K16	Discard
TWAS_JUL2012_yeast_a03	17	11	TWAS21031117	K17	Pick	GTCCTTCCCCGGCCGATTTTGCGTC	Unique UPTAG	Na	Na	0	0	0	0	0	0	0	0	0	0	0	0	0	0	0	0
TWAS_JUL2012_yeast_a03	18	11	TWAS21031118	K18	Discard
TWAS_JUL2012_yeast_a03	19	11	TWAS21031119	K19	Discard
TWAS_JUL2012_yeast_a03	20	11	TWAS21031120	K20	Discard
TWAS_JUL2012_yeast_a03	21	11	TWAS21031121	K21	Discard
TWAS_JUL2012_yeast_a03	22	11	TWAS21031122	K22	Discard
TWAS_JUL2012_yeast_a03	23	11	TWAS21031123	K23	Discard
TWAS_JUL2012_yeast_a03	24	11	TWAS21031124	K24	Discard
TWAS_JUL2012_yeast_a03	1	12	TWAS21031201	L01	Discard
TWAS_JUL2012_yeast_a03	2	12	TWAS21031202	L02	Discard
TWAS_JUL2012_yeast_a03	3	12	TWAS21031203	L03	Discard
TWAS_JUL2012_yeast_a03	4	12	TWAS21031204	L04	Discard
TWAS_JUL2012_yeast_a03	5	12	TWAS21031205	L05	Discard
TWAS_JUL2012_yeast_a03	6	12	TWAS21031206	L06	Discard
TWAS_JUL2012_yeast_a03	7	12	TWAS21031207	L07	Discard
TWAS_JUL2012_yeast_a03	8	12	TWAS21031208	L08	Discard
TWAS_JUL2012_yeast_a03	9	12	TWAS21031209	L09	Discard
TWAS_JUL2012_yeast_a03	10	12	TWAS21031210	L10	Discard
TWAS_JUL2012_yeast_a03	11	12	TWAS21031211	L11	Discard
TWAS_JUL2012_yeast_a03	12	12	TWAS21031212	L12	Discard
TWAS_JUL2012_yeast_a03	13	12	TWAS21031213	L13	Discard
TWAS_JUL2012_yeast_a03	14	12	TWAS21031214	L14	Discard
TWAS_JUL2012_yeast_a03	15	12	TWAS21031215	L15	Pick	TTTAGGTTTTCGCCTTGGGATGGTC	Redundant UPTAG but similar genotype	Na	Na	0	0	0	0	0	0	0	0	1	0	0	0	0	0	1	0
TWAS_JUL2012_yeast_a03	16	12	TWAS21031216	L16	Discard
TWAS_JUL2012_yeast_a03	17	12	TWAS21031217	L17	Discard
TWAS_JUL2012_yeast_a03	18	12	TWAS21031218	L18	Pick	ATTGTTTTTTATACCGCGATTGGCG	Unique UPTAG	AATTAGTGTATCCGAGCAATGAGAA	Unique DNTAG	1	1	0	0	0	1	0	1	1	0	0	1	0	0	1	0
TWAS_JUL2012_yeast_a03	19	12	TWAS21031219	L19	Discard
TWAS_JUL2012_yeast_a03	20	12	TWAS21031220	L20	Discard
TWAS_JUL2012_yeast_a03	21	12	TWAS21031221	L21	Discard
TWAS_JUL2012_yeast_a03	22	12	TWAS21031222	L22	Discard
TWAS_JUL2012_yeast_a03	23	12	TWAS21031223	L23	Discard
TWAS_JUL2012_yeast_a03	24	12	TWAS21031224	L24	Discard
TWAS_JUL2012_yeast_a03	1	13	TWAS21031301	M01	Discard
TWAS_JUL2012_yeast_a03	2	13	TWAS21031302	M02	Discard
TWAS_JUL2012_yeast_a03	3	13	TWAS21031303	M03	Pick	GTCAAATAGCACGTTAATCTCCGGC	Unique UPTAG	Na	Na	0	0	0	0	0	0	0	0	0	0	0	0	0	0	0	0
TWAS_JUL2012_yeast_a03	4	13	TWAS21031304	M04	Discard
TWAS_JUL2012_yeast_a03	5	13	TWAS21031305	M05	Discard
TWAS_JUL2012_yeast_a03	6	13	TWAS21031306	M06	Discard
TWAS_JUL2012_yeast_a03	7	13	TWAS21031307	M07	Discard
TWAS_JUL2012_yeast_a03	8	13	TWAS21031308	M08	Discard
TWAS_JUL2012_yeast_a03	9	13	TWAS21031309	M09	Pick	ACGTTCGGCCCGTATGGAACGTTGT	Redundant UPTAG but similar genotype	Na	Na	0	0	0	0	0	0	0	0	0	0	0	0	0	0	0	0
TWAS_JUL2012_yeast_a03	10	13	TWAS21031310	M10	Discard
TWAS_JUL2012_yeast_a03	11	13	TWAS21031311	M11	Discard
TWAS_JUL2012_yeast_a03	12	13	TWAS21031312	M12	Pick	TGCATAGTCATTGCATCAGTACGTT	Redundant UPTAG but similar genotype	Na	Na	0	0	0	0	0	0	0	0	0	0	0	0	0	0	0	0
TWAS_JUL2012_yeast_a03	13	13	TWAS21031313	M13	Discard
TWAS_JUL2012_yeast_a03	14	13	TWAS21031314	M14	Discard
TWAS_JUL2012_yeast_a03	15	13	TWAS21031315	M15	Pick	TTTAGGTTTTCGCCTTGGGATGGTC	Redundant UPTAG but similar genotype	Na	Na	0	0	0	0	0	0	0	0	0	0	0	0	0	0	0	0
TWAS_JUL2012_yeast_a03	16	13	TWAS21031316	M16	Pick	Na	Na	GGGGAATCATTCGTACACGACTTCA	Redundant DNTAG but similar genotype	0	0	0	0	0	0	0	0	0	0	0	0	0	0	0	0
TWAS_JUL2012_yeast_a03	17	13	TWAS21031317	M17	Discard
TWAS_JUL2012_yeast_a03	18	13	TWAS21031318	M18	Discard
TWAS_JUL2012_yeast_a03	19	13	TWAS21031319	M19	Discard
TWAS_JUL2012_yeast_a03	20	13	TWAS21031320	M20	Discard
TWAS_JUL2012_yeast_a03	21	13	TWAS21031321	M21	Discard
TWAS_JUL2012_yeast_a03	22	13	TWAS21031322	M22	Pick	GAATCGTAGTTGCCAGATGGACGTT	Unique UPTAG	Na	Na	0	0	0	0	0	0	0	0	0	0	0	0	0	0	0	0
TWAS_JUL2012_yeast_a03	23	13	TWAS21031323	M23	Discard
TWAS_JUL2012_yeast_a03	24	13	TWAS21031324	M24	Discard
TWAS_JUL2012_yeast_a03	1	14	TWAS21031401	N01	Discard
TWAS_JUL2012_yeast_a03	2	14	TWAS21031402	N02	Discard
TWAS_JUL2012_yeast_a03	3	14	TWAS21031403	N03	Discard
TWAS_JUL2012_yeast_a03	4	14	TWAS21031404	N04	Pick	Na	Na	TAACGACACACACCCTAGGACTTAT	Redundant DNTAG but similar genotype	1	0	0	0	0	0	0	0	0	0	0	0	0	0	1	0
TWAS_JUL2012_yeast_a03	5	14	TWAS21031405	N05	Discard
TWAS_JUL2012_yeast_a03	6	14	TWAS21031406	N06	Discard
TWAS_JUL2012_yeast_a03	7	14	TWAS21031407	N07	Discard
TWAS_JUL2012_yeast_a03	8	14	TWAS21031408	N08	Discard
TWAS_JUL2012_yeast_a03	9	14	TWAS21031409	N09	Pick	ACGTTCGGCCCGTATGGAACGTTGT	Redundant UPTAG but similar genotype	Na	Na	0	0	0	0	0	0	0	0	0	0	0	0	0	0	1	0
TWAS_JUL2012_yeast_a03	10	14	TWAS21031410	N10	Discard
TWAS_JUL2012_yeast_a03	11	14	TWAS21031411	N11	Discard
TWAS_JUL2012_yeast_a03	12	14	TWAS21031412	N12	Pick	ATGCACTCTAGTTGCTTCGTCCTAG	Unique UPTAG	Na	Na	0	0	1	0	0	0	1	0	0	0	0	0	0	0	1	0
TWAS_JUL2012_yeast_a03	13	14	TWAS21031413	N13	Discard
TWAS_JUL2012_yeast_a03	14	14	TWAS21031414	N14	Discard
TWAS_JUL2012_yeast_a03	15	14	TWAS21031415	N15	Discard
TWAS_JUL2012_yeast_a03	16	14	TWAS21031416	N16	Discard
TWAS_JUL2012_yeast_a03	17	14	TWAS21031417	N17	Pick	Na	Na	CAAGGTGAACCCACGCCTATCTTGA	Unique DNTAG	1	0	1	0	0	0	0	0	0	0	0	0	1	0	0	0
TWAS_JUL2012_yeast_a03	18	14	TWAS21031418	N18	Pick	TAGTCATTTGATGGCTGGTTGCTAA	Unique UPTAG	GATGGTCTTAGTTTCTGGCTACAGA	Unique DNTAG	0	0	1	1	1	0	0	0	0	0	0	1	0	0	1	1
TWAS_JUL2012_yeast_a03	19	14	TWAS21031419	N19	Discard
TWAS_JUL2012_yeast_a03	20	14	TWAS21031420	N20	Discard
TWAS_JUL2012_yeast_a03	21	14	TWAS21031421	N21	Pick	GCCTAGTTGTCTTGAATATGACTAA	Unique UPTAG	TGTGGTAATTTAAACCAATGATGAT	Unique DNTAG	0	0	1	0	1	0	1	0	0	0	0	0	1	1	1	0
TWAS_JUL2012_yeast_a03	22	14	TWAS21031422	N22	Discard
TWAS_JUL2012_yeast_a03	23	14	TWAS21031423	N23	Discard
TWAS_JUL2012_yeast_a03	24	14	TWAS21031424	N24	Discard
TWAS_JUL2012_yeast_a03	1	15	TWAS21031501	O01	Control locus
TWAS_JUL2012_yeast_a03	2	15	TWAS21031502	O02	Control locus
TWAS_JUL2012_yeast_a03	3	15	TWAS21031503	O03	Discard
TWAS_JUL2012_yeast_a03	4	15	TWAS21031504	O04	Discard
TWAS_JUL2012_yeast_a03	5	15	TWAS21031505	O05	Discard
TWAS_JUL2012_yeast_a03	6	15	TWAS21031506	O06	Pick	ATAGCCCATGTCATGTCAC	Unique UPTAG	Na	Na	1	1	1	0	0	0	0	0	0	0	0	0	0	1	1	0
TWAS_JUL2012_yeast_a03	7	15	TWAS21031507	O07	Discard
TWAS_JUL2012_yeast_a03	8	15	TWAS21031508	O08	Discard
TWAS_JUL2012_yeast_a03	9	15	TWAS21031509	O09	Discard
TWAS_JUL2012_yeast_a03	10	15	TWAS21031510	O10	Discard
TWAS_JUL2012_yeast_a03	11	15	TWAS21031511	O11	Discard
TWAS_JUL2012_yeast_a03	12	15	TWAS21031512	O12	Discard
TWAS_JUL2012_yeast_a03	13	15	TWAS21031513	O13	Discard
TWAS_JUL2012_yeast_a03	14	15	TWAS21031514	O14	Discard
TWAS_JUL2012_yeast_a03	15	15	TWAS21031515	O15	Discard
TWAS_JUL2012_yeast_a03	16	15	TWAS21031516	O16	Discard
TWAS_JUL2012_yeast_a03	17	15	TWAS21031517	O17	Pick	TGGTTCTAGCGTGAAGTCAGGTTTT	Unique UPTAG	Na	Na	0	0	1	0	1	0	1	0	0	0	0	0	1	1	0	0
TWAS_JUL2012_yeast_a03	18	15	TWAS21031518	O18	Discard
TWAS_JUL2012_yeast_a03	19	15	TWAS21031519	O19	Discard
TWAS_JUL2012_yeast_a03	20	15	TWAS21031520	O20	Discard
TWAS_JUL2012_yeast_a03	21	15	TWAS21031521	O21	Discard
TWAS_JUL2012_yeast_a03	22	15	TWAS21031522	O22	Pick	Na	Na	CACCAGGGCAATGCAGCGTGTAGGA	Unique DNTAG	1	1	0	0	0	0	0	0	0	0	0	0	0	0	0	0
TWAS_JUL2012_yeast_a03	23	15	TWAS21031523	O23	Control locus
TWAS_JUL2012_yeast_a03	24	15	TWAS21031524	O24	Control locus
TWAS_JUL2012_yeast_a03	1	16	TWAS21031601	P01	Control locus
TWAS_JUL2012_yeast_a03	2	16	TWAS21031602	P02	Control locus
TWAS_JUL2012_yeast_a03	3	16	TWAS21031603	P03	Discard
TWAS_JUL2012_yeast_a03	4	16	TWAS21031604	P04	Discard
TWAS_JUL2012_yeast_a03	5	16	TWAS21031605	P05	Discard
TWAS_JUL2012_yeast_a03	6	16	TWAS21031606	P06	Discard
TWAS_JUL2012_yeast_a03	7	16	TWAS21031607	P07	Discard
TWAS_JUL2012_yeast_a03	8	16	TWAS21031608	P08	Discard
TWAS_JUL2012_yeast_a03	9	16	TWAS21031609	P09	Discard
TWAS_JUL2012_yeast_a03	10	16	TWAS21031610	P10	Discard
TWAS_JUL2012_yeast_a03	11	16	TWAS21031611	P11	Discard
TWAS_JUL2012_yeast_a03	12	16	TWAS21031612	P12	Discard
TWAS_JUL2012_yeast_a03	13	16	TWAS21031613	P13	Discard
TWAS_JUL2012_yeast_a03	14	16	TWAS21031614	P14	Discard
TWAS_JUL2012_yeast_a03	15	16	TWAS21031615	P15	Discard
TWAS_JUL2012_yeast_a03	16	16	TWAS21031616	P16	Discard
TWAS_JUL2012_yeast_a03	17	16	TWAS21031617	P17	Pick	Na	Na	TCCATGCAACATCCCGTAAGTGGAA	Unique DNTAG	1	0	1	0	1	0	0	0	0	0	0	0	0	0	0	0
TWAS_JUL2012_yeast_a03	18	16	TWAS21031618	P18	Discard
TWAS_JUL2012_yeast_a03	19	16	TWAS21031619	P19	Discard
TWAS_JUL2012_yeast_a03	20	16	TWAS21031620	P20	Discard
TWAS_JUL2012_yeast_a03	21	16	TWAS21031621	P21	Discard
TWAS_JUL2012_yeast_a03	22	16	TWAS21031622	P22	Discard
TWAS_JUL2012_yeast_a03	23	16	TWAS21031623	P23	Control locus
TWAS_JUL2012_yeast_a03	24	16	TWAS21031624	P24	Control locus
TWAS_JUL2012_yeast_a04	1	1	TWAS21040101	A01	Control locus
TWAS_JUL2012_yeast_a04	2	1	TWAS21040102	A02	Control locus
TWAS_JUL2012_yeast_a04	3	1	TWAS21040103	A03	Discard
TWAS_JUL2012_yeast_a04	4	1	TWAS21040104	A04	Discard
TWAS_JUL2012_yeast_a04	5	1	TWAS21040105	A05	Discard
TWAS_JUL2012_yeast_a04	6	1	TWAS21040106	A06	Discard
TWAS_JUL2012_yeast_a04	7	1	TWAS21040107	A07	Pick	ACCTGGGAGCATGCCTGTTGTGTCA	Unique UPTAG	Na	Na	0	0	0	0	0	0	0	0	0	0	0	0	0	0	1	0
TWAS_JUL2012_yeast_a04	8	1	TWAS21040108	A08	Discard
TWAS_JUL2012_yeast_a04	9	1	TWAS21040109	A09	Pick	TCTAGGGGGTCAACGTGGATTGGTT	Unique UPTAG	Na	Na	1	0	1	0	0	0	0	0	0	0	0	0	0	0	1	0
TWAS_JUL2012_yeast_a04	10	1	TWAS21040110	A10	Discard
TWAS_JUL2012_yeast_a04	11	1	TWAS21040111	A11	Discard
TWAS_JUL2012_yeast_a04	12	1	TWAS21040112	A12	Discard
TWAS_JUL2012_yeast_a04	13	1	TWAS21040113	A13	Discard
TWAS_JUL2012_yeast_a04	14	1	TWAS21040114	A14	Pick	TCGGATATTAGATCATGTGGTGTTG	Unique UPTAG	Na	Na	1	0	1	0	1	1	0	0	1	0	0	0	0	0	1	0
TWAS_JUL2012_yeast_a04	15	1	TWAS21040115	A15	Discard
TWAS_JUL2012_yeast_a04	16	1	TWAS21040116	A16	Discard
TWAS_JUL2012_yeast_a04	17	1	TWAS21040117	A17	Pick	Na	Na	GTAGGCCTAACCCCTGACATAAGGT	Unique DNTAG	0	0	1	0	0	1	1	0	0	0	0	0	0	1	1	0
TWAS_JUL2012_yeast_a04	18	1	TWAS21040118	A18	Pick	TTGTCACAATATGCGTAGTTCTAAT	Unique UPTAG	Na	Na	0	0	1	0	0	1	1	0	0	0	0	0	1	0	1	1
TWAS_JUL2012_yeast_a04	19	1	TWAS21040119	A19	Discard
TWAS_JUL2012_yeast_a04	20	1	TWAS21040120	A20	Discard
TWAS_JUL2012_yeast_a04	21	1	TWAS21040121	A21	Discard
TWAS_JUL2012_yeast_a04	22	1	TWAS21040122	A22	Discard
TWAS_JUL2012_yeast_a04	23	1	TWAS21040123	A23	Control locus
TWAS_JUL2012_yeast_a04	24	1	TWAS21040124	A24	Control locus
TWAS_JUL2012_yeast_a04	1	2	TWAS21040201	B01	Control locus
TWAS_JUL2012_yeast_a04	2	2	TWAS21040202	B02	Control locus
TWAS_JUL2012_yeast_a04	3	2	TWAS21040203	B03	Discard
TWAS_JUL2012_yeast_a04	4	2	TWAS21040204	B04	Pick	Na	Na	GGAACATTTTAAAAGGACTTCAGCA	Unique DNTAG	0	1	1	0	1	0	0	0	1	0	0	0	0	0	1	1
TWAS_JUL2012_yeast_a04	5	2	TWAS21040205	B05	Discard
TWAS_JUL2012_yeast_a04	6	2	TWAS21040206	B06	Pick	Na	Na	ACATGTCATTCCTTACCACGACATG	Unique DNTAG	0	1	0	0	0	1	0	0	0	0	0	0	0	1	0	0
TWAS_JUL2012_yeast_a04	7	2	TWAS21040207	B07	Discard
TWAS_JUL2012_yeast_a04	8	2	TWAS21040208	B08	Pick	ATGTCAATTGATGCTCATGTGTCGC	Unique UPTAG	Na	Na	0	1	1	0	1	0	0	0	0	0	0	0	0	1	0	0
TWAS_JUL2012_yeast_a04	9	2	TWAS21040209	B09	Pick	TATTGATTACGCGAAGTCCCTCCAT	Unique UPTAG	Na	Na	0	1	1	0	1	1	0	0	1	0	1	0	1	0	0	1
TWAS_JUL2012_yeast_a04	10	2	TWAS21040210	B10	Discard
TWAS_JUL2012_yeast_a04	11	2	TWAS21040211	B11	Discard
TWAS_JUL2012_yeast_a04	12	2	TWAS21040212	B12	Discard
TWAS_JUL2012_yeast_a04	13	2	TWAS21040213	B13	Discard
TWAS_JUL2012_yeast_a04	14	2	TWAS21040214	B14	Pick	GGGGCATGTTTACCATGTAACATGA	Unique UPTAG	TATGCTGCACATTCATTCTGTCGTA	Unique DNTAG	1	0	1	0	0	1	1	0	0	0	1	0	0	0	1	0
TWAS_JUL2012_yeast_a04	15	2	TWAS21040215	B15	Pick	CATCAATGTTTCGACCAAGCCTCAG	Unique UPTAG	Na	Na	1	1	1	0	1	1	0	0	1	0	1	0	0	1	1	0
TWAS_JUL2012_yeast_a04	16	2	TWAS21040216	B16	Pick	ATGTTAGGTGCGTTGCGTTTACTAA	Unique UPTAG	Na	Na	0	1	0	0	1	1	0	0	1	0	0	0	0	0	0	0
TWAS_JUL2012_yeast_a04	17	2	TWAS21040217	B17	Discard
TWAS_JUL2012_yeast_a04	18	2	TWAS21040218	B18	Pick	TAAGTTTTACTTGTTATCGCGATAC	Unique UPTAG	GCATGACCCCACACGACGCAATAAG	Unique DNTAG	0	1	1	0	1	1	1	0	0	0	0	0	1	0	0	1
TWAS_JUL2012_yeast_a04	19	2	TWAS21040219	B19	Pick	Na	Na	GCCGAAAAATGCCAATAAACAGCTG	Unique DNTAG	0	1	1	1	1	0	1	0	0	0	0	0	1	0	1	0
TWAS_JUL2012_yeast_a04	20	2	TWAS21040220	B20	Discard
TWAS_JUL2012_yeast_a04	21	2	TWAS21040221	B21	Discard
TWAS_JUL2012_yeast_a04	22	2	TWAS21040222	B22	Pick	GTTAGCGTTCTCACCTGCTCCATGT	Unique UPTAG	Na	Na	1	0	0	0	1	0	1	0	0	0	0	0	1	0	1	0
TWAS_JUL2012_yeast_a04	23	2	TWAS21040223	B23	Control locus
TWAS_JUL2012_yeast_a04	24	2	TWAS21040224	B24	Control locus
TWAS_JUL2012_yeast_a04	1	3	TWAS21040301	C01	Pick	Na	Na	CTGCACATAAGGTGGATAATCTTCA	Unique DNTAG	1	0	1	0	1	0	0	0	0	0	0	0	0	0	0	0
TWAS_JUL2012_yeast_a04	2	3	TWAS21040302	C02	Pick	TTTTGCCGTGTTAAGATTACTATGT	Unique UPTAG	TGTAACGACAACCATGGATGATGTA	Unique DNTAG	0	1	1	1	1	0	0	0	0	0	1	0	0	0	1	0
TWAS_JUL2012_yeast_a04	3	3	TWAS21040303	C03	Pick	AACATAGGAATTGTGATTACCTATT	Unique UPTAG	CGTCTATGACTGATGTGAAATCCTT	Unique DNTAG	0	0	1	0	1	0	0	0	0	0	0	0	0	1	0	0
TWAS_JUL2012_yeast_a04	4	3	TWAS21040304	C04	Discard
TWAS_JUL2012_yeast_a04	5	3	TWAS21040305	C05	Pick	Na	Na	GGGCTAATGACTTTCAACTGCTAAT	Unique DNTAG	0	0	0	1	0	0	1	0	0	0	0	1	0	1	0	0
TWAS_JUL2012_yeast_a04	6	3	TWAS21040306	C06	Pick	TGAACTAGTATCCATAATGAAAGCA	Unique UPTAG	AATCGGTATTGCTCGTTTTTAAACA	Unique DNTAG	1	0	0	1	1	0	1	1	0	1	0	0	1	0	0	1
TWAS_JUL2012_yeast_a04	7	3	TWAS21040307	C07	Discard
TWAS_JUL2012_yeast_a04	8	3	TWAS21040308	C08	Pick	CAGATGGTGAAAGTCGTAGTTCGTT	Unique UPTAG	CGTGACGGGGAACATACGTATGATA	Unique DNTAG	1	0	1	0	1	1	0	0	1	0	0	0	1	0	1	0
TWAS_JUL2012_yeast_a04	9	3	TWAS21040309	C09	Pick	TACTTTCCTGACGGTTAGACAGCGG	Unique UPTAG	AATACTGGGAACCCGATCGCCATAC	Unique DNTAG	1	0	1	0	0	1	0	0	1	0	0	1	0	0	0	0
TWAS_JUL2012_yeast_a04	10	3	TWAS21040310	C10	Discard
TWAS_JUL2012_yeast_a04	11	3	TWAS21040311	C11	Discard
TWAS_JUL2012_yeast_a04	12	3	TWAS21040312	C12	Discard
TWAS_JUL2012_yeast_a04	13	3	TWAS21040313	C13	Discard
TWAS_JUL2012_yeast_a04	14	3	TWAS21040314	C14	Pick	GCCTGAATTATACGGAGTCCAGGGT	Unique UPTAG	Na	Na	1	1	1	1	0	1	1	0	1	0	1	0	1	0	0	0
TWAS_JUL2012_yeast_a04	15	3	TWAS21040315	C15	Pick	CGCTTTTAGGCAGGGATAGGAAGCG	Unique UPTAG	TAGGGATAAAACTACGGATATACTC	Unique DNTAG	0	0	0	0	1	1	1	1	0	1	0	0	1	0	1	1
TWAS_JUL2012_yeast_a04	16	3	TWAS21040316	C16	Discard
TWAS_JUL2012_yeast_a04	17	3	TWAS21040317	C17	Pick	TATTAGTCTTAGGACTGAAAAGGTG	Unique UPTAG	CCTTACTGCTATCCCCATTGATATA	Unique DNTAG	0	0	0	1	1	0	0	1	0	0	0	1	0	0	0	0
TWAS_JUL2012_yeast_a04	18	3	TWAS21040318	C18	Discard
TWAS_JUL2012_yeast_a04	19	3	TWAS21040319	C19	Discard
TWAS_JUL2012_yeast_a04	20	3	TWAS21040320	C20	Discard
TWAS_JUL2012_yeast_a04	21	3	TWAS21040321	C21	Discard
TWAS_JUL2012_yeast_a04	22	3	TWAS21040322	C22	Discard
TWAS_JUL2012_yeast_a04	23	3	TWAS21040323	C23	Discard
TWAS_JUL2012_yeast_a04	24	3	TWAS21040324	C24	Discard
TWAS_JUL2012_yeast_a04	1	4	TWAS21040401	D01	Discard
TWAS_JUL2012_yeast_a04	2	4	TWAS21040402	D02	Pick	Na	Na	CCACCGTACTCTCGCACACCTCGCA	Unique DNTAG	0	1	0	1	0	0	0	0	1	0	0	1	0	0	0	0
TWAS_JUL2012_yeast_a04	3	4	TWAS21040403	D03	Discard
TWAS_JUL2012_yeast_a04	4	4	TWAS21040404	D04	Pick	TCATTAGCTACGGGATTTGGGATAC	Unique UPTAG	Na	Na	0	1	1	1	0	1	1	0	1	0	0	1	1	1	0	0
TWAS_JUL2012_yeast_a04	5	4	TWAS21040405	D05	Pick	TTCCACGTTTCGTATAGGGCTGCAA	Unique UPTAG	Na	Na	1	1	1	1	0	0	0	0	0	0	0	1	1	0	0	0
TWAS_JUL2012_yeast_a04	6	4	TWAS21040406	D06	Pick	CTCTTTAACCTAGTGTCCAGAGGAT	Unique UPTAG	Na	Na	0	0	0	0	1	1	0	0	0	0	0	0	1	1	1	1
TWAS_JUL2012_yeast_a04	7	4	TWAS21040407	D07	Pick	Na	Na	GTAGATTTCCATCCTAAGTGCCTTA	Unique DNTAG	1	1	0	0	1	1	0	0	1	0	1	0	1	0	0	0
TWAS_JUL2012_yeast_a04	8	4	TWAS21040408	D08	Discard
TWAS_JUL2012_yeast_a04	9	4	TWAS21040409	D09	Discard
TWAS_JUL2012_yeast_a04	10	4	TWAS21040410	D10	Discard
TWAS_JUL2012_yeast_a04	11	4	TWAS21040411	D11	Discard
TWAS_JUL2012_yeast_a04	12	4	TWAS21040412	D12	Pick	Na	Na	CCGAAGATGATAGGAGAGAGCTTCT	Unique DNTAG	1	0	1	0	1	0	1	0	0	0	0	0	1	0	0	1
TWAS_JUL2012_yeast_a04	13	4	TWAS21040413	D13	Pick	AACGTGTTAGTATCATCAGTGCGTG	Unique UPTAG	Na	Na	1	0	0	0	0	0	0	0	0	0	0	0	0	0	0	0
TWAS_JUL2012_yeast_a04	14	4	TWAS21040414	D14	Pick	ACTTATAATAGATGATCTTAGCTTA	Unique UPTAG	Na	Na	0	0	1	0	0	1	0	0	1	0	0	0	0	0	1	1
TWAS_JUL2012_yeast_a04	15	4	TWAS21040415	D15	Pick	ACTAGATCCAGTTGAGCAGCATTTT	Unique UPTAG	GCAATAGCATATGCTTATTTAAATG	Unique DNTAG	1	1	1	0	0	0	0	0	0	0	0	0	1	0	1	1
TWAS_JUL2012_yeast_a04	16	4	TWAS21040416	D16	Discard
TWAS_JUL2012_yeast_a04	17	4	TWAS21040417	D17	Pick	Na	Na	CCCCCAACCCCCACCACGTTCCCCA	Unique DNTAG	1	0	1	1	0	1	1	0	1	0	0	1	0	0	0	1
TWAS_JUL2012_yeast_a04	18	4	TWAS21040418	D18	Pick	ACGTGTTAACTAATTTCGGAATATA	Unique UPTAG	Na	Na	0	0	1	0	1	0	1	0	0	0	1	0	1	0	1	1
TWAS_JUL2012_yeast_a04	19	4	TWAS21040419	D19	Pick	TGTCCCTTTGTACTCTTTATTTAAC	Redundant UPTAG but similar genotype	TGGTGCCACTATAAGATTGAAAGTG	Redundant DNTAG but similar genotype	1	1	1	0	1	0	1	0	0	0	0	0	1	1	0	1
TWAS_JUL2012_yeast_a04	20	4	TWAS21040420	D20	Discard
TWAS_JUL2012_yeast_a04	21	4	TWAS21040421	D21	Discard
TWAS_JUL2012_yeast_a04	22	4	TWAS21040422	D22	Discard
TWAS_JUL2012_yeast_a04	23	4	TWAS21040423	D23	Discard
TWAS_JUL2012_yeast_a04	24	4	TWAS21040424	D24	Pick	Na	Na	ATCGATCAAGGAAGGAGCTATGTAA	Unique DNTAG	1	1	1	1	0	0	1	0	0	0	1	0	0	0	0	0
TWAS_JUL2012_yeast_a04	1	5	TWAS21040501	E01	Discard
TWAS_JUL2012_yeast_a04	2	5	TWAS21040502	E02	Pick	TATAGTATGTCTCGTATCAATGATG	Unique UPTAG	AGATACACACCTACACATCGTCTCA	Unique DNTAG	1	0	1	1	1	1	1	0	0	0	0	1	0	1	1	0
TWAS_JUL2012_yeast_a04	3	5	TWAS21040503	E03	Discard
TWAS_JUL2012_yeast_a04	4	5	TWAS21040504	E04	Pick	Na	Na	GATAAGAAAACTCCTCCAGGGAGAA	Unique DNTAG	1	0	1	0	0	0	0	0	1	0	0	0	0	1	1	0
TWAS_JUL2012_yeast_a04	5	5	TWAS21040505	E05	Pick	Na	Na	ATACTACATGATCACTTATTAGGAA	Unique DNTAG	0	0	1	0	0	0	0	0	0	0	0	0	0	0	0	0
TWAS_JUL2012_yeast_a04	6	5	TWAS21040506	E06	Discard
TWAS_JUL2012_yeast_a04	7	5	TWAS21040507	E07	Discard
TWAS_JUL2012_yeast_a04	8	5	TWAS21040508	E08	Discard
TWAS_JUL2012_yeast_a04	9	5	TWAS21040509	E09	Discard
TWAS_JUL2012_yeast_a04	10	5	TWAS21040510	E10	Discard
TWAS_JUL2012_yeast_a04	11	5	TWAS21040511	E11	Discard
TWAS_JUL2012_yeast_a04	12	5	TWAS21040512	E12	Pick	Na	Na	CAATACAGCTTCTACATAACATCCA	Redundant DNTAG but similar genotype	0	1	1	1	1	0	0	0	1	0	1	1	0	1	1	1
TWAS_JUL2012_yeast_a04	13	5	TWAS21040513	E13	Pick	ATGGCAGATCATATTATCAAGTATG	Unique UPTAG	GGTTCTAAGACAATCTAGATATGCA	Unique DNTAG	0	0	0	0	0	0	0	0	0	0	0	0	0	0	0	0
TWAS_JUL2012_yeast_a04	14	5	TWAS21040514	E14	Discard
TWAS_JUL2012_yeast_a04	15	5	TWAS21040515	E15	Pick	TTTTGCATCCACATGGTACAAAAAA	Unique UPTAG	TTAACAATATACTAGCGGTACTCAT	Unique DNTAG	1	0	0	0	1	0	1	0	1	0	1	0	1	1	0	1
TWAS_JUL2012_yeast_a04	16	5	TWAS21040516	E16	Pick	ATGGTGAGAGATACCAAGGTTAGGC	Unique UPTAG	Na	Na	1	1	1	0	1	1	1	0	1	0	1	1	1	1	1	1
TWAS_JUL2012_yeast_a04	17	5	TWAS21040517	E17	Pick	TGACAATAGGTGTATAGTTCCACAC	Unique UPTAG	Na	Na	0	0	1	0	1	0	0	1	0	0	0	0	0	0	1	0
TWAS_JUL2012_yeast_a04	18	5	TWAS21040518	E18	Pick	TTTAGAACATTGTTGATTGTTAAGT	Redundant UPTAG but similar genotype	ATTACAACAACGCCGTTCTTCTCCA	Redundant DNTAG but similar genotype	0	0	0	1	1	0	0	1	1	0	0	1	0	1	0	0
TWAS_JUL2012_yeast_a04	19	5	TWAS21040519	E19	Discard
TWAS_JUL2012_yeast_a04	20	5	TWAS21040520	E20	Discard
TWAS_JUL2012_yeast_a04	21	5	TWAS21040521	E21	Pick	CAGATGGATTTTAGCAGGTACACTG	Unique UPTAG	AAACGCTCATTTGCCAGCTCATTTA	Unique DNTAG	0	0	0	0	0	0	0	0	0	0	0	0	0	0	0	0
TWAS_JUL2012_yeast_a04	22	5	TWAS21040522	E22	Discard
TWAS_JUL2012_yeast_a04	23	5	TWAS21040523	E23	Discard
TWAS_JUL2012_yeast_a04	24	5	TWAS21040524	E24	Discard
TWAS_JUL2012_yeast_a04	1	6	TWAS21040601	F01	Discard
TWAS_JUL2012_yeast_a04	2	6	TWAS21040602	F02	Discard
TWAS_JUL2012_yeast_a04	3	6	TWAS21040603	F03	Discard
TWAS_JUL2012_yeast_a04	4	6	TWAS21040604	F04	Pick	TCATGTTTATGAAGCAATGTGTCAG	Unique UPTAG	Na	Na	0	0	1	1	0	1	0	0	1	0	1	1	0	0	1	1
TWAS_JUL2012_yeast_a04	5	6	TWAS21040605	F05	Pick	TGTGTCTTTCAATACGAGGGGATGT	Unique UPTAG	Na	Na	0	1	1	0	0	1	1	0	1	0	1	1	1	0	1	0
TWAS_JUL2012_yeast_a04	6	6	TWAS21040606	F06	Pick	CTTATACTTACATACCTTATGTTTC	Unique UPTAG	CTGGCACAGAGGCAAGTTTGTTGAG	Unique DNTAG	0	0	1	0	0	0	0	0	1	0	0	0	0	1	1	0
TWAS_JUL2012_yeast_a04	7	6	TWAS21040607	F07	Pick	CGTCGTGGTCGGGCATATTTAGACG	Unique UPTAG	Na	Na	0	0	1	0	0	0	1	0	1	0	0	0	1	1	0	0
TWAS_JUL2012_yeast_a04	8	6	TWAS21040608	F08	Pick	CTTTTGTCGAGACACATGGGTACAG	Unique UPTAG	ACCGAACCATATTGCAAATTACACA	Unique DNTAG	1	0	0	0	1	0	0	0	1	0	1	0	0	0	1	1
TWAS_JUL2012_yeast_a04	9	6	TWAS21040609	F09	Pick	CGGTGACATGGATCTGGTAGGTTTA	Unique UPTAG	Na	Na	1	1	0	0	0	0	1	0	0	0	0	0	1	0	1	1
TWAS_JUL2012_yeast_a04	10	6	TWAS21040610	F10	Discard
TWAS_JUL2012_yeast_a04	11	6	TWAS21040611	F11	Discard
TWAS_JUL2012_yeast_a04	12	6	TWAS21040612	F12	Discard
TWAS_JUL2012_yeast_a04	13	6	TWAS21040613	F13	Discard
TWAS_JUL2012_yeast_a04	14	6	TWAS21040614	F14	Discard
TWAS_JUL2012_yeast_a04	15	6	TWAS21040615	F15	Discard
TWAS_JUL2012_yeast_a04	16	6	TWAS21040616	F16	Pick	Na	Na	AGGCAAGCTAGTATGGAATGAACAC	Unique DNTAG	1	0	1	1	0	0	1	0	1	0	1	1	1	1	0	1
TWAS_JUL2012_yeast_a04	17	6	TWAS21040617	F17	Pick	GTGTTGTATAATGGTTCATTGTCAT	Unique UPTAG	AGACAAGGTGGAATTTAAGGCCAAC	Unique DNTAG	1	0	1	0	1	1	0	0	1	0	1	0	0	0	1	1
TWAS_JUL2012_yeast_a04	18	6	TWAS21040618	F18	Discard
TWAS_JUL2012_yeast_a04	19	6	TWAS21040619	F19	Pick	CTTTTACGTTGTTTCCTCATCTTAC	Unique UPTAG	Na	Na	0	0	1	0	0	0	0	1	1	0	0	0	0	0	0	0
TWAS_JUL2012_yeast_a04	20	6	TWAS21040620	F20	Discard
TWAS_JUL2012_yeast_a04	21	6	TWAS21040621	F21	Pick	ATTTTACGTGGTCGAAACTATGATT	Unique UPTAG	Na	Na	1	0	1	1	0	1	1	0	0	0	1	0	0	1	1	1
TWAS_JUL2012_yeast_a04	22	6	TWAS21040622	F22	Pick	TAGCAATGTTTGCTAGTACAGTCCT	Unique UPTAG	CGAGAGAAAACATAATCATGAGTGA	Unique DNTAG	1	0	1	1	1	1	0	1	1	0	1	0	0	0	0	0
TWAS_JUL2012_yeast_a04	23	6	TWAS21040623	F23	Discard
TWAS_JUL2012_yeast_a04	24	6	TWAS21040624	F24	Discard
TWAS_JUL2012_yeast_a04	1	7	TWAS21040701	G01	Discard
TWAS_JUL2012_yeast_a04	2	7	TWAS21040702	G02	Pick	CAGTACTCCCGATCATTCGTCAGCA	Unique UPTAG	GGTAGTTCTAAGGGTAGTCAACTAA	Unique DNTAG	0	0	1	1	0	1	0	0	1	0	0	0	1	0	0	0
TWAS_JUL2012_yeast_a04	3	7	TWAS21040703	G03	Pick	TTTACCTTAGTTATACCTATGTATT	Unique UPTAG	CAGGAAGTAACCCGTCCGTTAGGGC	Unique DNTAG	0	0	0	0	0	0	0	0	0	0	0	0	0	0	0	0
TWAS_JUL2012_yeast_a04	4	7	TWAS21040704	G04	Pick	TACATGTCCGATAAGTATCGATGCG	Unique UPTAG	AGCCAAAATAGGAGGGATATATACG	Redundant DNTAG but similar genotype	0	1	1	0	0	0	0	1	0	1	0	1	0	0	1	0
TWAS_JUL2012_yeast_a04	5	7	TWAS21040705	G05	Pick	TTATTGCGCAATAGACGTGCGGTCA	Unique UPTAG	Na	Na	0	0	0	0	0	0	0	0	0	0	0	0	0	0	0	0
TWAS_JUL2012_yeast_a04	6	7	TWAS21040706	G06	Pick	TTTGTGTCTTGGCTTTCTTTAAGTT	Unique UPTAG	TAAGTGTTGCAGAAATGTATGTGTT	Unique DNTAG	0	0	1	1	1	1	1	0	0	0	1	1	1	0	1	0
TWAS_JUL2012_yeast_a04	7	7	TWAS21040707	G07	Pick	Na	Na	GCACTAAAACTATAGTGAGTCTTTA	Unique DNTAG	0	0	0	0	0	0	0	0	0	0	0	0	0	0	0	0
TWAS_JUL2012_yeast_a04	8	7	TWAS21040708	G08	Discard
TWAS_JUL2012_yeast_a04	9	7	TWAS21040709	G09	Discard
TWAS_JUL2012_yeast_a04	10	7	TWAS21040710	G10	Discard
TWAS_JUL2012_yeast_a04	11	7	TWAS21040711	G11	Pick	TTATTATCTGTGCTTCGTTATCAAT	Unique UPTAG	Na	Na	0	0	0	0	0	0	0	0	0	0	0	0	0	0	0	0
TWAS_JUL2012_yeast_a04	12	7	TWAS21040712	G12	Pick	Na	Na	CGGAAGACACTATGAAGATATCGGT	Unique DNTAG	1	1	1	0	0	0	1	0	1	0	1	0	1	1	1	1
TWAS_JUL2012_yeast_a04	13	7	TWAS21040713	G13	Discard
TWAS_JUL2012_yeast_a04	14	7	TWAS21040714	G14	Discard
TWAS_JUL2012_yeast_a04	15	7	TWAS21040715	G15	Pick	Na	Na	ACGTATCGGAACAAAAGGACCACAA	Unique DNTAG	1	0	0	0	1	1	0	0	0	0	0	1	1	1	0	1
TWAS_JUL2012_yeast_a04	16	7	TWAS21040716	G16	Pick	TTTGTAAAGTAATTCTTGCACCTTT	Unique UPTAG	Na	Na	1	1	1	1	1	0	0	1	0	0	0	1	0	1	0	0
TWAS_JUL2012_yeast_a04	17	7	TWAS21040717	G17	Pick	TTACATCTGTCAAACCAGATTTGTA	Unique UPTAG	TATGAATACCCATAATAAGGTAGAT	Unique DNTAG	1	1	1	0	1	0	0	0	1	0	0	0	1	1	1	1
TWAS_JUL2012_yeast_a04	18	7	TWAS21040718	G18	Pick	Na	Na	CACCTCTTAGCAATGAATCATCGTG	Unique DNTAG	1	0	1	0	0	1	1	0	1	0	0	1	0	0	1	0
TWAS_JUL2012_yeast_a04	19	7	TWAS21040719	G19	Pick	Na	Na	CCACATCGCCACGGTGGCCGCTGAG	Unique DNTAG	1	1	1	0	1	0	0	0	0	0	0	0	0	0	1	0
TWAS_JUL2012_yeast_a04	20	7	TWAS21040720	G20	Discard
TWAS_JUL2012_yeast_a04	21	7	TWAS21040721	G21	Pick	ATGCACTGTTGGTTTCGCATAGTCG	Unique UPTAG	AATGGATGATAAGGAAGAACACACT	Unique DNTAG	0	0	1	0	0	1	1	0	1	0	0	0	1	0	0	1
TWAS_JUL2012_yeast_a04	22	7	TWAS21040722	G22	Pick	Na	Na	TGCAAGATTTAGCAACACTGCGTGT	Unique DNTAG	0	0	1	1	0	0	1	0	0	0	1	1	1	0	1	0
TWAS_JUL2012_yeast_a04	23	7	TWAS21040723	G23	Pick	Na	Na	CCGTCGGCTACAATAACGTTTAACT	Unique DNTAG	1	1	1	0	0	0	0	0	0	0	0	0	0	0	1	0
TWAS_JUL2012_yeast_a04	24	7	TWAS21040724	G24	Pick	CGAAATATGTGTGTTCGGAGTGAGT	Redundant UPTAG but similar genotype	Na	Na	1	0	1	1	1	1	1	0	0	0	1	0	0	0	0	0
TWAS_JUL2012_yeast_a04	1	8	TWAS21040801	H01	Discard
TWAS_JUL2012_yeast_a04	2	8	TWAS21040802	H02	Pick	Na	Na	AAAGAGCTATATCATGGCTTAAGAT	Unique DNTAG	0	0	0	0	1	0	1	0	0	0	0	1	1	1	1	0
TWAS_JUL2012_yeast_a04	3	8	TWAS21040803	H03	Pick	AACCTATCCGTTGTTGCCTACTTGG	Unique UPTAG	CTAGGCCTACAAATTATTTGTCCCA	Unique DNTAG	1	0	1	0	1	0	1	0	1	0	1	0	1	1	0	0
TWAS_JUL2012_yeast_a04	4	8	TWAS21040804	H04	Pick	GCATAGGATTGTCGGCGGAATTGCT	Unique UPTAG	AAAGTTCGATCAGTATCGAATAGTT	Unique DNTAG	0	1	1	0	0	0	1	0	0	0	1	1	1	0	1	0
TWAS_JUL2012_yeast_a04	5	8	TWAS21040805	H05	Pick	Na	Na	CTTTTGACGGTCAACTCTGTAACGA	Unique DNTAG	1	0	0	0	1	0	0	0	0	0	0	0	0	1	1	0
TWAS_JUL2012_yeast_a04	6	8	TWAS21040806	H06	Pick	TCTGCTGTGCAAAGTAGTAGGAGTG	Unique UPTAG	Na	Na	1	1	1	1	1	0	0	0	0	0	0	0	0	1	0	0
TWAS_JUL2012_yeast_a04	7	8	TWAS21040807	H07	Discard
TWAS_JUL2012_yeast_a04	8	8	TWAS21040808	H08	Discard
TWAS_JUL2012_yeast_a04	9	8	TWAS21040809	H09	Pick	TGTGGAAGCCGTGGTGGTACCGCGA	Unique UPTAG	Na	Na	0	0	1	1	0	1	0	0	0	0	0	1	1	0	0	1
TWAS_JUL2012_yeast_a04	10	8	TWAS21040810	H10	Discard
TWAS_JUL2012_yeast_a04	11	8	TWAS21040811	H11	Discard
TWAS_JUL2012_yeast_a04	12	8	TWAS21040812	H12	Pick	Na	Na	ACGCGAAGGGACGATCACTTTGCAC	Unique DNTAG	1	0	0	0	0	1	0	0	1	0	0	1	0	1	0	0
TWAS_JUL2012_yeast_a04	13	8	TWAS21040813	H13	Discard
TWAS_JUL2012_yeast_a04	14	8	TWAS21040814	H14	Pick	Na	Na	CGTATCATGGGCGAGAGCCTTATGT	Unique DNTAG	0	0	0	1	0	1	0	0	1	0	0	0	0	1	1	0
TWAS_JUL2012_yeast_a04	15	8	TWAS21040815	H15	Discard
TWAS_JUL2012_yeast_a04	16	8	TWAS21040816	H16	Pick	Na	Na	CGTGAGATGTGAGTGAGAAACGATA	Unique DNTAG	1	1	1	0	0	1	1	0	0	0	0	0	1	0	0	0
TWAS_JUL2012_yeast_a04	17	8	TWAS21040817	H17	Pick	Na	Na	CGTAAATGCTCCGGAGTTCGATTTA	Unique DNTAG	0	0	1	1	1	0	0	0	0	0	1	1	0	0	0	0
TWAS_JUL2012_yeast_a04	18	8	TWAS21040818	H18	Pick	TTGTTATTCCCACCCAATGTTAGTT	Unique UPTAG	Na	Na	1	0	1	1	1	1	1	0	1	0	1	1	1	0	0	1
TWAS_JUL2012_yeast_a04	19	8	TWAS21040819	H19	Pick	CTTATTGCTGTATGCTAGACGCTCT	Unique UPTAG	AAGTGGATAACACCGTTGTAAAGTA	Unique DNTAG	0	1	1	0	1	1	1	0	1	0	0	0	1	0	1	0
TWAS_JUL2012_yeast_a04	20	8	TWAS21040820	H20	Discard
TWAS_JUL2012_yeast_a04	21	8	TWAS21040821	H21	Discard
TWAS_JUL2012_yeast_a04	22	8	TWAS21040822	H22	Pick	TTATCGGACTTCGATGTGATGGGCC	Unique UPTAG	TAGAGACAGTACACGAAATGAATTA	Unique DNTAG	0	1	0	0	0	0	0	0	1	0	0	0	0	1	0	1
TWAS_JUL2012_yeast_a04	23	8	TWAS21040823	H23	Discard
TWAS_JUL2012_yeast_a04	24	8	TWAS21040824	H24	Pick	TCATTGCCTTTGTCAATTCTAGTAA	Unique UPTAG	Na	Na	1	0	1	1	0	1	1	0	1	0	0	1	1	0	1	0
TWAS_JUL2012_yeast_a04	1	9	TWAS21040901	I01	Pick	GTACGTTGTCCCTAATCGTAGCACC	Unique UPTAG	Na	Na	0	0	0	0	1	0	1	0	0	0	1	1	0	0	1	1
TWAS_JUL2012_yeast_a04	2	9	TWAS21040902	I02	Pick	Na	Na	TTGATTCAAAGCCAGACGATGTGAT	Unique DNTAG	0	0	1	0	0	1	1	0	1	0	0	1	1	1	1	0
TWAS_JUL2012_yeast_a04	3	9	TWAS21040903	I03	Discard
TWAS_JUL2012_yeast_a04	4	9	TWAS21040904	I04	Discard
TWAS_JUL2012_yeast_a04	5	9	TWAS21040905	I05	Pick	ATATTTCGTAAATGGATACGAGATC	Unique UPTAG	AGTATCAAAAACTATGGAGTTAGGA	Unique DNTAG	0	1	1	0	1	1	0	0	0	0	1	0	0	0	1	0
TWAS_JUL2012_yeast_a04	6	9	TWAS21040906	I06	Pick	CGCTGGGAGCGGTAGTATGATGAAT	Unique UPTAG	AGTAAATACTGACAGTTCGTAGCGA	Unique DNTAG	0	0	1	0	1	0	0	0	0	1	1	1	0	0	0	0
TWAS_JUL2012_yeast_a04	7	9	TWAS21040907	I07	Control locus
TWAS_JUL2012_yeast_a04	8	9	TWAS21040908	I08	Control locus
TWAS_JUL2012_yeast_a04	9	9	TWAS21040909	I09	Pick	AAATCCTTGCTGAAGGGTTAGTGTG	Unique UPTAG	AAGATGGATCCGAGGTGCTCTTGAA	Unique DNTAG	0	1	1	0	0	0	0	1	0	0	0	1	0	0	0	1
TWAS_JUL2012_yeast_a04	10	9	TWAS21040910	I10	Discard
TWAS_JUL2012_yeast_a04	11	9	TWAS21040911	I11	Discard
TWAS_JUL2012_yeast_a04	12	9	TWAS21040912	I12	Pick	Na	Na	CAGAGCCGAAAGATGTACGGATGAA	Unique DNTAG	0	0	1	0	1	0	0	0	0	0	1	1	0	0	0	1
TWAS_JUL2012_yeast_a04	13	9	TWAS21040913	I13	Discard
TWAS_JUL2012_yeast_a04	14	9	TWAS21040914	I14	Discard
TWAS_JUL2012_yeast_a04	15	9	TWAS21040915	I15	Discard
TWAS_JUL2012_yeast_a04	16	9	TWAS21040916	I16	Pick	Na	Na	GTTCGGCAAGTTAAACTTTACCAAC	Unique DNTAG	1	1	1	0	1	1	0	0	1	0	0	0	0	1	0	1
TWAS_JUL2012_yeast_a04	17	9	TWAS21040917	I17	Discard
TWAS_JUL2012_yeast_a04	18	9	TWAS21040918	I18	Pick	Na	Na	ACCAGAGATCTATTACTCAGAGTTT	Unique DNTAG	1	0	1	1	1	0	1	1	1	0	1	1	1	1	0	1
TWAS_JUL2012_yeast_a04	19	9	TWAS21040919	I19	Pick	Na	Na	ATAGGTGTATCAATTGAGTTTTACA	Unique DNTAG	1	1	0	0	0	0	0	1	1	0	0	0	1	0	1	1
TWAS_JUL2012_yeast_a04	20	9	TWAS21040920	I20	Discard
TWAS_JUL2012_yeast_a04	21	9	TWAS21040921	I21	Pick	Na	Na	TCAAGTGACTGTCTAAGTTGAAGGA	Unique DNTAG	1	1	0	0	1	0	1	0	0	0	0	1	1	1	1	1
TWAS_JUL2012_yeast_a04	22	9	TWAS21040922	I22	Discard
TWAS_JUL2012_yeast_a04	23	9	TWAS21040923	I23	Pick	Na	Na	TTGTAAAGTGGGACGACAATAGTAA	Unique DNTAG	0	0	1	0	0	0	1	0	0	0	0	0	0	0	0	0
TWAS_JUL2012_yeast_a04	24	9	TWAS21040924	I24	Discard
TWAS_JUL2012_yeast_a04	1	10	TWAS21041001	J01	Discard
TWAS_JUL2012_yeast_a04	2	10	TWAS21041002	J02	Discard
TWAS_JUL2012_yeast_a04	3	10	TWAS21041003	J03	Pick	ACGAAAATTGTAAAGTTTTTACACA	Unique UPTAG	CGGTACCGCGATCTGCGATCCTAAC	Unique DNTAG	0	0	1	1	0	0	1	0	0	0	1	1	1	1	1	1
TWAS_JUL2012_yeast_a04	4	10	TWAS21041004	J04	Discard
TWAS_JUL2012_yeast_a04	5	10	TWAS21041005	J05	Discard
TWAS_JUL2012_yeast_a04	6	10	TWAS21041006	J06	Pick	TACACGGTTTATCTGATTGTTTCAT	Unique UPTAG	ACGTCGTAACGTATATGCTACCATC	Unique DNTAG	1	0	1	1	1	1	1	0	1	0	1	1	0	0	1	1
TWAS_JUL2012_yeast_a04	7	10	TWAS21041007	J07	Control locus
TWAS_JUL2012_yeast_a04	8	10	TWAS21041008	J08	Control locus
TWAS_JUL2012_yeast_a04	9	10	TWAS21041009	J09	Pick	TTTCTTGGTTGGATGCCCGATCATA	Unique UPTAG	Na	Na	0	0	1	0	1	0	1	0	1	0	1	1	1	1	1	0
TWAS_JUL2012_yeast_a04	10	10	TWAS21041010	J10	Discard
TWAS_JUL2012_yeast_a04	11	10	TWAS21041011	J11	Discard
TWAS_JUL2012_yeast_a04	12	10	TWAS21041012	J12	Discard
TWAS_JUL2012_yeast_a04	13	10	TWAS21041013	J13	Discard
TWAS_JUL2012_yeast_a04	14	10	TWAS21041014	J14	Discard
TWAS_JUL2012_yeast_a04	15	10	TWAS21041015	J15	Discard
TWAS_JUL2012_yeast_a04	16	10	TWAS21041016	J16	Pick	TCTTAGGGTCCCGGTACGTGTAACT	Unique UPTAG	Na	Na	0	0	1	1	1	0	0	0	1	0	0	1	0	1	0	0
TWAS_JUL2012_yeast_a04	17	10	TWAS21041017	J17	Pick	Na	Na	CCTATGCCCGAACCCCGTGGACACC	Unique DNTAG	0	1	0	0	1	0	1	0	0	0	1	0	1	1	1	0
TWAS_JUL2012_yeast_a04	18	10	TWAS21041018	J18	Pick	GACGCAGCGGTTCTAACCATGGCCT	Unique UPTAG	GGACCTGTCTTGCCCAAGATTTTGC	Unique DNTAG	1	0	1	0	1	1	1	0	0	0	1	1	1	1	1	0
TWAS_JUL2012_yeast_a04	19	10	TWAS21041019	J19	Pick	TCTGCTAGTCCATCGCCGCGCCGGC	Unique UPTAG	AATATGAAATACGGTGGTCCATTAT	Unique DNTAG	0	0	1	0	1	0	1	0	0	0	0	1	0	1	0	0
TWAS_JUL2012_yeast_a04	20	10	TWAS21041020	J20	Discard
TWAS_JUL2012_yeast_a04	21	10	TWAS21041021	J21	Discard
TWAS_JUL2012_yeast_a04	22	10	TWAS21041022	J22	Pick	Na	Na	GACAAGTTCGACTAATGATAGAGTG	Unique DNTAG	0	1	1	0	0	0	0	0	1	0	1	0	0	1	1	1
TWAS_JUL2012_yeast_a04	23	10	TWAS21041023	J23	Discard
TWAS_JUL2012_yeast_a04	24	10	TWAS21041024	J24	Pick	TGAGTGTAACTAGTCCCAACGAATA	Unique UPTAG	AATATGATTTAGAATCGCAACGGTA	Unique DNTAG	1	0	1	1	0	0	1	0	0	0	1	1	0	1	0	1
TWAS_JUL2012_yeast_a04	1	11	TWAS21041101	K01	Pick	Na	Na	TAAGAGTGCTTGACTGCTTCTGATC	Unique DNTAG	1	1	1	0	1	0	0	0	0	0	0	0	1	0	1	0
TWAS_JUL2012_yeast_a04	2	11	TWAS21041102	K02	Discard
TWAS_JUL2012_yeast_a04	3	11	TWAS21041103	K03	Discard
TWAS_JUL2012_yeast_a04	4	11	TWAS21041104	K04	Pick	CTTTGGTGCCTACTCTGTATATTCT	Unique UPTAG	GTACCCAAGAACAACAAATGGGGCG	Unique DNTAG	1	0	1	0	1	0	0	0	0	0	1	0	0	0	0	0
TWAS_JUL2012_yeast_a04	5	11	TWAS21041105	K05	Pick	GTTCTTGAGTGGAGGAGTTGTGGGC	Unique UPTAG	ATCGAAGGGTAACGCAACAGTGTGC	Unique DNTAG	0	1	0	0	1	0	0	0	1	0	0	1	0	0	1	0
TWAS_JUL2012_yeast_a04	6	11	TWAS21041106	K06	Pick	ATTTTATCAATTCTGCATGTGTCCT	Unique UPTAG	ACGATAAAGTGGCAAATTACAATTT	Unique DNTAG	0	0	1	0	0	1	1	0	1	0	1	1	1	1	1	0
TWAS_JUL2012_yeast_a04	7	11	TWAS21041107	K07	Discard
TWAS_JUL2012_yeast_a04	8	11	TWAS21041108	K08	Pick	Na	Na	AGTTATTACCACTGTCCGAACATAA	Unique DNTAG	1	0	1	0	0	0	0	0	0	0	0	0	0	0	0	0
TWAS_JUL2012_yeast_a04	9	11	TWAS21041109	K09	Pick	CAATGCGTAACCGGATTATCCAGTG	Unique UPTAG	CGTAAGATTACTACGAGAAGTGGGC	Unique DNTAG	0	0	1	0	0	0	0	0	0	0	0	0	0	1	1	1
TWAS_JUL2012_yeast_a04	10	11	TWAS21041110	K10	Discard
TWAS_JUL2012_yeast_a04	11	11	TWAS21041111	K11	Discard
TWAS_JUL2012_yeast_a04	12	11	TWAS21041112	K12	Pick	AACAGTAGGTAAGAGTGTCCTTAAG	Unique UPTAG	CAATAGCCCGATACCGCATTATCCA	Unique DNTAG	0	0	1	0	1	1	1	0	0	0	0	1	1	1	0	0
TWAS_JUL2012_yeast_a04	13	11	TWAS21041113	K13	Pick	AATAATCATCCCAACGATCAGGATG	Unique UPTAG	AAGGGCTTATAACCCACACGCTATA	Unique DNTAG	0	0	0	0	0	0	0	0	0	1	0	0	0	0	0	0
TWAS_JUL2012_yeast_a04	14	11	TWAS21041114	K14	Discard
TWAS_JUL2012_yeast_a04	15	11	TWAS21041115	K15	Pick	GCCCTCGTATGGTTGCGATGCTCGA	Unique UPTAG	TTATTATCGAGTACAACATCACCAT	Unique DNTAG	0	1	1	0	0	1	0	0	1	0	1	1	0	0	1	1
TWAS_JUL2012_yeast_a04	16	11	TWAS21041116	K16	Discard
TWAS_JUL2012_yeast_a04	17	11	TWAS21041117	K17	Discard
TWAS_JUL2012_yeast_a04	18	11	TWAS21041118	K18	Pick	ATGTTCTGTCTTGCGTCCTTTTTTG	Unique UPTAG	TATTCGCATGAGCGACGTCATGTTA	Unique DNTAG	1	0	1	0	1	1	0	0	1	0	0	1	0	1	0	0
TWAS_JUL2012_yeast_a04	19	11	TWAS21041119	K19	Discard
TWAS_JUL2012_yeast_a04	20	11	TWAS21041120	K20	Discard
TWAS_JUL2012_yeast_a04	21	11	TWAS21041121	K21	Pick	Na	Na	AATGAGGAATAGATGTATAAGTATT	Unique DNTAG	0	0	0	0	0	1	0	0	1	0	0	1	0	1	0	1
TWAS_JUL2012_yeast_a04	22	11	TWAS21041122	K22	Pick	GATCGCTTCTATACATTTCTCAGTT	Unique UPTAG	AAACAGACAACACGTACTTCCCCTT	Unique DNTAG	0	0	1	0	0	1	1	0	1	0	1	0	1	1	1	0
TWAS_JUL2012_yeast_a04	23	11	TWAS21041123	K23	Pick	GTGTTAACGGGTATCGTTTTATGTT	Unique UPTAG	CATACAAATGAACTTACATTTCATA	Unique DNTAG	1	0	1	0	1	1	1	0	1	0	0	0	1	0	1	0
TWAS_JUL2012_yeast_a04	24	11	TWAS21041124	K24	Discard
TWAS_JUL2012_yeast_a04	1	12	TWAS21041201	L01	Discard
TWAS_JUL2012_yeast_a04	2	12	TWAS21041202	L02	Pick	TAAGGGGGAGAGAACGTAGGTCGGA	Unique UPTAG	CGAGGTGCAGTTCCTCCTCATAGGT	Unique DNTAG	0	0	1	0	0	1	1	0	0	0	0	1	0	0	0	0
TWAS_JUL2012_yeast_a04	3	12	TWAS21041203	L03	Pick	CACTTCATTGAATAGATTGACTTGA	Unique UPTAG	Na	Na	1	1	1	0	0	0	0	0	0	0	0	0	0	0	1	0
TWAS_JUL2012_yeast_a04	4	12	TWAS21041204	L04	Pick	ATCGTGATGTGGCCGGCTATGATAA	Unique UPTAG	Na	Na	0	0	1	1	0	0	1	0	0	0	1	1	1	1	0	0
TWAS_JUL2012_yeast_a04	5	12	TWAS21041205	L05	Discard
TWAS_JUL2012_yeast_a04	6	12	TWAS21041206	L06	Pick	Na	Na	TATATTAATTTATCGCTGTGCTCAA	Unique DNTAG	1	1	1	1	1	0	1	0	0	0	0	0	1	1	1	0
TWAS_JUL2012_yeast_a04	7	12	TWAS21041207	L07	Discard
TWAS_JUL2012_yeast_a04	8	12	TWAS21041208	L08	Pick	Na	Na	CGCCCACCTCCCCGTCTAGCACCGA	Unique DNTAG	0	0	0	0	0	0	0	0	0	0	0	0	0	0	0	0
TWAS_JUL2012_yeast_a04	9	12	TWAS21041209	L09	Discard
TWAS_JUL2012_yeast_a04	10	12	TWAS21041210	L10	Discard
TWAS_JUL2012_yeast_a04	11	12	TWAS21041211	L11	Discard
TWAS_JUL2012_yeast_a04	12	12	TWAS21041212	L12	Pick	Na	Na	CTGAACGAACTGCAAAAGTGACCAA	Unique DNTAG	1	0	1	0	0	0	0	0	0	0	0	0	1	0	0	0
TWAS_JUL2012_yeast_a04	13	12	TWAS21041213	L13	Discard
TWAS_JUL2012_yeast_a04	14	12	TWAS21041214	L14	Pick	Na	Na	CATTAGATTGTTACCTTGCTATGAC	Unique DNTAG	1	0	1	1	0	0	0	0	1	0	1	1	0	1	1	0
TWAS_JUL2012_yeast_a04	15	12	TWAS21041215	L15	Pick	Na	Na	AACCAATATGAAGGTGGCATCGCAT	Unique DNTAG	1	0	1	0	1	1	1	0	1	0	0	1	1	0	1	0
TWAS_JUL2012_yeast_a04	16	12	TWAS21041216	L16	Discard
TWAS_JUL2012_yeast_a04	17	12	TWAS21041217	L17	Discard
TWAS_JUL2012_yeast_a04	18	12	TWAS21041218	L18	Pick	TTAGAGTGACACATTCCTGCTAACC	Unique UPTAG	TACAATTGCCCAGTGACTTTGACTA	Unique DNTAG	1	1	1	1	1	0	1	0	0	0	0	1	1	1	1	0
TWAS_JUL2012_yeast_a04	19	12	TWAS21041219	L19	Pick	GGGCGTTCAGCAGGACGGGAGTGGC	Unique UPTAG	ATCCGCATCTAATTGGGTGTTTTTA	Unique DNTAG	1	0	0	0	0	0	0	1	1	0	1	0	0	0	0	1
TWAS_JUL2012_yeast_a04	20	12	TWAS21041220	L20	Discard
TWAS_JUL2012_yeast_a04	21	12	TWAS21041221	L21	Pick	GTTGCATTTATGTCTTCACTGTGGA	Unique UPTAG	Na	Na	1	0	0	0	0	1	1	0	1	0	0	0	1	1	0	0
TWAS_JUL2012_yeast_a04	22	12	TWAS21041222	L22	Discard
TWAS_JUL2012_yeast_a04	23	12	TWAS21041223	L23	Pick	AGATATGTTCGCCTAGGCATGATTC	Unique UPTAG	ACGAGTGGTATAGTTGTGAGTGTAT	Unique DNTAG	0	0	1	0	0	0	1	0	1	0	0	1	1	1	0	0
TWAS_JUL2012_yeast_a04	24	12	TWAS21041224	L24	Discard
TWAS_JUL2012_yeast_a04	1	13	TWAS21041301	M01	Discard
TWAS_JUL2012_yeast_a04	2	13	TWAS21041302	M02	Discard
TWAS_JUL2012_yeast_a04	3	13	TWAS21041303	M03	Discard
TWAS_JUL2012_yeast_a04	4	13	TWAS21041304	M04	Pick	TACGGTCAATGTGGACTTAGTTCGC	Unique UPTAG	GTGAACAGCCAAGTGATCCTTACAA	Unique DNTAG	0	0	1	0	1	1	0	0	1	0	0	1	0	0	1	1
TWAS_JUL2012_yeast_a04	5	13	TWAS21041305	M05	Pick	GGTTACTTATACGCTGGTTAGGGTG	Unique UPTAG	GAGGGCTAGGACAAGAATACTACAG	Unique DNTAG	0	1	0	1	0	1	0	1	0	0	1	0	1	0	1	1
TWAS_JUL2012_yeast_a04	6	13	TWAS21041306	M06	Pick	TCAATACATTTTTAGACCGCGTCAT	Unique UPTAG	ATCTTTAACGGAGGGTAAGACGGTT	Unique DNTAG	1	1	1	1	0	0	1	0	0	0	1	0	1	1	1	1
TWAS_JUL2012_yeast_a04	7	13	TWAS21041307	M07	Pick	TGTAGTGCGAGTGATGTTGTCGTTA	Unique UPTAG	Na	Na	0	0	0	0	0	0	0	0	0	0	0	0	0	0	0	0
TWAS_JUL2012_yeast_a04	8	13	TWAS21041308	M08	Pick	CACGATGGCCAGGTCCAACCTTGAT	Unique UPTAG	Na	Na	0	1	1	0	0	0	0	0	0	0	0	0	0	0	1	0
TWAS_JUL2012_yeast_a04	9	13	TWAS21041309	M09	Discard
TWAS_JUL2012_yeast_a04	10	13	TWAS21041310	M10	Discard
TWAS_JUL2012_yeast_a04	11	13	TWAS21041311	M11	Pick	GGAGATAATGCTTGTCAATTGACGC	Unique UPTAG	Na	Na	0	1	1	0	1	0	0	1	0	0	0	1	0	0	0	0
TWAS_JUL2012_yeast_a04	12	13	TWAS21041312	M12	Discard
TWAS_JUL2012_yeast_a04	13	13	TWAS21041313	M13	Pick	Na	Na	CAAGGACAATAGTAGTGGCAGAGAT	Unique DNTAG	0	0	1	0	0	0	0	0	0	0	0	0	0	0	1	0
TWAS_JUL2012_yeast_a04	14	13	TWAS21041314	M14	Pick	TATATGAACGCTGACGCATAGTCGC	Unique UPTAG	Na	Na	0	0	0	1	0	1	0	1	0	0	1	1	1	1	0	1
TWAS_JUL2012_yeast_a04	15	13	TWAS21041315	M15	Pick	TCTGGTAATGGCTGCTCTATGCAGT	Unique UPTAG	ATGAGACTTTGTAGCTAACATTACC	Unique DNTAG	0	0	1	0	0	0	0	0	0	0	0	1	0	0	1	1
TWAS_JUL2012_yeast_a04	16	13	TWAS21041316	M16	Discard
TWAS_JUL2012_yeast_a04	17	13	TWAS21041317	M17	Discard
TWAS_JUL2012_yeast_a04	18	13	TWAS21041318	M18	Pick	Na	Na	CTATAAGCGATAGCTTCGTATTCAA	Unique DNTAG	1	1	1	0	1	0	0	0	0	0	0	0	0	0	0	0
TWAS_JUL2012_yeast_a04	19	13	TWAS21041319	M19	Discard
TWAS_JUL2012_yeast_a04	20	13	TWAS21041320	M20	Discard
TWAS_JUL2012_yeast_a04	21	13	TWAS21041321	M21	Pick	Na	Na	TAACATGCATAAATAAAGTCTTTGA	Redundant DNTAG but similar genotype	0	0	1	0	0	0	0	0	0	0	0	0	0	0	0	0
TWAS_JUL2012_yeast_a04	22	13	TWAS21041322	M22	Discard
TWAS_JUL2012_yeast_a04	23	13	TWAS21041323	M23	Discard
TWAS_JUL2012_yeast_a04	24	13	TWAS21041324	M24	Discard
TWAS_JUL2012_yeast_a04	1	14	TWAS21041401	N01	Discard
TWAS_JUL2012_yeast_a04	2	14	TWAS21041402	N02	Pick	Na	Na	GTAGAATAAGACAGATGTGCTGTCG	Unique DNTAG	0	1	1	1	0	0	0	0	0	0	0	0	0	1	0	0
TWAS_JUL2012_yeast_a04	3	14	TWAS21041403	N03	Pick	Na	Na	GATCCGAAGTACATATATTTTTTCT	Unique DNTAG	0	0	1	1	1	1	0	0	0	0	0	1	0	0	0	0
TWAS_JUL2012_yeast_a04	4	14	TWAS21041404	N04	Discard
TWAS_JUL2012_yeast_a04	5	14	TWAS21041405	N05	Pick	TAACTAGCATTCGCTCTCCCTCATT	Unique UPTAG	GCACAAGATGTTAACGTATTCTACC	Unique DNTAG	0	0	0	1	1	0	0	0	1	0	0	0	0	1	0	1
TWAS_JUL2012_yeast_a04	6	14	TWAS21041406	N06	Pick	GATGTAGGGATAACGTCTTAATTGT	Unique UPTAG	Na	Na	1	1	1	1	1	0	1	0	1	0	1	1	1	0	0	1
TWAS_JUL2012_yeast_a04	7	14	TWAS21041407	N07	Discard
TWAS_JUL2012_yeast_a04	8	14	TWAS21041408	N08	Discard
TWAS_JUL2012_yeast_a04	9	14	TWAS21041409	N09	Pick	AAATGTTGTTTGGTTTGGGCGTGTG	Unique UPTAG	ACGTTAATACCCGTGTATTATGTAG	Unique DNTAG	0	0	1	0	0	0	1	0	1	0	0	0	1	0	0	1
TWAS_JUL2012_yeast_a04	10	14	TWAS21041410	N10	Discard
TWAS_JUL2012_yeast_a04	11	14	TWAS21041411	N11	Pick	Na	Na	GTGCGGCGGATTGACAATGGCGCAG	Unique DNTAG	0	0	1	1	0	0	0	0	0	0	1	1	0	1	1	1
TWAS_JUL2012_yeast_a04	12	14	TWAS21041412	N12	Discard
TWAS_JUL2012_yeast_a04	13	14	TWAS21041413	N13	Pick	Na	Na	CCAAAGACATGCCCCCCCAATGCAT	Unique DNTAG	1	0	1	0	1	0	0	0	0	0	1	0	1	1	0	1
TWAS_JUL2012_yeast_a04	14	14	TWAS21041414	N14	Pick	ATTTCTGTTGAACACGTTGATTCTT	Unique UPTAG	ATACCTACGAAAGGCATACGCTAGT	Unique DNTAG	0	0	1	0	0	0	1	1	1	0	1	0	1	0	1	1
TWAS_JUL2012_yeast_a04	15	14	TWAS21041415	N15	Discard
TWAS_JUL2012_yeast_a04	16	14	TWAS21041416	N16	Discard
TWAS_JUL2012_yeast_a04	17	14	TWAS21041417	N17	Pick	TTTGCTAGGGGTTAGCTAGGCCAG	Unique UPTAG	GTCATACCGAACAGGATAGAAGGAA	Unique DNTAG	1	0	0	1	0	1	0	1	0	0	0	1	0	0	1	0
TWAS_JUL2012_yeast_a04	18	14	TWAS21041418	N18	Pick	GAGCGCATTTCCAAGCACGGTTTGT	Unique UPTAG	AAGTGTGGAGACCTCCCTCGTGGAA	Unique DNTAG	1	1	1	1	0	1	0	0	0	0	0	1	0	0	1	1
TWAS_JUL2012_yeast_a04	19	14	TWAS21041419	N19	Discard
TWAS_JUL2012_yeast_a04	20	14	TWAS21041420	N20	Discard
TWAS_JUL2012_yeast_a04	21	14	TWAS21041421	N21	Pick	TATCATACCAGTCGTGCGGCCCGGG	Unique UPTAG	TACGATTTGCGCACTGCCCCTCAGG	Unique DNTAG	1	0	0	0	0	0	1	0	0	0	0	1	1	1	1	1
TWAS_JUL2012_yeast_a04	22	14	TWAS21041422	N22	Pick	Na	Na	GCAGCAAGTAATCAGCTCAATACAA	Unique DNTAG	1	1	1	0	1	0	1	0	0	0	0	0	1	0	1	0
TWAS_JUL2012_yeast_a04	23	14	TWAS21041423	N23	Pick	Na	Na	GTATAAGACGGACATAAGGCTCCCA	Unique DNTAG	1	1	1	1	1	0	0	0	1	0	0	0	0	0	1	0
TWAS_JUL2012_yeast_a04	24	14	TWAS21041424	N24	Pick	Na	Na	AGATACTTAACGTATACCCAGTAA	Unique DNTAG	1	1	1	0	1	0	1	0	0	0	1	0	1	1	0	1
TWAS_JUL2012_yeast_a04	1	15	TWAS21041501	O01	Control locus
TWAS_JUL2012_yeast_a04	2	15	TWAS21041502	O02	Control locus
TWAS_JUL2012_yeast_a04	3	15	TWAS21041503	O03	Pick	AGGCATTGCACTGTTTCGGTCTACA	Unique UPTAG	Na	Na	0	0	0	0	1	0	1	0	0	0	0	0	1	0	0	0
TWAS_JUL2012_yeast_a04	4	15	TWAS21041504	O04	Pick	CTTCCATGATCATCGCTGAGCAGTC	Unique UPTAG	Na	Na	1	1	1	1	1	0	0	0	0	0	1	0	0	1	0	1
TWAS_JUL2012_yeast_a04	5	15	TWAS21041505	O05	Pick	GTTAATTGTGGCGAGCCTGGGCTAA	Unique UPTAG	GCAAACAACAACAAGATACATAGAG	Unique DNTAG	0	1	1	0	1	0	1	1	0	1	1	0	1	0	1	0
TWAS_JUL2012_yeast_a04	6	15	TWAS21041506	O06	Pick	Na	Na	GGACTATTTTCGCCCAAACAACAGT	Redundant DNTAG but similar genotype	0	1	0	0	0	0	1	1	0	0	1	1	1	0	1	1
TWAS_JUL2012_yeast_a04	7	15	TWAS21041507	O07	Discard
TWAS_JUL2012_yeast_a04	8	15	TWAS21041508	O08	Pick	Na	Na	CATAAGAGTTCGGATAACTTGGTTT	Unique DNTAG	0	1	0	0	1	0	1	0	1	0	0	0	0	0	0	0
TWAS_JUL2012_yeast_a04	9	15	TWAS21041509	O09	Pick	AGGCCGTAATGTCAGGTGGAACGGA	Unique UPTAG	Na	Na	0	1	1	0	0	0	0	0	0	0	0	0	0	0	0	0
TWAS_JUL2012_yeast_a04	10	15	TWAS21041510	O10	Discard
TWAS_JUL2012_yeast_a04	11	15	TWAS21041511	O11	Discard
TWAS_JUL2012_yeast_a04	12	15	TWAS21041512	O12	Pick	Na	Na	ACGACACCCTGGCTCATTTGACGGA	Unique DNTAG	1	1	1	0	1	1	1	0	1	0	1	0	1	1	1	1
TWAS_JUL2012_yeast_a04	13	15	TWAS21041513	O13	Discard
TWAS_JUL2012_yeast_a04	14	15	TWAS21041514	O14	Pick	ACAATTATACAGTTGGTTCGTTTTT	Unique UPTAG	Na	Na	0	0	1	1	1	1	1	0	0	0	1	1	1	0	1	0
TWAS_JUL2012_yeast_a04	15	15	TWAS21041515	O15	Discard
TWAS_JUL2012_yeast_a04	16	15	TWAS21041516	O16	Pick	Na	Na	ACTAAGTAGCACAAACATACATGAA	Unique DNTAG	1	0	1	0	1	0	0	0	1	0	1	0	1	0	0	1
TWAS_JUL2012_yeast_a04	17	15	TWAS21041517	O17	Pick	AGGTACTATCTTGTAAGATCAAATT	Unique UPTAG	Na	Na	1	1	0	0	1	0	0	0	0	0	0	0	0	0	1	0
TWAS_JUL2012_yeast_a04	18	15	TWAS21041518	O18	Pick	GTTATACCGTATAACTGTTGTTCGA	Unique UPTAG	AGGCACTAAGCCGGAAATGAGTATG	Unique DNTAG	0	1	0	0	0	1	0	0	0	1	0	0	1	0	0	1
TWAS_JUL2012_yeast_a04	19	15	TWAS21041519	O19	Pick	ATACTAGTTTCTACTGCACAGTCTG	Unique UPTAG	AAAACGATCTGTACATGGATCTCCA	Unique DNTAG	1	0	1	1	1	0	0	0	0	0	0	0	1	0	1	0
TWAS_JUL2012_yeast_a04	20	15	TWAS21041520	O20	Discard
TWAS_JUL2012_yeast_a04	21	15	TWAS21041521	O21	Pick	TGGCGATTTGCGAACGTCCCAGAGT	Unique UPTAG	Na	Na	1	1	1	0	0	0	0	0	0	0	0	1	0	0	1	0
TWAS_JUL2012_yeast_a04	22	15	TWAS21041522	O22	Pick	Na	Na	AAGTGATAAAATCCTATGTAGGTGA	Unique DNTAG	1	1	1	1	1	0	0	0	0	0	0	0	0	0	1	0
TWAS_JUL2012_yeast_a04	23	15	TWAS21041523	O23	Control locus
TWAS_JUL2012_yeast_a04	24	15	TWAS21041524	O24	Control locus
TWAS_JUL2012_yeast_a04	1	16	TWAS21041601	P01	Control locus
TWAS_JUL2012_yeast_a04	2	16	TWAS21041602	P02	Control locus
TWAS_JUL2012_yeast_a04	3	16	TWAS21041603	P03	Discard
TWAS_JUL2012_yeast_a04	4	16	TWAS21041604	P04	Discard
TWAS_JUL2012_yeast_a04	5	16	TWAS21041605	P05	Discard
TWAS_JUL2012_yeast_a04	6	16	TWAS21041606	P06	Pick	TATTGGCCCTGTTCTACGTGTCGGT	Unique UPTAG	Na	Na	1	0	1	1	1	1	0	0	1	0	0	0	0	0	1	0
TWAS_JUL2012_yeast_a04	7	16	TWAS21041607	P07	Discard
TWAS_JUL2012_yeast_a04	8	16	TWAS21041608	P08	Discard
TWAS_JUL2012_yeast_a04	9	16	TWAS21041609	P09	Pick	Na	Na	CGATGTTTTGGGATATAACATATGC	Unique DNTAG	1	0	0	0	0	1	0	0	0	0	0	0	1	1	1	0
TWAS_JUL2012_yeast_a04	10	16	TWAS21041610	P10	Discard
TWAS_JUL2012_yeast_a04	11	16	TWAS21041611	P11	Pick	GAGGGCGAGGCGCGCGTAAGATGGG	Unique UPTAG	Na	Na	1	0	1	0	1	0	0	0	0	0	0	0	0	1	0	1
TWAS_JUL2012_yeast_a04	12	16	TWAS21041612	P12	Discard
TWAS_JUL2012_yeast_a04	13	16	TWAS21041613	P13	Pick	Na	Na	CTAATAGCGAGAACAACCACTTCA	Unique DNTAG	0	0	0	1	1	1	0	0	1	0	0	1	0	0	0	0
TWAS_JUL2012_yeast_a04	14	16	TWAS21041614	P14	Pick	Na	Na	GGTATCTTTTGTACCCTGTCATAGA	Unique DNTAG	0	0	1	1	1	0	0	0	0	0	1	0	0	0	0	0
TWAS_JUL2012_yeast_a04	15	16	TWAS21041615	P15	Pick	GTCAATACCGTAGTTACGCCGACTA	Unique UPTAG	Na	Na	0	0	1	1	0	1	0	0	0	0	1	1	1	1	0	1
TWAS_JUL2012_yeast_a04	16	16	TWAS21041616	P16	Discard
TWAS_JUL2012_yeast_a04	17	16	TWAS21041617	P17	Pick	AGGGGTTGCTGCAGCGGTGGCAGTT	Unique UPTAG	ACGTGTTAGTTACAGTCGACTCTTT	Unique DNTAG	0	0	1	0	1	1	0	0	1	0	1	0	0	1	0	0
TWAS_JUL2012_yeast_a04	18	16	TWAS21041618	P18	Pick	TCTTTCGTCCGTACGGCATTTGGTG	Unique UPTAG	Na	Na	1	1	1	0	0	0	0	1	0	0	1	1	0	0	0	0
TWAS_JUL2012_yeast_a04	19	16	TWAS21041619	P19	Discard
TWAS_JUL2012_yeast_a04	20	16	TWAS21041620	P20	Discard
TWAS_JUL2012_yeast_a04	21	16	TWAS21041621	P21	Pick	CGCTTGTTTTTAAAGTCCGTTTCAG	Unique UPTAG	TTAGTAATCTCCCCCTACTAATATT	Unique DNTAG	0	0	1	1	1	0	0	0	0	0	1	1	1	0	1	1
TWAS_JUL2012_yeast_a04	22	16	TWAS21041622	P22	Discard
TWAS_JUL2012_yeast_a04	23	16	TWAS21041623	P23	Control locus
TWAS_JUL2012_yeast_a04	24	16	TWAS21041624	P24	Control locus
TWAS_JUL2012_yeast_a05	1	1	TWAS21050101	A01	Control locus
TWAS_JUL2012_yeast_a05	2	1	TWAS21050102	A02	Control locus
TWAS_JUL2012_yeast_a05	3	1	TWAS21050103	A03	Pick	Na	Na	GCGATAGAAGCAGTTAAAGTACGGA	Unique DNTAG	1	0	1	1	0	0	1	1	0	0	0	1	1	0	1	1
TWAS_JUL2012_yeast_a05	4	1	TWAS21050104	A04	Pick	CTGGTGAACTCTTTTCCTCATTATG	Unique UPTAG	CCTATATGTATAAGTATCCATTAGG	Unique DNTAG	1	1	1	0	0	1	0	1	1	1	0	1	1	0	0	0
TWAS_JUL2012_yeast_a05	5	1	TWAS21050105	A05	Pick	TTCATAAGGTTCTGGTTCAAGATAG	Unique UPTAG	CTTGGCCCCCACCGCCACACACCAA	Unique DNTAG	0	1	1	1	1	0	1	0	0	0	0	0	1	0	1	0
TWAS_JUL2012_yeast_a05	6	1	TWAS21050106	A06	Pick	TTTGAATCTACAGTTGGATCTCCGG	Unique UPTAG	CGTTTAGATAAATACATTATCTAAC	Unique DNTAG	0	0	0	0	0	0	1	1	0	0	1	0	0	0	1	0
TWAS_JUL2012_yeast_a05	7	1	TWAS21050107	A07	Pick	GCGCTTCCGGCCTTAGGTCATAATT	Unique UPTAG	Na	Na	1	0	0	0	0	0	0	0	1	0	0	0	0	0	0	0
TWAS_JUL2012_yeast_a05	8	1	TWAS21050108	A08	Pick	Na	Na	CCCCGCTTACGCCCTCATCCACGAA	Unique DNTAG	0	0	0	1	1	0	0	0	0	0	1	0	0	1	1	1
TWAS_JUL2012_yeast_a05	9	1	TWAS21050109	A09	Discard
TWAS_JUL2012_yeast_a05	10	1	TWAS21050110	A10	Discard
TWAS_JUL2012_yeast_a05	11	1	TWAS21050111	A11	Pick	AGACGCTCGGGTAAGTGGCAGTTGG	Unique UPTAG	ACACACACTGTATGGTATGATTACG	Unique DNTAG	0	0	1	0	1	0	1	0	0	0	0	1	1	0	1	0
TWAS_JUL2012_yeast_a05	12	1	TWAS21050112	A12	Pick	Na	Na	ATACTTGCCCTGAAGCTCTTAGTAA	Unique DNTAG	1	0	1	0	0	0	1	0	0	0	1	1	1	0	0	0
TWAS_JUL2012_yeast_a05	13	1	TWAS21050113	A13	Pick	GCTTTCCGTGGTGCTACCTGAAATA	Unique UPTAG	Na	Na	0	0	1	1	1	0	0	0	1	0	1	0	1	0	0	0
TWAS_JUL2012_yeast_a05	14	1	TWAS21050114	A14	Pick	TATTGACTCCAAGGTTCTCAGCAAC	Unique UPTAG	TACCTGCTGATTGGGAGTACTGTCG	Unique DNTAG	1	1	1	1	1	1	0	1	0	0	0	0	0	0	1	0
TWAS_JUL2012_yeast_a05	15	1	TWAS21050115	A15	Pick	Na	Na	CTAACCGCCAACCATAACTACGAAC	Unique DNTAG	1	0	1	0	0	0	0	1	1	0	1	1	0	1	1	0
TWAS_JUL2012_yeast_a05	16	1	TWAS21050116	A16	Pick	Na	Na	TAAGTTCAATCTCATACCGATTTGC	Unique DNTAG	1	0	1	0	1	1	1	1	1	0	0	0	1	0	0	0
TWAS_JUL2012_yeast_a05	17	1	TWAS21050117	A17	Pick	CGGAAATGTTTTTAGTTCTGCTC	Unique UPTAG	ATACAGGAAACCACCTGGAAGATCA	Unique DNTAG	0	0	0	0	0	1	1	0	1	1	0	1	0	0	1	0
TWAS_JUL2012_yeast_a05	18	1	TWAS21050118	A18	Pick	GAGCTTATTTTCGCGCGGACGTGCA	Unique UPTAG	CACAGACTAGAAACATACCATTAAA	Unique DNTAG	1	0	1	0	0	0	1	0	0	0	0	1	0	1	0	1
TWAS_JUL2012_yeast_a05	19	1	TWAS21050119	A19	Pick	AGTCCTAGGGAATTTGGTTGTAAAT	Unique UPTAG	ACAACGACTTAATCGCAGAAAACCG	Unique DNTAG	0	0	1	0	0	0	1	0	1	0	0	1	0	0	0	1
TWAS_JUL2012_yeast_a05	20	1	TWAS21050120	A20	Discard
TWAS_JUL2012_yeast_a05	21	1	TWAS21050121	A21	Pick	GATGCTTGTTTTTCCTTTTTGGATG	Unique UPTAG	ACACTATAACGCAAGCAAAAGTCCA	Unique DNTAG	0	1	0	0	1	0	1	1	1	0	0	1	1	1	1	1
TWAS_JUL2012_yeast_a05	22	1	TWAS21050122	A22	Pick	CAGGTAGTTGTACCTGTCTAAGGA	Unique UPTAG	Na	Na	0	1	1	1	0	1	0	0	1	0	0	1	0	0	1	1
TWAS_JUL2012_yeast_a05	23	1	TWAS21050123	A23	Control locus
TWAS_JUL2012_yeast_a05	24	1	TWAS21050124	A24	Control locus
TWAS_JUL2012_yeast_a05	1	2	TWAS21050201	B01	Control locus
TWAS_JUL2012_yeast_a05	2	2	TWAS21050202	B02	Control locus
TWAS_JUL2012_yeast_a05	3	2	TWAS21050203	B03	Pick	CACTTGTTATAACGGGTGCCTTGGT	Unique UPTAG	GGGTATGATGGAAGTTTCAGCACGG	Unique DNTAG	1	0	1	0	1	0	0	0	0	0	0	0	1	0	1	0
TWAS_JUL2012_yeast_a05	4	2	TWAS21050204	B04	Pick	TAGTTCGTTTGGTAGAAATTAGGTT	Unique UPTAG	Na	Na	0	1	1	1	1	0	0	1	0	1	1	1	0	1	1	0
TWAS_JUL2012_yeast_a05	5	2	TWAS21050205	B05	Pick	CTTTAGTTTTGTCGATCGGCATGGG	Unique UPTAG	AATACCTCTCTGATCAGATGACTGG	Unique DNTAG	0	0	1	0	1	0	1	0	1	0	1	0	1	0	1	1
TWAS_JUL2012_yeast_a05	6	2	TWAS21050206	B06	Pick	GTGTAGTGAGGGCTAGCCCTATTAC	Unique UPTAG	CGGAATGACACCTATCTATAATGCA	Unique DNTAG	0	0	1	1	1	1	0	1	0	0	1	1	0	0	1	1
TWAS_JUL2012_yeast_a05	7	2	TWAS21050207	B07	Discard
TWAS_JUL2012_yeast_a05	8	2	TWAS21050208	B08	Pick	TCGCTCTCTGCTATGGTCGTTTGTT	Unique UPTAG	ACAAATCCTATGACCCACGTAACTT	Unique DNTAG	0	0	1	1	1	1	1	0	0	0	0	1	1	0	0	0
TWAS_JUL2012_yeast_a05	9	2	TWAS21050209	B09	Discard
TWAS_JUL2012_yeast_a05	10	2	TWAS21050210	B10	Discard
TWAS_JUL2012_yeast_a05	11	2	TWAS21050211	B11	Discard
TWAS_JUL2012_yeast_a05	12	2	TWAS21050212	B12	Pick	TGTTTATGTAGGTGGTTTGATGCAG	Unique UPTAG	AATATCATACCTCACTCAACAGTGT	Unique DNTAG	1	0	1	1	1	0	1	1	0	0	0	1	0	1	0	0
TWAS_JUL2012_yeast_a05	13	2	TWAS21050213	B13	Pick	Na	Na	GTGAATGTCATGGCCAGCAAATCGA	Unique DNTAG	1	0	0	0	0	0	0	0	0	0	0	0	0	1	0	0
TWAS_JUL2012_yeast_a05	14	2	TWAS21050214	B14	Discard
TWAS_JUL2012_yeast_a05	15	2	TWAS21050215	B15	Discard
TWAS_JUL2012_yeast_a05	16	2	TWAS21050216	B16	Pick	GTTGGTAGACGAGGGCTGGAGGTGA	Unique UPTAG	AGAGGGCAATCTTTATCACACACAT	Unique DNTAG	0	1	1	0	1	0	1	0	1	0	1	0	1	0	0	0
TWAS_JUL2012_yeast_a05	17	2	TWAS21050217	B17	Pick	AAGATGAATTGTGGCAAAGTTTACG	Unique UPTAG	TACAACTATCCCTTCTATGCGAATA	Unique DNTAG	1	0	1	1	1	1	1	0	1	0	1	1	0	1	1	0
TWAS_JUL2012_yeast_a05	18	2	TWAS21050218	B18	Pick	GCTGTATGTGGGTGTGACGAGCGTT	Unique UPTAG	TTCCACAAAGAAACCGCAAGGAATT	Unique DNTAG	1	0	1	1	0	1	1	1	0	0	0	0	1	1	1	1
TWAS_JUL2012_yeast_a05	19	2	TWAS21050219	B19	Pick	GTGTCAATCTATTTCAGTAGTAGTG	Unique UPTAG	Na	Na	1	0	1	1	1	0	0	0	0	0	1	0	1	0	1	1
TWAS_JUL2012_yeast_a05	20	2	TWAS21050220	B20	Discard
TWAS_JUL2012_yeast_a05	21	2	TWAS21050221	B21	Pick	CTAACAAGAGTCACTTTCTTATCTC	Unique UPTAG	GCTCCACCCCCTTTTTGGCGCTGAC	Unique DNTAG	0	0	0	1	0	0	1	1	0	0	0	1	1	0	0	1
TWAS_JUL2012_yeast_a05	22	2	TWAS21050222	B22	Pick	AATTGATAGTTCATAGGAGTGATAA	Unique UPTAG	CACATACAACTTTTACCACCAGGTC	Unique DNTAG	0	1	1	0	1	0	1	0	1	0	0	1	1	1	1	1
TWAS_JUL2012_yeast_a05	23	2	TWAS21050223	B23	Control locus
TWAS_JUL2012_yeast_a05	24	2	TWAS21050224	B24	Control locus
TWAS_JUL2012_yeast_a05	1	3	TWAS21050301	C01	Discard
TWAS_JUL2012_yeast_a05	2	3	TWAS21050302	C02	Pick	CAAATGGGTTATGATTTCAGGACTC	Unique UPTAG	Na	Na	1	0	1	1	0	0	0	0	1	1	0	1	0	0	1	1
TWAS_JUL2012_yeast_a05	3	3	TWAS21050303	C03	Pick	Na	Na	CGGAAACATGTCAGACTGATCTCAC	Unique DNTAG	0	0	1	1	1	0	0	0	0	0	1	1	0	1	0	0
TWAS_JUL2012_yeast_a05	4	3	TWAS21050304	C04	Pick	CAGGCAAGTGCCTAGCCTCAAATTA	Unique UPTAG	TTACTAAGGAGACAAGCAGAGTGGT	Unique DNTAG	1	0	1	0	1	1	1	0	1	0	0	1	1	0	1	0
TWAS_JUL2012_yeast_a05	5	3	TWAS21050305	C05	Pick	TTGGCGGTGGCAGGTGGTTTGGAAT	Unique UPTAG	TCCATCAGCTCCGCCTGTATCGTAA	Unique DNTAG	1	1	1	0	0	0	1	0	1	0	0	0	1	0	0	1
TWAS_JUL2012_yeast_a05	6	3	TWAS21050306	C06	Discard
TWAS_JUL2012_yeast_a05	7	3	TWAS21050307	C07	Discard
TWAS_JUL2012_yeast_a05	8	3	TWAS21050308	C08	Pick	TTATGCCTTTATTGCAGACGTCTC	Unique UPTAG	Na	Na	0	1	1	0	1	0	1	0	1	0	0	0	1	1	0	1
TWAS_JUL2012_yeast_a05	9	3	TWAS21050309	C09	Pick	GATTCGTATTATTGGAGTTCTATAC	Unique UPTAG	GGAAGAATATGATAAGGCAATATTT	Unique DNTAG	1	0	1	1	0	1	0	1	0	0	1	1	0	1	1	0
TWAS_JUL2012_yeast_a05	10	3	TWAS21050310	C10	Discard
TWAS_JUL2012_yeast_a05	11	3	TWAS21050311	C11	Pick	GTGGCGTCGGGTTGTAGGTGTCCGC	Unique UPTAG	GGCTGGGGCCTTCTTCCCTTTTCTT	Unique DNTAG	0	0	1	0	1	1	0	0	0	0	1	1	0	1	0	1
TWAS_JUL2012_yeast_a05	12	3	TWAS21050312	C12	Pick	Na	Na	TTCGTCTTCTTACCCCCGTACTTAC	Unique DNTAG	0	1	0	0	0	0	1	0	1	1	0	1	0	1	1	0
TWAS_JUL2012_yeast_a05	13	3	TWAS21050313	C13	Pick	AAAGATCGTTGAGGCTTTGAGCACT	Unique UPTAG	Na	Na	0	0	1	0	1	0	0	0	1	0	1	0	0	1	1	1
TWAS_JUL2012_yeast_a05	14	3	TWAS21050314	C14	Discard
TWAS_JUL2012_yeast_a05	15	3	TWAS21050315	C15	Discard
TWAS_JUL2012_yeast_a05	16	3	TWAS21050316	C16	Pick	TAAGTCATATATTGTGATCATGCTT	Unique UPTAG	CTCCTCGGTATGACCACATGCTTGT	Unique DNTAG	1	1	0	0	1	0	1	0	0	0	0	0	1	1	0	1
TWAS_JUL2012_yeast_a05	17	3	TWAS21050317	C17	Pick	CTCGCGTTATATAAGGCAAGATTAG	Unique UPTAG	AAGATCTAAAACTTATCAGAGATAA	Unique DNTAG	1	0	1	0	1	0	1	0	1	1	0	0	1	1	1	0
TWAS_JUL2012_yeast_a05	18	3	TWAS21050318	C18	Pick	TTTGCAAGTTATGGAACACGATATT	Unique UPTAG	Na	Na	1	0	1	1	1	1	0	1	0	1	0	0	0	1	0	0
TWAS_JUL2012_yeast_a05	19	3	TWAS21050319	C19	Discard
TWAS_JUL2012_yeast_a05	20	3	TWAS21050320	C20	Discard
TWAS_JUL2012_yeast_a05	21	3	TWAS21050321	C21	Pick	ACAAAGGGGGGTCGTATGTTGTATC	Unique UPTAG	TCAAGCAATCTAAGGACATTCTATA	Unique DNTAG	0	1	1	0	0	1	1	0	1	0	1	1	1	1	1	0
TWAS_JUL2012_yeast_a05	22	3	TWAS21050322	C22	Pick	AAAGGTGTACCGGAAGTAATCGGTA	Unique UPTAG	Na	Na	1	0	1	0	0	1	0	0	0	0	1	0	0	0	0	1
TWAS_JUL2012_yeast_a05	23	3	TWAS21050323	C23	Pick	Na	Na	AAGCTATCTAGTGCGTAATTCGACA	Unique DNTAG	1	0	1	1	0	0	1	0	0	0	0	1	0	1	1	0
TWAS_JUL2012_yeast_a05	24	3	TWAS21050324	C24	Pick	TTGGCTAGCACCTTATGTTAATGTA	Unique UPTAG	ACAACATCATGGCAGTTCACATATT	Unique DNTAG	1	0	1	0	0	1	1	1	0	0	0	1	1	0	0	1
TWAS_JUL2012_yeast_a05	1	4	TWAS21050401	D01	Discard
TWAS_JUL2012_yeast_a05	2	4	TWAS21050402	D02	Pick	AAGTGGAAATCACAAAATTCTGAGT	Unique UPTAG	GAAAGATAACTGAGAGAACTCTGAT	Unique DNTAG	1	0	1	1	0	0	1	0	0	1	0	0	1	1	0	0
TWAS_JUL2012_yeast_a05	3	4	TWAS21050403	D03	Pick	TCCCACACAGCGCGGGTGCGTCCGC	Redundant UPTAG but similar genotype	CGAAAGGTAATCCGGACTAGCGAGA	Redundant DNTAG but similar genotype	1	1	0	1	1	0	1	0	1	0	0	1	0	1	0	1
TWAS_JUL2012_yeast_a05	4	4	TWAS21050404	D04	Pick	GATTTCGACGGTTTTATGTGATTCA	Unique UPTAG	CCTATTGCCCACCGGGACGCGCTCA	Unique DNTAG	0	0	1	0	0	1	0	0	1	1	0	1	0	1	0	0
TWAS_JUL2012_yeast_a05	5	4	TWAS21050405	D05	Pick	ACGAAGGGTTAGTAAGGTTCGGTGA	Unique UPTAG	Na	Na	1	0	0	0	1	1	0	0	0	0	0	0	0	0	1	0
TWAS_JUL2012_yeast_a05	6	4	TWAS21050406	D06	Pick	CGTTTCAACCTGTACATACCCATGT	Unique UPTAG	Na	Na	1	0	1	0	1	0	1	0	0	0	1	0	1	1	1	1
TWAS_JUL2012_yeast_a05	7	4	TWAS21050407	D07	Discard
TWAS_JUL2012_yeast_a05	8	4	TWAS21050408	D08	Discard
TWAS_JUL2012_yeast_a05	9	4	TWAS21050409	D09	Pick	Na	Na	GCTAATAAAACAAATGCTAATTGTA	Unique DNTAG	1	0	1	1	1	0	1	0	1	0	1	1	1	0	1	1
TWAS_JUL2012_yeast_a05	10	4	TWAS21050410	D10	Discard
TWAS_JUL2012_yeast_a05	11	4	TWAS21050411	D11	Pick	CAGGCGGACAAGGTGTGGAAGGGGG	Unique UPTAG	GGATGTCAAGTGCAAGTAAAATATG	Unique DNTAG	1	0	0	1	1	0	0	0	0	0	0	0	0	0	1	1
TWAS_JUL2012_yeast_a05	12	4	TWAS21050412	D12	Discard
TWAS_JUL2012_yeast_a05	13	4	TWAS21050413	D13	Pick	Na	Na	CCTCCGTAGGAAGTCGCTGGATGTA	Unique DNTAG	0	1	1	0	0	0	1	0	0	0	0	1	0	0	0	1
TWAS_JUL2012_yeast_a05	14	4	TWAS21050414	D14	Pick	Na	Na	TTAAGGGATGTATAAACGCACTAAT	Unique DNTAG	1	0	1	0	0	1	1	0	1	0	1	1	1	0	0	0
TWAS_JUL2012_yeast_a05	15	4	TWAS21050415	D15	Discard
TWAS_JUL2012_yeast_a05	16	4	TWAS21050416	D16	Pick	CGTCACAACCTTTTGGAACAGCTGG	Unique UPTAG	AGCAAACTCGTATTACATGTGTTAT	Unique DNTAG	1	0	1	1	0	1	0	0	0	0	1	0	0	0	0	0
TWAS_JUL2012_yeast_a05	17	4	TWAS21050417	D17	Pick	Na	Na	ACGAGGTTTCGAAGTCCGCGATCAC	Unique DNTAG	0	1	0	0	0	1	0	0	0	0	1	0	0	1	0	0
TWAS_JUL2012_yeast_a05	18	4	TWAS21050418	D18	Discard
TWAS_JUL2012_yeast_a05	19	4	TWAS21050419	D19	Pick	Na	Na	CAAATTACCGCAGTTATCAAAAGTC	Redundant DNTAG but similar genotype	0	0	0	1	0	0	0	0	0	1	1	1	0	1	0	1
TWAS_JUL2012_yeast_a05	20	4	TWAS21050420	D20	Discard
TWAS_JUL2012_yeast_a05	21	4	TWAS21050421	D21	Pick	TGGACGTTATGTGTTGCCAGATAGG	Unique UPTAG	Na	Na	1	0	0	0	0	0	1	0	0	0	0	1	1	1	1	1
TWAS_JUL2012_yeast_a05	22	4	TWAS21050422	D22	Discard
TWAS_JUL2012_yeast_a05	23	4	TWAS21050423	D23	Pick	CCTTGCTGATAATATACTAGTGAGT	Unique UPTAG	CAAGTATGCGACTAAAATAAATGAT	Unique DNTAG	0	0	1	0	0	1	0	1	1	0	0	0	1	1	0	1
TWAS_JUL2012_yeast_a05	24	4	TWAS21050424	D24	Pick	CATAGGACATTCACGTTGCACATTC	Unique UPTAG	Na	Na	0	0	1	0	1	0	1	0	1	0	1	1	1	0	0	1
TWAS_JUL2012_yeast_a05	1	5	TWAS21050501	E01	Pick	Na	Na	CATGACATGCTTATGACAGTGGAGT	Unique DNTAG	0	0	1	0	1	1	0	0	0	0	0	0	0	0	0	0
TWAS_JUL2012_yeast_a05	2	5	TWAS21050502	E02	Discard
TWAS_JUL2012_yeast_a05	3	5	TWAS21050503	E03	Discard
TWAS_JUL2012_yeast_a05	4	5	TWAS21050504	E04	Pick	AACGGGTCAGTCCGTTTCAGCATTT	Unique UPTAG	GTTTACAGTAGGGGATAAAACGTAG	Unique DNTAG	0	1	0	0	1	0	0	1	1	0	1	0	0	1	0	1
TWAS_JUL2012_yeast_a05	5	5	TWAS21050505	E05	Pick	AGACGTTCAACAATGGTTTAGTGTA	Unique UPTAG	Na	Na	0	0	1	0	0	0	1	0	0	0	1	1	0	0	0	0
TWAS_JUL2012_yeast_a05	6	5	TWAS21050506	E06	Pick	ACTCAAAGAACTATAGGTTTTGGGC	Unique UPTAG	AATTATGCACGATCACGAAATGAAA	Unique DNTAG	0	1	1	0	1	0	0	1	0	0	1	0	0	1	0	1
TWAS_JUL2012_yeast_a05	7	5	TWAS21050507	E07	Pick	GTTGGCATAGAATTGCCGTAATTAT	Unique UPTAG	ACCCCGACCAAGCTTATTACGACGA	Unique DNTAG	0	0	1	0	1	1	1	0	0	0	0	0	1	1	0	1
TWAS_JUL2012_yeast_a05	8	5	TWAS21050508	E08	Pick	CCATATAGCGACCCTATTACGTTAT	Unique UPTAG	Na	Na	1	0	0	1	1	0	1	0	0	0	1	0	1	0	1	0
TWAS_JUL2012_yeast_a05	9	5	TWAS21050509	E09	Pick	Na	Na	GGTATATATATTCCCACGTTTAATG	Unique DNTAG	1	1	1	1	0	1	0	0	1	0	0	0	1	0	0	1
TWAS_JUL2012_yeast_a05	10	5	TWAS21050510	E10	Discard
TWAS_JUL2012_yeast_a05	11	5	TWAS21050511	E11	Pick	GGGTAAGTTATTCGCCGAAAAAGCA	Unique UPTAG	Na	Na	0	0	1	0	0	0	1	1	0	0	1	0	1	0	1	0
TWAS_JUL2012_yeast_a05	12	5	TWAS21050512	E12	Pick	GTGTATGATTGTATCATGTGGTAGG	Redundant UPTAG but similar genotype	Na	Na	0	1	0	0	1	0	0	0	0	0	0	1	0	1	1	1
TWAS_JUL2012_yeast_a05	13	5	TWAS21050513	E13	Pick	TGTTAGCCCATTAAGCGTACGGGGG	Unique UPTAG	CCAGGACTCACCAATGTCCGTAAGA	Unique DNTAG	1	0	0	1	1	0	1	0	0	0	0	1	1	1	0	1
TWAS_JUL2012_yeast_a05	14	5	TWAS21050514	E14	Pick	TTATCGCGCTCTAATCACGCACCCT	Unique UPTAG	ACAACTCTTGGCAAAGAGAACTTAT	Unique DNTAG	0	0	1	1	0	0	1	0	1	0	0	1	0	0	0	1
TWAS_JUL2012_yeast_a05	15	5	TWAS21050515	E15	Pick	TGTTTATGTATCTGCCGATTCCTAA	Unique UPTAG	Na	Na	0	1	1	1	0	0	0	0	1	1	0	0	1	1	0	1
TWAS_JUL2012_yeast_a05	16	5	TWAS21050516	E16	Pick	AACTACGTCATTTTCTAGCCTGGTG	Unique UPTAG	TTAACTCTCATTCTATAACGAATCT	Unique DNTAG	1	0	0	1	1	0	0	0	1	0	0	1	0	0	0	0
TWAS_JUL2012_yeast_a05	17	5	TWAS21050517	E17	Pick	TTCATATACCCATCACAGATTAGCA	Unique UPTAG	TGTCATACAAACCCAATCAAGGCGG	Unique DNTAG	1	0	1	1	0	0	1	1	0	0	1	1	1	1	0	1
TWAS_JUL2012_yeast_a05	18	5	TWAS21050518	E18	Pick	CATGGTCGTCCTTAGTGTGGTGAAC	Unique UPTAG	TGATCCCGACTCAAGAACGAGCTTG	Unique DNTAG	1	1	0	0	1	0	1	1	0	0	0	1	1	1	1	1
TWAS_JUL2012_yeast_a05	19	5	TWAS21050519	E19	Discard
TWAS_JUL2012_yeast_a05	20	5	TWAS21050520	E20	Discard
TWAS_JUL2012_yeast_a05	21	5	TWAS21050521	E21	Pick	Na	Na	GAAATGGGTAATCTTAAAATTGTTG	Unique DNTAG	1	0	1	1	0	1	1	0	1	0	1	1	1	0	0	0
TWAS_JUL2012_yeast_a05	22	5	TWAS21050522	E22	Pick	TTTCGTGTAGCATTTCCAGCCTGTA	Unique UPTAG	GAGGGAATATTAATTTTATTATTAC	Unique DNTAG	1	1	1	1	0	1	0	1	0	0	1	0	0	1	1	0
TWAS_JUL2012_yeast_a05	23	5	TWAS21050523	E23	Pick	CTATGATGTAAGTGGTTGCTAAGTC	Unique UPTAG	ATATCGCATTGTTGTGGTCGATCTT	Unique DNTAG	1	1	1	1	0	0	0	0	0	1	1	0	1	1	0	0
TWAS_JUL2012_yeast_a05	24	5	TWAS21050524	E24	Pick	CTGCGACTTCCTCACGAGAGATATC	Unique UPTAG	TAACGTTTCAGCAGCCGTTTCAACT	Unique DNTAG	1	0	0	0	0	0	1	1	1	0	0	1	1	0	0	1
TWAS_JUL2012_yeast_a05	1	6	TWAS21050601	F01	Discard
TWAS_JUL2012_yeast_a05	2	6	TWAS21050602	F02	Pick	ACATCGTAGGTTGGAGTTTTCCTGG	Unique UPTAG	AGACCGTACTAAACTCCAGGGTGTA	Unique DNTAG	0	0	1	0	0	0	1	0	0	1	0	0	1	0	1	0
TWAS_JUL2012_yeast_a05	3	6	TWAS21050603	F03	Pick	ATGGAGTCGAATGTTACGTTTTGGA	Unique UPTAG	Na	Na	1	1	0	0	0	0	1	0	1	0	0	0	1	0	1	1
TWAS_JUL2012_yeast_a05	4	6	TWAS21050604	F04	Pick	ACAGACATTAGTTTGTGTTCACCCC	Unique UPTAG	TAAAGTGGAAAACTAGAGGAAGATA	Unique DNTAG	1	0	0	0	0	0	0	1	0	1	0	1	0	1	1	1
TWAS_JUL2012_yeast_a05	5	6	TWAS21050605	F05	Pick	CTGGTATTTCTAACGACCACTTTCC	Unique UPTAG	CCGCTCCTCGTTCCACCCCCTACGA	Unique DNTAG	1	0	0	1	1	0	1	0	0	0	1	0	1	1	1	0
TWAS_JUL2012_yeast_a05	6	6	TWAS21050606	F06	Pick	GTATATGTAAGGGCTATGAAGCGGG	Unique UPTAG	TAACAACACTTTATCATAGTTGTTA	Unique DNTAG	0	1	0	1	1	0	1	0	0	0	1	0	0	0	0	0
TWAS_JUL2012_yeast_a05	7	6	TWAS21050607	F07	Pick	Na	Na	CGGCAAGTCCTTTACTTCTATCATT	Unique DNTAG	0	0	0	0	1	0	1	0	1	0	0	0	1	0	1	0
TWAS_JUL2012_yeast_a05	8	6	TWAS21050608	F08	Pick	CTAGATAAGCGTATTCGCACATTAT	Unique UPTAG	Na	Na	1	1	0	0	0	0	0	0	0	0	0	0	0	1	0	1
TWAS_JUL2012_yeast_a05	9	6	TWAS21050609	F09	Pick	TGTGGAGTGCCGGGGCGAGGAGTGG	Unique UPTAG	CCACCTCCCACTCCTCCTGGTGCCG	Unique DNTAG	0	1	0	1	1	0	1	0	0	0	1	0	0	0	1	1
TWAS_JUL2012_yeast_a05	10	6	TWAS21050610	F10	Discard
TWAS_JUL2012_yeast_a05	11	6	TWAS21050611	F11	Pick	TACGGAGATATCAGATCTGCACTCT	Unique UPTAG	Na	Na	1	0	0	0	1	1	0	0	1	0	0	0	0	1	0	0
TWAS_JUL2012_yeast_a05	12	6	TWAS21050612	F12	Pick	TTCGTGATTTAGAGTTAGGTACTTG	Redundant UPTAG but similar genotype	TGGTGTTAGAGTAATAGTCATCCTA	Redundant DNTAG but similar genotype	0	1	1	0	0	0	1	0	0	0	0	0	1	0	0	1
TWAS_JUL2012_yeast_a05	13	6	TWAS21050613	F13	Discard
TWAS_JUL2012_yeast_a05	14	6	TWAS21050614	F14	Pick	TAATGTGGTAACGACTGTCTTTCTA	Unique UPTAG	TTCATAAAAAGTGCTTGTGTGGTAT	Unique DNTAG	1	0	1	1	0	1	0	0	1	0	1	1	0	1	1	0
TWAS_JUL2012_yeast_a05	15	6	TWAS21050615	F15	Pick	AGATTGTTGCTTTACGATTATGATA	Unique UPTAG	TGTTATACCTAATATCTCACGCTAT	Unique DNTAG	1	1	1	0	1	1	0	0	0	0	0	1	1	1	1	0
TWAS_JUL2012_yeast_a05	16	6	TWAS21050616	F16	Pick	ATAGGGCGTCCTACGTGTGTAGGTT	Unique UPTAG	CCTATACTCTACAACTTTTCATATC	Unique DNTAG	0	0	1	1	1	1	0	0	1	0	0	1	1	1	0	0
TWAS_JUL2012_yeast_a05	17	6	TWAS21050617	F17	Pick	TGCTTTGTGATTCAGGGGTCGGGGA	Unique UPTAG	CTCCTTGAGCACACGATTATATTAC	Unique DNTAG	1	0	1	0	0	0	0	0	1	0	1	0	0	1	1	1
TWAS_JUL2012_yeast_a05	18	6	TWAS21050618	F18	Discard
TWAS_JUL2012_yeast_a05	19	6	TWAS21050619	F19	Pick	Na	Na	ACGTTATATTATTCGGATGCCTACC	Unique DNTAG	0	0	1	1	0	1	0	0	0	0	0	1	0	1	1	1
TWAS_JUL2012_yeast_a05	20	6	TWAS21050620	F20	Discard
TWAS_JUL2012_yeast_a05	21	6	TWAS21050621	F21	Pick	GTTACATATACAACTAACTTTGAGC	Unique UPTAG	GTATCAGTTTAAAGAGCAAATGTAA	Unique DNTAG	1	0	1	1	0	1	1	0	0	0	0	1	0	0	0	0
TWAS_JUL2012_yeast_a05	22	6	TWAS21050622	F22	Pick	GCTGTGTATGAATGTGTACGTTGTT	Unique UPTAG	GGAGGGCTTGGAACTTCATATCTTA	Unique DNTAG	0	0	1	0	0	0	0	0	1	0	0	1	1	0	0	1
TWAS_JUL2012_yeast_a05	23	6	TWAS21050623	F23	Discard
TWAS_JUL2012_yeast_a05	24	6	TWAS21050624	F24	Discard
TWAS_JUL2012_yeast_a05	1	7	TWAS21050701	G01	Discard
TWAS_JUL2012_yeast_a05	2	7	TWAS21050702	G02	Pick	AAGAGGAAAAACCGTCATGGGCGGG	Unique UPTAG	GAAACGCCTCAATGGCAACAATATA	Unique DNTAG	1	1	0	0	1	0	0	0	1	0	0	1	1	1	0	1
TWAS_JUL2012_yeast_a05	3	7	TWAS21050703	G03	Pick	CGGTTCTGATTTAACTGACGTCCTT	Unique UPTAG	CGTTGCTACTTCATTCACCCTGAAA	Unique DNTAG	1	1	0	0	1	0	1	1	1	1	0	0	0	0	1	0
TWAS_JUL2012_yeast_a05	4	7	TWAS21050704	G04	Pick	Na	Na	AGGAGAGTAGGTGGCGTGGGCAGGA	Unique DNTAG	1	0	0	1	0	0	0	0	0	0	1	1	1	1	0	1
TWAS_JUL2012_yeast_a05	5	7	TWAS21050705	G05	Pick	TTGTCCTTACGATAGCGGGAATATA	Unique UPTAG	GTTCTCAGATGCACAGGGCGTAGGA	Unique DNTAG	0	0	1	1	1	1	1	0	0	0	0	0	1	1	1	0
TWAS_JUL2012_yeast_a05	6	7	TWAS21050706	G06	Pick	TATTATATATGACAACCGCATATTT	Unique UPTAG	AGTGTTACAAAGAAATTAAGGTAAT	Unique DNTAG	1	0	1	0	1	1	0	0	1	0	0	0	0	0	0	0
TWAS_JUL2012_yeast_a05	7	7	TWAS21050707	G07	Pick	ATATAACGCTACCAGGACTGTCGCA	Unique UPTAG	Na	Na	0	0	0	0	1	1	0	0	1	0	0	0	1	1	0	1
TWAS_JUL2012_yeast_a05	8	7	TWAS21050708	G08	Discard
TWAS_JUL2012_yeast_a05	9	7	TWAS21050709	G09	Pick	CAGTCACCAGTAGAAACACGTGAAA	Unique UPTAG	GACACAAAAAATCCGTCCCTCATAA	Unique DNTAG	0	0	1	0	0	0	0	0	1	0	1	1	0	1	1	0
TWAS_JUL2012_yeast_a05	10	7	TWAS21050710	G10	Discard
TWAS_JUL2012_yeast_a05	11	7	TWAS21050711	G11	Pick	TTTAGCAGACGTTTTTATCTATACA	Unique UPTAG	GCACCTGTAAGGCCATCGTTGATAC	Unique DNTAG	0	1	1	1	0	0	1	1	1	0	0	1	1	0	1	1
TWAS_JUL2012_yeast_a05	12	7	TWAS21050712	G12	Discard
TWAS_JUL2012_yeast_a05	13	7	TWAS21050713	G13	Pick	ATTTCAGATGGTGTGAATACTAGTT	Unique UPTAG	GCCCACCACAGGCATCTAGCCCGCC	Unique DNTAG	0	0	0	1	0	0	0	0	0	1	0	1	0	0	0	1
TWAS_JUL2012_yeast_a05	14	7	TWAS21050714	G14	Discard
TWAS_JUL2012_yeast_a05	15	7	TWAS21050715	G15	Pick	TTCACATCGACAATGATTCATACGG	Unique UPTAG	GCGGTCTAAGTACCCTTAATCTACG	Unique DNTAG	1	1	1	0	0	1	1	0	1	0	1	0	1	0	0	0
TWAS_JUL2012_yeast_a05	16	7	TWAS21050716	G16	Discard
TWAS_JUL2012_yeast_a05	17	7	TWAS21050717	G17	Pick	CTACCCTGGGGTTCAGGCTGATGGG	Unique UPTAG	AGAATCTGCCAACGTGCAGATAAGT	Unique DNTAG	0	1	1	0	1	0	0	0	0	0	1	1	0	0	0	0
TWAS_JUL2012_yeast_a05	18	7	TWAS21050718	G18	Pick	AGCTAATGTATTAGCAAGTTTCAGC	Unique UPTAG	GTAGGAACCACTAAGAATTATAATT	Unique DNTAG	0	0	0	1	0	0	1	1	0	1	1	0	1	1	0	0
TWAS_JUL2012_yeast_a05	19	7	TWAS21050719	G19	Pick	TTAGAGGGAATGACTTTGTGTTCGC	Unique UPTAG	Na	Na	1	1	1	1	0	1	1	0	1	0	1	0	1	1	1	0
TWAS_JUL2012_yeast_a05	20	7	TWAS21050720	G20	Discard
TWAS_JUL2012_yeast_a05	21	7	TWAS21050721	G21	Discard
TWAS_JUL2012_yeast_a05	22	7	TWAS21050722	G22	Pick	CGTTAGAGTGTTTAGCGACGCGACA	Unique UPTAG	Na	Na	1	1	1	0	0	0	1	0	0	0	0	0	1	0	1	0
TWAS_JUL2012_yeast_a05	23	7	TWAS21050723	G23	Pick	GTGCCGTATAAAGGTACGAGCCGGC	Unique UPTAG	AAGGATAAAACTGATTCTGAACCCA	Unique DNTAG	1	1	1	1	0	0	0	0	0	0	1	0	1	0	1	0
TWAS_JUL2012_yeast_a05	24	7	TWAS21050724	G24	Discard
TWAS_JUL2012_yeast_a05	1	8	TWAS21050801	H01	Pick	TGGTTCACGACCGCGTAGGATTCGT	Unique UPTAG	Na	Na	1	0	1	1	1	1	0	0	0	0	1	1	0	0	1	1
TWAS_JUL2012_yeast_a05	2	8	TWAS21050802	H02	Discard
TWAS_JUL2012_yeast_a05	3	8	TWAS21050803	H03	Discard
TWAS_JUL2012_yeast_a05	4	8	TWAS21050804	H04	Pick	TATATCGTCAAGGACATACAGAAGG	Unique UPTAG	Na	Na	0	0	1	0	0	0	1	0	0	1	1	0	1	1	0	0
TWAS_JUL2012_yeast_a05	5	8	TWAS21050805	H05	Pick	ATGGCACTATGTTGACATTAAACAG	Unique UPTAG	Na	Na	0	0	1	0	0	0	1	1	0	0	1	0	1	1	1	0
TWAS_JUL2012_yeast_a05	6	8	TWAS21050806	H06	Pick	AGGGTGTCGGGATTAAGAGGTAGAG	Unique UPTAG	CAGACTCTCCACAAAAACATGATAA	Unique DNTAG	1	0	1	0	0	0	1	1	1	0	1	0	1	1	1	1
TWAS_JUL2012_yeast_a05	7	8	TWAS21050807	H07	Discard
TWAS_JUL2012_yeast_a05	8	8	TWAS21050808	H08	Discard
TWAS_JUL2012_yeast_a05	9	8	TWAS21050809	H09	Pick	CTAAGGTATGAGATAATTTTGTAGT	Unique UPTAG	GGCAGGCGTAAGCAGACAATATTAG	Unique DNTAG	0	0	1	1	1	1	0	0	0	0	0	0	0	0	1	0
TWAS_JUL2012_yeast_a05	10	8	TWAS21050810	H10	Discard
TWAS_JUL2012_yeast_a05	11	8	TWAS21050811	H11	Pick	CGTTCAGGTTATTCATCCTCTTTAT	Unique UPTAG	Na	Na	1	1	1	0	1	0	0	0	0	0	0	0	0	1	1	0
TWAS_JUL2012_yeast_a05	12	8	TWAS21050812	H12	Pick	Na	Na	CTGGAACGTACCCACGCCGGTACGC	Unique DNTAG	0	0	0	1	1	0	0	0	0	0	0	0	0	0	0	1
TWAS_JUL2012_yeast_a05	13	8	TWAS21050813	H13	Pick	Na	Na	TTACGCACACCCCTTCCATTACTG	Unique DNTAG	0	0	0	0	0	0	0	0	0	0	0	0	0	0	0	0
TWAS_JUL2012_yeast_a05	14	8	TWAS21050814	H14	Pick	AGGAACGGACATTTGCTGTTGTTGA	Unique UPTAG	Na	Na	0	1	1	1	1	0	1	0	0	0	0	0	1	1	1	1
TWAS_JUL2012_yeast_a05	15	8	TWAS21050815	H15	Discard
TWAS_JUL2012_yeast_a05	16	8	TWAS21050816	H16	Pick	CAGTTTGTAAATCGATTTCTTGTTA	Unique UPTAG	Na	Na	1	0	1	1	1	0	0	0	1	0	0	0	0	0	1	0
TWAS_JUL2012_yeast_a05	17	8	TWAS21050817	H17	Pick	Na	Na	AAGACCCCTCCGTGGACACTACATA	Unique DNTAG	1	0	1	0	0	0	1	0	1	0	0	0	1	0	0	0
TWAS_JUL2012_yeast_a05	18	8	TWAS21050818	H18	Discard
TWAS_JUL2012_yeast_a05	19	8	TWAS21050819	H19	Pick	Na	Na	GCCAGCCCCAATTCGTCCCGCTCTA	Unique DNTAG	0	1	1	1	1	0	0	0	1	0	0	1	0	0	1	1
TWAS_JUL2012_yeast_a05	20	8	TWAS21050820	H20	Discard
TWAS_JUL2012_yeast_a05	21	8	TWAS21050821	H21	Pick	Na	Na	ATCTAGATCTCCCAACTACTTGACA	Unique DNTAG	1	1	0	1	0	0	1	0	0	0	0	0	0	0	1	1
TWAS_JUL2012_yeast_a05	22	8	TWAS21050822	H22	Discard
TWAS_JUL2012_yeast_a05	23	8	TWAS21050823	H23	Pick	Na	Na	CAATCCGTATCTTCTAACCGAAAAT	Unique DNTAG	1	0	1	1	1	1	0	0	0	0	0	0	1	0	1	0
TWAS_JUL2012_yeast_a05	24	8	TWAS21050824	H24	Pick	GGGTCGGTGTTTAGAGGTTCCAGGG	Unique UPTAG	CGAAAGGCTCACTGACCAAGGAGGT	Unique DNTAG	0	0	0	0	1	0	0	0	0	0	0	1	0	0	1	1
TWAS_JUL2012_yeast_a05	1	9	TWAS21050901	I01	Control locus
TWAS_JUL2012_yeast_a05	2	9	TWAS21050902	I02	Control locus
TWAS_JUL2012_yeast_a05	3	9	TWAS21050903	I03	Pick	GTTATCATTTGCCCACACCACACTA	Unique UPTAG	CCCAAGATATAAGCGTAAACAGAAA	Unique DNTAG	0	1	1	1	1	0	1	1	0	0	1	1	1	1	0	0
TWAS_JUL2012_yeast_a05	4	9	TWAS21050904	I04	Pick	TCCATGGACAGCATGATAACCGTAA	Unique UPTAG	Na	Na	1	1	1	0	0	1	1	0	0	0	0	0	0	0	0	1
TWAS_JUL2012_yeast_a05	5	9	TWAS21050905	I05	Pick	ATGTGGCCATGTTTGTATAAGATGA	Unique UPTAG	ACATAGTGCTACAACCGGCTAGGAC	Unique DNTAG	0	1	0	1	1	1	0	0	1	0	1	0	1	0	0	1
TWAS_JUL2012_yeast_a05	6	9	TWAS21050906	I06	Pick	TTTAGCTTGGGGTTGCTGTGCCCGA	Unique UPTAG	ACGTCGTTCATCAAGGTTATTGACT	Unique DNTAG	1	0	1	0	0	0	0	0	1	1	0	0	0	0	0	0
TWAS_JUL2012_yeast_a05	7	9	TWAS21050907	I07	Pick	TGATTCCTTAATGGACTTTCGCATA	Unique UPTAG	CGAGTTAATTAGCCTTTGTTAAGCA	Unique DNTAG	1	1	1	0	0	0	1	0	0	0	0	0	1	1	1	0
TWAS_JUL2012_yeast_a05	8	9	TWAS21050908	I08	Pick	Na	Na	GTACCGCCTGCGACATGGGAGTGTA	Unique DNTAG	1	0	0	0	0	0	0	0	0	0	0	0	0	0	1	0
TWAS_JUL2012_yeast_a05	9	9	TWAS21050909	I09	Discard
TWAS_JUL2012_yeast_a05	10	9	TWAS21050910	I10	Discard
TWAS_JUL2012_yeast_a05	11	9	TWAS21050911	I11	Pick	AGTATGTTACAGCGGTGGTTTCGCT	Unique UPTAG	AATAAGACTTAAAAATAGCCCTTCT	Unique DNTAG	0	0	0	1	1	1	0	0	0	0	1	0	1	0	0	1
TWAS_JUL2012_yeast_a05	12	9	TWAS21050912	I12	Pick	GTAATGGAAGCGTGCAAGAGGTGTA	Unique UPTAG	CACCGTTCCCATCATGGAGTTAACC	Unique DNTAG	0	1	0	0	1	1	1	0	0	0	0	0	1	0	0	1
TWAS_JUL2012_yeast_a05	13	9	TWAS21050913	I13	Pick	TACCATGTAAATGGTGTAGTGTAAT	Unique UPTAG	Na	Na	0	1	1	0	1	1	0	0	0	0	0	0	0	1	1	1
TWAS_JUL2012_yeast_a05	14	9	TWAS21050914	I14	Pick	Na	Na	TACCTATGAAGTAGGTGCATATAGA	Unique DNTAG	1	0	1	0	1	1	1	0	0	0	1	0	1	0	0	1
TWAS_JUL2012_yeast_a05	15	9	TWAS21050915	I15	Pick	Na	Na	CGAGACACAAATAGATCTCCGTGAA	Unique DNTAG	0	1	0	1	1	0	1	1	1	1	0	1	1	1	1	0
TWAS_JUL2012_yeast_a05	16	9	TWAS21050916	I16	Pick	GGGTAGTTAAGTACCCGTGGTCTAC	Unique UPTAG	TACATGCGCACAATTAATACGAGAG	Unique DNTAG	0	1	1	1	1	0	1	1	1	0	0	1	1	1	0	1
TWAS_JUL2012_yeast_a05	17	9	TWAS21050917	I17	Pick	TAACCTGGCCTGTCATACATGGGTT	Unique UPTAG	TTTTAAGACGATAAGTCCATTACGG	Unique DNTAG	1	0	1	1	0	0	0	0	0	1	1	0	0	0	0	1
TWAS_JUL2012_yeast_a05	18	9	TWAS21050918	I18	Pick	TTATCTATAATTGTGAATTCTCAGT	Unique UPTAG	AATTCGCGAAATCAGATAAAAAGCA	Unique DNTAG	1	0	0	1	1	1	0	1	0	1	0	0	0	0	0	0
TWAS_JUL2012_yeast_a05	19	9	TWAS21050919	I19	Pick	GATTTTTTTAGCTTTCTGATTGTCT	Unique UPTAG	TGTTACTTAATGCTTGAATAACTTC	Unique DNTAG	0	1	1	1	0	1	0	1	1	1	0	0	1	1	1	0
TWAS_JUL2012_yeast_a05	20	9	TWAS21050920	I20	Discard
TWAS_JUL2012_yeast_a05	21	9	TWAS21050921	I21	Pick	TCCACTTTGTGTGTTTCGAGAATTG	Unique UPTAG	CACATTCTAATCCCTAGTACCTCTT	Unique DNTAG	1	1	1	1	1	0	0	1	0	0	1	0	0	1	1	1
TWAS_JUL2012_yeast_a05	22	9	TWAS21050922	I22	Discard
TWAS_JUL2012_yeast_a05	23	9	TWAS21050923	I23	Pick	TTGCTAAAGGATTCGATGTACACCT	Unique UPTAG	ATAATACCCAATTGGGTGCAAACTG	Unique DNTAG	0	0	1	0	0	0	1	0	0	0	1	1	1	0	0	0
TWAS_JUL2012_yeast_a05	24	9	TWAS21050924	I24	Pick	TGAAAAGCGGGATCCCTGGATGGTA	Unique UPTAG	CAAATGTGAATCACCACGTACAAAT	Unique DNTAG	1	1	1	1	0	0	0	0	1	0	0	1	0	0	0	0
TWAS_JUL2012_yeast_a05	1	10	TWAS21051001	J01	Control locus
TWAS_JUL2012_yeast_a05	2	10	TWAS21051002	J02	Control locus
TWAS_JUL2012_yeast_a05	3	10	TWAS21051003	J03	Pick	GACAGGCCGAGTGCATTTGAGTCAC	Unique UPTAG	TGGTTTTAGTCTATTCACGATAATA	Unique DNTAG	0	0	1	1	0	0	1	0	0	0	1	0	1	0	1	0
TWAS_JUL2012_yeast_a05	4	10	TWAS21051004	J04	Pick	CTTTGCCATGTTCATTAGTTTAGAT	Unique UPTAG	CTAAACGAATTTCAATATCCTGTCA	Unique DNTAG	0	0	0	0	1	1	1	0	1	1	0	1	1	1	0	1
TWAS_JUL2012_yeast_a05	5	10	TWAS21051005	J05	Pick	Na	Na	AGAGGATTATGAAACAGGATCCCGA	Unique DNTAG	0	1	1	0	1	0	0	0	1	1	0	1	0	1	1	1
TWAS_JUL2012_yeast_a05	6	10	TWAS21051006	J06	Pick	Na	Na	TAAGGACCGGAATCTTCAGTTTGAC	Unique DNTAG	0	1	1	0	1	1	0	0	1	1	0	1	0	1	0	1
TWAS_JUL2012_yeast_a05	7	10	TWAS21051007	J07	Discard
TWAS_JUL2012_yeast_a05	8	10	TWAS21051008	J08	Pick	TTATGTTGGATTGACAACCAAATTG	Unique UPTAG	ACTTCATACTTACGTAATTCAACAT	Unique DNTAG	0	1	1	0	1	1	1	0	1	0	0	1	1	1	0	0
TWAS_JUL2012_yeast_a05	9	10	TWAS21051009	J09	Pick	GTTACTTTTGCTGCGAGTCAAGCAC	Unique UPTAG	Na	Na	0	1	1	0	0	0	0	0	1	0	0	1	0	1	0	1
TWAS_JUL2012_yeast_a05	10	10	TWAS21051010	J10	Discard
TWAS_JUL2012_yeast_a05	11	10	TWAS21051011	J11	Pick	Na	Na	AAGGACTGTCAACCACACAATATGT	Unique DNTAG	1	0	1	0	0	0	1	0	0	0	0	0	1	1	0	0
TWAS_JUL2012_yeast_a05	12	10	TWAS21051012	J12	Discard
TWAS_JUL2012_yeast_a05	13	10	TWAS21051013	J13	Discard
TWAS_JUL2012_yeast_a05	14	10	TWAS21051014	J14	Pick	GTACAGGTCAAGGACGTAGCTTCGT	Unique UPTAG	Na	Na	1	1	1	0	1	0	0	0	0	0	1	0	0	1	0	1
TWAS_JUL2012_yeast_a05	15	10	TWAS21051015	J15	Pick	CATAATAACACATATGGTTACTGTT	Unique UPTAG	Na	Na	0	1	1	0	1	1	0	1	0	1	0	0	1	1	0	1
TWAS_JUL2012_yeast_a05	16	10	TWAS21051016	J16	Pick	AAGTCAAATTAATTATGGATCAGGA	Unique UPTAG	TCAGCACCCGTTTTTCAGACCCCTG	Unique DNTAG	0	1	1	0	1	1	0	1	0	1	1	0	0	0	1	1
TWAS_JUL2012_yeast_a05	17	10	TWAS21051017	J17	Pick	ATTGTTTCCTACGCATACTAGTATC	Unique UPTAG	TGACTACCAAAATAATTAGTGTTAA	Unique DNTAG	1	0	1	0	1	0	1	0	0	0	1	1	1	1	0	1
TWAS_JUL2012_yeast_a05	18	10	TWAS21051018	J18	Pick	CTGGTTTAAGGTATGAGTGTCACGC	Unique UPTAG	ATAAGACATACTATATTAATTTTGT	Unique DNTAG	0	0	1	1	0	0	1	1	1	0	1	1	0	0	1	1
TWAS_JUL2012_yeast_a05	19	10	TWAS21051019	J19	Pick	AAGCATGTCAACACGTTCATAGACG	Unique UPTAG	Na	Na	1	0	1	1	1	0	0	0	1	0	0	0	0	0	0	1
TWAS_JUL2012_yeast_a05	20	10	TWAS21051020	J20	Discard
TWAS_JUL2012_yeast_a05	21	10	TWAS21051021	J21	Pick	GTTTGAATGGGAAAATGGATGAGTG	Unique UPTAG	Na	Na	0	0	1	1	1	0	0	0	0	1	1	1	0	0	1	1
TWAS_JUL2012_yeast_a05	22	10	TWAS21051022	J22	Pick	Na	Na	ACGTTATATTATTCGGATGCCTACC	Unique DNTAG	0	0	1	1	0	1	0	0	0	0	0	1	0	1	1	1
TWAS_JUL2012_yeast_a05	23	10	TWAS21051023	J23	Pick	TGCGTTCCACTATGTCATTTTAGGA	Unique UPTAG	AAAAATACCATACTAACGAAACCCA	Unique DNTAG	0	1	1	1	1	0	1	0	1	0	1	0	0	0	0	0
TWAS_JUL2012_yeast_a05	24	10	TWAS21051024	J24	Pick	ACCGTTAGCTTTATGTTCGGTGGGT	Unique UPTAG	CGCTTATACTGCGTGCAAGCATGCA	Unique DNTAG	0	0	0	0	0	1	1	1	1	0	1	0	0	1	0	0
TWAS_JUL2012_yeast_a05	1	11	TWAS21051101	K01	Pick	Na	Na	AAAGAACCATATCTATTGGTTGCAT	Unique DNTAG	1	0	1	1	1	1	0	0	0	0	1	1	0	0	0	1
TWAS_JUL2012_yeast_a05	2	11	TWAS21051102	K02	Pick	GTCCTTGCTAATTGAAAATTCGGTT	Unique UPTAG	Na	Na	1	1	1	0	1	1	0	0	1	0	1	1	1	0	0	1
TWAS_JUL2012_yeast_a05	3	11	TWAS21051103	K03	Pick	GTATTCACGTTAGTTGGGGGTTCTG	Unique UPTAG	TCTTGCTATTATATATGAGTGGAAT	Unique DNTAG	1	0	1	0	1	1	0	1	0	1	0	1	1	0	1	0
TWAS_JUL2012_yeast_a05	4	11	TWAS21051104	K04	Pick	ACTGCTCGTGCAGCTGGAAATGCAT	Unique UPTAG	Na	Na	0	0	1	1	1	0	1	1	0	0	0	0	1	1	0	0
TWAS_JUL2012_yeast_a05	5	11	TWAS21051105	K05	Pick	TGAGATGTGTGATGTGTGTAACTTT	Unique UPTAG	GTACAGAATGAACGCATTAAAATCC	Unique DNTAG	1	0	0	0	0	1	0	0	0	1	0	0	0	0	0	0
TWAS_JUL2012_yeast_a05	6	11	TWAS21051106	K06	Pick	CTCTCTGTAGAATAATCCAATAGTA	Unique UPTAG	CCTCTCAATCTAACTAACAAATACC	Unique DNTAG	0	0	0	1	0	0	1	0	0	0	0	1	1	1	1	0
TWAS_JUL2012_yeast_a05	7	11	TWAS21051107	K07	Pick	Na	Na	AGCATGTTGAATGAGACTTCGTCCT	Unique DNTAG	1	0	0	0	0	0	0	0	0	0	0	0	0	1	1	0
TWAS_JUL2012_yeast_a05	8	11	TWAS21051108	K08	Discard
TWAS_JUL2012_yeast_a05	9	11	TWAS21051109	K09	Pick	Na	Na	TCTTTACTCTCACGCAATGCAACCA	Unique DNTAG	0	0	1	0	0	0	0	1	1	0	1	1	0	1	1	1
TWAS_JUL2012_yeast_a05	10	11	TWAS21051110	K10	Discard
TWAS_JUL2012_yeast_a05	11	11	TWAS21051111	K11	Pick	TTTCTCGGTTTGAAGTGTCGTAGAT	Unique UPTAG	AATCATAGAAGTATACAACAACATT	Unique DNTAG	0	0	0	1	0	0	0	1	0	0	0	0	0	0	1	0
TWAS_JUL2012_yeast_a05	12	11	TWAS21051112	K12	Pick	TGTGATGGTGGTATGTTGTATGAAT	Unique UPTAG	GCAAAACACATCTCAGTATGTGTTA	Unique DNTAG	0	1	0	1	0	1	0	0	1	0	1	0	0	1	1	1
TWAS_JUL2012_yeast_a05	13	11	TWAS21051113	K13	Discard
TWAS_JUL2012_yeast_a05	14	11	TWAS21051114	K14	Pick	Na	Na	ATATAGAATCACTGGTAATCGACAG	Unique DNTAG	0	0	0	1	0	0	1	0	0	0	1	0	1	0	1	0
TWAS_JUL2012_yeast_a05	15	11	TWAS21051115	K15	Pick	GAATGTCGTGCCGGTGAGGGGCGTT	Unique UPTAG	TCAAACACAATAACGGAAGAAGTTG	Unique DNTAG	0	1	1	0	1	0	1	0	1	0	1	0	1	0	1	1
TWAS_JUL2012_yeast_a05	16	11	TWAS21051116	K16	Pick	Na	Na	ATCGAGTTGCCAGCAATCATCCTCC	Unique DNTAG	1	1	1	0	1	0	1	0	0	0	1	1	0	1	0	1
TWAS_JUL2012_yeast_a05	17	11	TWAS21051117	K17	Discard
TWAS_JUL2012_yeast_a05	18	11	TWAS21051118	K18	Pick	ATGTTTTAGAGGATAGGTTGTACCA	Unique UPTAG	ACACCCTGATTCCTCTTTGACTTCC	Unique DNTAG	0	1	1	0	0	0	0	0	1	1	1	0	0	1	0	0
TWAS_JUL2012_yeast_a05	19	11	TWAS21051119	K19	Pick	TCCGAATCTGGCTTTAATTCTCTT	Unique UPTAG	TGCTCGACTGAGGACTGATCGACGT	Unique DNTAG	1	0	0	1	0	1	1	0	0	0	0	0	0	0	1	0
TWAS_JUL2012_yeast_a05	20	11	TWAS21051120	K20	Discard
TWAS_JUL2012_yeast_a05	21	11	TWAS21051121	K21	Pick	GTGTGGCTACTACATTGTAGTCTCA	Unique UPTAG	GGATTACACAGGCATAACCTGTTTT	Unique DNTAG	1	0	1	1	0	1	1	0	0	0	0	0	1	0	1	1
TWAS_JUL2012_yeast_a05	22	11	TWAS21051122	K22	Pick	Na	Na	TTGGCCTATCTGACTGGACGGGGCA	Unique DNTAG	1	1	1	0	1	0	0	0	1	0	1	1	1	0	0	1
TWAS_JUL2012_yeast_a05	23	11	TWAS21051123	K23	Pick	TGTTTAGTGGACCGCGACTTCCAGT	Unique UPTAG	GAGAACAATTTTCGTTTTCCCTAAA	Unique DNTAG	1	1	1	0	0	1	0	0	1	0	1	1	0	0	1	0
TWAS_JUL2012_yeast_a05	24	11	TWAS21051124	K24	Pick	CCGTAAAAGAAAACTAGGGAAGGAG	Unique UPTAG	Na	Na	1	0	1	1	1	1	0	1	0	1	1	1	1	1	0	0
TWAS_JUL2012_yeast_a05	1	12	TWAS21051201	L01	Discard
TWAS_JUL2012_yeast_a05	2	12	TWAS21051202	L02	Pick	GGGGCTATGGGGGGGGTGG	Unique UPTAG	TCATTGGGTGCCATGGATAGCGGCT	Unique DNTAG	1	0	1	0	1	1	0	0	1	0	1	1	0	1	0	0
TWAS_JUL2012_yeast_a05	3	12	TWAS21051203	L03	Pick	ATTTTATTGCAAAAGTTCCTGTACT	Unique UPTAG	TAGTATCTTAAAGCTGAATAATTGT	Unique DNTAG	1	0	1	0	0	0	0	0	0	1	0	1	0	1	0	0
TWAS_JUL2012_yeast_a05	4	12	TWAS21051204	L04	Pick	GGATATGTGGTCCACGATGTTAGTG	Unique UPTAG	GCCCGCACATCGCACCGTACCGAT	Unique DNTAG	0	0	1	0	0	0	1	1	0	1	0	0	1	1	0	0
TWAS_JUL2012_yeast_a05	5	12	TWAS21051205	L05	Pick	Na	Na	GGACTAGTACGCTTTATATTGAAAC	Unique DNTAG	0	1	1	0	1	1	1	0	0	0	1	0	0	1	1	0
TWAS_JUL2012_yeast_a05	6	12	TWAS21051206	L06	Pick	ACTTTTTTGTTAATGGGAAACATAT	Unique UPTAG	CTGTGAGAATACTTCAACACTCTTT	Unique DNTAG	1	1	1	1	1	0	0	1	0	0	0	1	0	0	1	0
TWAS_JUL2012_yeast_a05	7	12	TWAS21051207	L07	Pick	CACTCAAGCTGACATACGGTAAACT	Unique UPTAG	Na	Na	0	0	0	0	0	1	0	0	1	0	0	0	1	0	1	0
TWAS_JUL2012_yeast_a05	8	12	TWAS21051208	L08	Discard
TWAS_JUL2012_yeast_a05	9	12	TWAS21051209	L09	Pick	GCGCGTAGCTTGGTGCACACGTTCT	Unique UPTAG	Na	Na	0	0	1	0	1	1	1	1	1	0	0	1	0	0	1	1
TWAS_JUL2012_yeast_a05	10	12	TWAS21051210	L10	Discard
TWAS_JUL2012_yeast_a05	11	12	TWAS21051211	L11	Discard
TWAS_JUL2012_yeast_a05	12	12	TWAS21051212	L12	Pick	GTCTCTATGAATGCACCGTAAAGTA	Unique UPTAG	GTTGAACATGAATCATTCTATCATC	Unique DNTAG	0	0	1	0	0	0	1	0	0	0	0	0	1	0	1	0
TWAS_JUL2012_yeast_a05	13	12	TWAS21051213	L13	Discard
TWAS_JUL2012_yeast_a05	14	12	TWAS21051214	L14	Pick	AGCATCTTACAGGTGGATAAATGTT	Unique UPTAG	Na	Na	1	1	0	0	0	0	0	1	0	0	1	0	0	1	1	0
TWAS_JUL2012_yeast_a05	15	12	TWAS21051215	L15	Discard
TWAS_JUL2012_yeast_a05	16	12	TWAS21051216	L16	Discard
TWAS_JUL2012_yeast_a05	17	12	TWAS21051217	L17	Pick	GCGCGTTACGAGGGCGCCGTGGAGC	Unique UPTAG	TAAGCCATCGATATCATCTACACAT	Unique DNTAG	0	0	1	0	0	0	0	0	1	1	1	0	0	0	1	0
TWAS_JUL2012_yeast_a05	18	12	TWAS21051218	L18	Pick	TGTTTTATCACATTAGTGCGTTTAA	Unique UPTAG	CATATTATTCACAATTCTGCGGAGG	Unique DNTAG	0	1	1	0	0	1	0	1	0	0	0	1	0	0	1	0
TWAS_JUL2012_yeast_a05	19	12	TWAS21051219	L19	Pick	Na	Na	TGTATTTACATTACTGCCGTGTTAG	Unique DNTAG	1	1	1	0	0	0	1	0	0	0	0	0	1	0	0	0
TWAS_JUL2012_yeast_a05	20	12	TWAS21051220	L20	Discard
TWAS_JUL2012_yeast_a05	21	12	TWAS21051221	L21	Discard
TWAS_JUL2012_yeast_a05	22	12	TWAS21051222	L22	Pick	GCATATCATCTATGGTGTCTGCTGT	Unique UPTAG	ATATGATGAAAACAGCAGCTATTGC	Unique DNTAG	0	0	1	1	1	0	0	0	1	0	1	1	0	1	1	0
TWAS_JUL2012_yeast_a05	23	12	TWAS21051223	L23	Pick	Na	Na	AATAAATGCATATCAGGTGGGATTA	Unique DNTAG	1	0	0	1	1	1	0	0	1	0	0	0	0	0	1	1
TWAS_JUL2012_yeast_a05	24	12	TWAS21051224	L24	Pick	CGCATCTGGTGTAGAATACGAGCAA	Unique UPTAG	CCGAAGGCCCCCCTCACCCTTGCAC	Unique DNTAG	0	0	1	1	1	0	0	0	0	0	0	0	1	0	0	1
TWAS_JUL2012_yeast_a05	1	13	TWAS21051301	M01	Discard
TWAS_JUL2012_yeast_a05	2	13	TWAS21051302	M02	Pick	GGTATTCGTGACGTACGGACGGCTA	Redundant UPTAG but similar genotype	Na	Na	0	1	1	1	0	0	1	0	1	0	0	0	1	1	0	1
TWAS_JUL2012_yeast_a05	3	13	TWAS21051303	M03	Pick	TCGGCCAATGCCGGACAAGTGCGAA	Unique UPTAG	Na	Na	0	0	1	0	0	0	1	0	0	0	0	0	0	0	0	0
TWAS_JUL2012_yeast_a05	4	13	TWAS21051304	M04	Pick	ACATGATTGGATGGGCGACAGAAAG	Unique UPTAG	CCATATACGCACCGCTAGTTACGA	Unique DNTAG	1	0	1	0	1	1	1	1	1	0	0	1	1	1	1	0
TWAS_JUL2012_yeast_a05	5	13	TWAS21051305	M05	Pick	GATACATTTTTCGTTTAAAGTTTTA	Unique UPTAG	ATACGATCCGACACCTTTATTTATA	Unique DNTAG	1	1	1	1	0	0	0	0	0	1	0	0	1	0	0	1
TWAS_JUL2012_yeast_a05	6	13	TWAS21051306	M06	Pick	TCGTCGGGTCCAAAAAGCCTCGGAA	Unique UPTAG	Na	Na	1	0	1	1	0	0	1	0	0	1	0	1	0	1	0	0
TWAS_JUL2012_yeast_a05	7	13	TWAS21051307	M07	Pick	Na	Na	CATACGGTAGATGTCGATTAGAGCG	Unique DNTAG	1	0	1	0	0	0	1	0	0	0	0	0	1	1	1	1
TWAS_JUL2012_yeast_a05	8	13	TWAS21051308	M08	Pick	CACATTGTGGACGTTGCTCTTAGGA	Unique UPTAG	ACCAAAGCAAATTTTTGAATAAGAC	Unique DNTAG	0	0	1	0	1	0	0	1	1	0	0	0	0	1	1	1
TWAS_JUL2012_yeast_a05	9	13	TWAS21051309	M09	Pick	TAGGCAGGTGTGGCGTGGGAGGGCG	Unique UPTAG	Na	Na	1	0	1	1	1	0	0	0	1	0	1	1	0	1	0	1
TWAS_JUL2012_yeast_a05	10	13	TWAS21051310	M10	Discard
TWAS_JUL2012_yeast_a05	11	13	TWAS21051311	M11	Pick	Na	Na	GTTGTTCTATGCTAGGTCCTCATGA	Unique DNTAG	0	1	1	1	0	0	0	0	0	0	0	0	0	0	1	0
TWAS_JUL2012_yeast_a05	12	13	TWAS21051312	M12	Pick	Na	Na	CTTCCCTGATATCTGAAAACTTAAA	Unique DNTAG	1	0	0	0	0	1	0	1	0	1	0	0	1	0	0	0
TWAS_JUL2012_yeast_a05	13	13	TWAS21051313	M13	Discard
TWAS_JUL2012_yeast_a05	14	13	TWAS21051314	M14	Pick	GGGCGACCTACCTTAGGATCTTTGT	Unique UPTAG	AAGGGCTAAAAGACATGAAAATGAATT	Unique DNTAG	0	0	1	1	1	0	0	0	0	0	0	1	0	0	1	0
TWAS_JUL2012_yeast_a05	15	13	TWAS21051315	M15	Pick	Na	Na	CCTATATAAATCCCTGGTGACATGT	Unique DNTAG	0	0	1	0	1	1	0	0	1	0	0	0	1	1	0	0
TWAS_JUL2012_yeast_a05	16	13	TWAS21051316	M16	Pick	ATGCTAGAGTTTTGCTTTGATTCGT	Unique UPTAG	Na	Na	0	0	1	0	0	0	0	0	0	0	1	1	0	1	1	0
TWAS_JUL2012_yeast_a05	17	13	TWAS21051317	M17	Pick	Na	Na	GAATACTTTGCCAAGACACGCGGCA	Unique DNTAG	1	1	1	1	1	1	1	0	1	0	1	1	1	1	1	1
TWAS_JUL2012_yeast_a05	18	13	TWAS21051318	M18	Pick	TTTCGTTAGTTGCTCTTCCAGCGTT	Unique UPTAG	GTCTATAGTTGGGGTCTAGTTCAAT	Unique DNTAG	1	1	1	0	0	1	1	1	1	0	0	0	0	1	1	0
TWAS_JUL2012_yeast_a05	19	13	TWAS21051319	M19	Pick	ATACATTATCGGTGCGGACCGCGTA	Unique UPTAG	Na	Na	0	0	1	0	0	0	1	1	0	0	1	1	1	0	1	0
TWAS_JUL2012_yeast_a05	20	13	TWAS21051320	M20	Discard
TWAS_JUL2012_yeast_a05	21	13	TWAS21051321	M21	Pick	GCGTTGTCAATGGGACTCAGGATAG	Unique UPTAG	TACTGTCAAAAACTGAAACACTCGA	Unique DNTAG	1	0	1	1	0	1	1	1	0	0	0	1	1	1	0	0
TWAS_JUL2012_yeast_a05	22	13	TWAS21051322	M22	Pick	Na	Na	AATCATTATGACACACAGATCTTTC	Unique DNTAG	1	0	0	1	1	1	1	1	1	0	0	1	0	0	1	0
TWAS_JUL2012_yeast_a05	23	13	TWAS21051323	M23	Pick	TGCAACTGACTCAGTGTTGGGCATT	Unique UPTAG	Na	Na	1	1	1	1	1	1	0	0	1	0	0	0	1	1	1	0
TWAS_JUL2012_yeast_a05	24	13	TWAS21051324	M24	Pick	GTTACATTATACCATCGTCTGACTC	Unique UPTAG	TGATATTTTAATTTACCCTACCGTA	Unique DNTAG	0	0	0	0	0	1	0	0	0	0	0	0	1	1	1	1
TWAS_JUL2012_yeast_a05	1	14	TWAS21051401	N01	Pick	GGGATAAGCGGGTGGTGTTGTGGTG	Unique UPTAG	CACGCGACGCCGGCCCAGCCAACAA	Unique DNTAG	0	1	1	0	1	1	0	0	0	0	1	1	0	0	0	0
TWAS_JUL2012_yeast_a05	2	14	TWAS21051402	N02	Pick	CAGCCCAATTAACTATTTGGTACAT	Unique UPTAG	TAAACAGATGAAAAGACGACGAGAC	Unique DNTAG	0	1	0	1	0	0	0	1	1	0	0	0	0	0	1	0
TWAS_JUL2012_yeast_a05	3	14	TWAS21051403	N03	Pick	Na	Na	ATCGCACATTAAGATATGTCACAAT	Unique DNTAG	0	0	1	1	0	0	0	1	0	0	0	1	0	1	1	1
TWAS_JUL2012_yeast_a05	4	14	TWAS21051404	N04	Pick	AGTGTAAGACTTATACCGGGAGGAA	Unique UPTAG	Na	Na	0	1	0	0	1	1	1	0	0	0	0	0	1	1	1	1
TWAS_JUL2012_yeast_a05	5	14	TWAS21051405	N05	Pick	CCCATTAATATGGTCCATGGTATAT	Unique UPTAG	Na	Na	1	0	1	0	1	0	1	0	0	0	0	0	0	0	1	0
TWAS_JUL2012_yeast_a05	6	14	TWAS21051406	N06	Pick	Na	Na	TGCCCCTAATTGGATAATTGATCCC	Unique DNTAG	1	0	1	0	1	0	1	0	0	1	0	0	1	0	1	0
TWAS_JUL2012_yeast_a05	7	14	TWAS21051407	N07	Pick	CACATGTTGTGTCGATTAGAGTGTA	Unique UPTAG	CGGCCCCCCCACAAGAACGCAGTAG	Unique DNTAG	0	0	1	0	1	0	1	0	0	0	1	0	1	0	0	0
TWAS_JUL2012_yeast_a05	8	14	TWAS21051408	N08	Pick	CTAAGCAGTAAGATGTAATGGCTAT	Unique UPTAG	GTAAGGTGTCGGTCCTCTTGGTATA	Unique DNTAG	0	1	1	0	1	1	1	0	0	0	1	0	1	0	1	0
TWAS_JUL2012_yeast_a05	9	14	TWAS21051409	N09	Pick	Na	Na	GCCAGAATTAAGCGTACTCAGTTAT	Unique DNTAG	0	1	1	0	0	0	0	0	0	0	0	0	0	0	1	0
TWAS_JUL2012_yeast_a05	10	14	TWAS21051410	N10	Discard
TWAS_JUL2012_yeast_a05	11	14	TWAS21051411	N11	Discard
TWAS_JUL2012_yeast_a05	12	14	TWAS21051412	N12	Pick	CTTAACATAGTGTATGGAGCTAGTG	Unique UPTAG	TTAGAAATGCCAAAGCTTAAGCGAG	Unique DNTAG	0	0	1	0	1	1	0	1	0	0	1	1	1	0	0	1
TWAS_JUL2012_yeast_a05	13	14	TWAS21051413	N13	Pick	Na	Na	ATACGAGTATTAAGTACTCAACTAA	Unique DNTAG	1	1	0	0	0	0	1	0	0	0	0	0	0	0	1	0
TWAS_JUL2012_yeast_a05	14	14	TWAS21051414	N14	Discard
TWAS_JUL2012_yeast_a05	15	14	TWAS21051415	N15	Discard
TWAS_JUL2012_yeast_a05	16	14	TWAS21051416	N16	Pick	ACTCTTGTAGCGTCGTTCTTGACTT	Unique UPTAG	TTTGCCTTCAACGTTCTAGCAGCAA	Unique DNTAG	1	1	0	0	1	0	1	0	1	0	0	0	1	1	1	1
TWAS_JUL2012_yeast_a05	17	14	TWAS21051417	N17	Pick	TTGTGTCTGGTGAGTCCATGCGGGG	Unique UPTAG	Na	Na	0	0	1	1	1	1	0	0	0	0	1	0	1	1	0	1
TWAS_JUL2012_yeast_a05	18	14	TWAS21051418	N18	Pick	TTAGGCGGAATTGCTCGCCTAGGTC	Unique UPTAG	TGTCATTATACCAGAAAATATTATA	Unique DNTAG	0	1	1	1	0	1	0	1	1	0	0	1	1	1	1	1
TWAS_JUL2012_yeast_a05	19	14	TWAS21051419	N19	Discard
TWAS_JUL2012_yeast_a05	20	14	TWAS21051420	N20	Discard
TWAS_JUL2012_yeast_a05	21	14	TWAS21051421	N21	Pick	ACATATTGCGATATAGATGTTTGTT	Unique UPTAG	Na	Na	1	0	1	0	0	0	1	0	0	0	0	0	0	0	1	1
TWAS_JUL2012_yeast_a05	22	14	TWAS21051422	N22	Pick	TCTCCCGCCTAAGTTAATTGTATAC	Unique UPTAG	Na	Na	0	0	1	0	1	1	1	0	0	0	1	1	1	1	0	1
TWAS_JUL2012_yeast_a05	23	14	TWAS21051423	N23	Pick	TTCGTGATTTAGAGTTAGGTACTTG	Redundant UPTAG but similar genotype	TGGTGTTAGAGTAATAGTCATCCTA	Redundant DNTAG but similar genotype	0	1	1	0	0	0	1	0	0	0	0	1	1	0	0	1
TWAS_JUL2012_yeast_a05	24	14	TWAS21051424	N24	Pick	Na	Na	TGTTAAGCAAGGGGTACACTCTGCG	Unique DNTAG	1	1	0	1	1	0	0	0	1	0	1	1	0	0	0	1
TWAS_JUL2012_yeast_a05	1	15	TWAS21051501	O01	Control locus
TWAS_JUL2012_yeast_a05	2	15	TWAS21051502	O02	Control locus
TWAS_JUL2012_yeast_a05	3	15	TWAS21051503	O03	Pick	CAGAAACGGCAGGATGTTGATGGAC	Unique UPTAG	Na	Na	1	0	1	0	0	0	1	0	0	0	0	0	1	1	1	1
TWAS_JUL2012_yeast_a05	4	15	TWAS21051504	O04	Pick	GAGGAATAGTTCCAAACTTAGAGTG	Unique UPTAG	Na	Na	1	1	1	1	1	0	0	1	0	0	1	0	1	0	1	1
TWAS_JUL2012_yeast_a05	5	15	TWAS21051505	O05	Pick	GTGTTATTAGAATACAAGGGCAGT	Unique UPTAG	TTTTCCGTGACAACCCAACGGCAGG	Unique DNTAG	1	0	1	0	1	0	0	0	1	0	1	1	0	1	0	1
TWAS_JUL2012_yeast_a05	6	15	TWAS21051506	O06	Pick	TTCCCCTGAGCTATAATCTTAGGAG	Unique UPTAG	ATCTCGTTGAAATGTGACCCGTAAT	Unique DNTAG	1	1	1	1	0	1	0	0	1	0	0	1	0	1	1	1
TWAS_JUL2012_yeast_a05	7	15	TWAS21051507	O07	Pick	TACTGTCTAAATGGATTTCGTAATT	Unique UPTAG	CTTGCTGCCGGAAACGCATTTACCA	Unique DNTAG	1	0	0	0	1	0	1	1	0	0	0	0	0	1	0	0
TWAS_JUL2012_yeast_a05	8	15	TWAS21051508	O08	Discard
TWAS_JUL2012_yeast_a05	9	15	TWAS21051509	O09	Discard
TWAS_JUL2012_yeast_a05	10	15	TWAS21051510	O10	Discard
TWAS_JUL2012_yeast_a05	11	15	TWAS21051511	O11	Pick	TTTGCCGGATGCGCATTTTAACGTG	Unique UPTAG	GCATGGCGCGGTATGTGTCGGGGTC	Unique DNTAG	1	1	1	1	0	1	0	0	1	0	0	0	0	0	1	1
TWAS_JUL2012_yeast_a05	12	15	TWAS21051512	O12	Pick	Na	Na	ACTGTGATAGATGTTGATTGGTGAA	Unique DNTAG	1	0	0	0	1	0	1	0	1	0	0	0	1	0	0	0
TWAS_JUL2012_yeast_a05	13	15	TWAS21051513	O13	Pick	CCTTGTGCATTGAACGACTTTTGGT	Unique UPTAG	TGAAGATTGTCTCTTGAGTT	Unique DNTAG	0	0	1	0	1	1	1	0	0	0	1	1	1	0	1	0
TWAS_JUL2012_yeast_a05	14	15	TWAS21051514	O14	Pick	TGATATCGAACTACTAACATGATGT	Unique UPTAG	Na	Na	0	0	1	0	0	1	1	0	0	0	1	0	1	1	1	0
TWAS_JUL2012_yeast_a05	15	15	TWAS21051515	O15	Pick	CAGGGACTGATGATGTTTTGAAATT	Unique UPTAG	TGCTAGAATACTAACTAGTCACAGG	Unique DNTAG	1	1	1	1	0	0	1	0	0	0	1	1	0	1	0	1
TWAS_JUL2012_yeast_a05	16	15	TWAS21051516	O16	Pick	TGAGTTAAACTTGTGCTTCTGTTAT	Unique UPTAG	ATGCTTTTAAGCAAACGTATAAGAA	Unique DNTAG	1	0	0	0	1	1	1	0	1	0	0	1	1	0	1	1
TWAS_JUL2012_yeast_a05	17	15	TWAS21051517	O17	Pick	GGGTGAAAGGGATTGGGGGCCGGTG	Unique UPTAG	AGCTGCTACCACTTTGACCTCGAAC	Unique DNTAG	0	1	0	0	1	0	0	0	0	0	0	1	1	0	1	1
TWAS_JUL2012_yeast_a05	18	15	TWAS21051518	O18	Pick	CGAATTTCCATGACGGGCTTAACGA	Unique UPTAG	CTGGCTAAGCACGTATAATAAGCTT	Unique DNTAG	1	0	1	1	0	0	0	1	0	1	0	0	0	0	1	1
TWAS_JUL2012_yeast_a05	19	15	TWAS21051519	O19	Pick	TCTGGTTTAGTAAGTTGAATAGGGT	Unique UPTAG	TAATTTTGATCACAGGTCTAATTCT	Unique DNTAG	0	0	1	0	0	0	1	0	1	1	1	0	1	1	1	1
TWAS_JUL2012_yeast_a05	20	15	TWAS21051520	O20	Discard
TWAS_JUL2012_yeast_a05	21	15	TWAS21051521	O21	Pick	CATAATCCATCGAATTTATGTTCTC	Unique UPTAG	AAGCGATGAGTTTGCGAGATGTGAT	Unique DNTAG	1	1	0	0	0	1	1	0	1	0	1	1	0	1	1	1
TWAS_JUL2012_yeast_a05	22	15	TWAS21051522	O22	Pick	CTCTAGTGTTATTGTGCTTACTGGT	Unique UPTAG	ACGTAGACCTACGTAGAGAAGTCAC	Unique DNTAG	0	1	1	0	0	1	0	1	1	0	1	0	0	0	0	0
TWAS_JUL2012_yeast_a05	23	15	TWAS21051523	O23	Control locus
TWAS_JUL2012_yeast_a05	24	15	TWAS21051524	O24	Control locus
TWAS_JUL2012_yeast_a05	1	16	TWAS21051601	P01	Control locus
TWAS_JUL2012_yeast_a05	2	16	TWAS21051602	P02	Control locus
TWAS_JUL2012_yeast_a05	3	16	TWAS21051603	P03	Pick	ACGCGGTACGTAGGTCAAAATCAAGT	Unique UPTAG	AGTATAAGTGAGCCTAAGCCAATAA	Unique DNTAG	1	1	1	1	0	0	0	0	1	0	0	1	0	1	1	1
TWAS_JUL2012_yeast_a05	4	16	TWAS21051604	P04	Discard
TWAS_JUL2012_yeast_a05	5	16	TWAS21051605	P05	Pick	Na	Na	CCCCGACCACGCCGCCCAGCACCAC	Unique DNTAG	0	1	0	0	0	0	1	0	1	0	0	1	0	0	0	0
TWAS_JUL2012_yeast_a05	6	16	TWAS21051606	P06	Pick	ATGTAACGAGGGTTGGTCGAAGCTG	Redundant UPTAG but similar genotype	AGCAATGCCCCAACACAGGATTGCC	Redundant DNTAG but similar genotype	1	0	1	1	1	1	0	0	1	0	1	0	0	0	1	0
TWAS_JUL2012_yeast_a05	7	16	TWAS21051607	P07	Discard
TWAS_JUL2012_yeast_a05	8	16	TWAS21051608	P08	Discard
TWAS_JUL2012_yeast_a05	9	16	TWAS21051609	P09	Pick	Na	Na	CACGTCTAATACCAAATCATCTTAT	Unique DNTAG	0	0	1	0	0	0	0	0	0	0	0	0	0	0	1	0
TWAS_JUL2012_yeast_a05	10	16	TWAS21051610	P10	Discard
TWAS_JUL2012_yeast_a05	11	16	TWAS21051611	P11	Pick	TGGTGAAGATCGGCACATCGTCAGG	Unique UPTAG	Na	Na	0	1	0	1	0	0	1	0	1	0	0	0	0	0	1	1
TWAS_JUL2012_yeast_a05	12	16	TWAS21051612	P12	Pick	ACATCGTCTTGATGCATATTGGATT	Unique UPTAG	Na	Na	0	1	1	1	1	1	1	0	0	0	0	0	1	1	1	1
TWAS_JUL2012_yeast_a05	13	16	TWAS21051613	P13	Pick	TTGGCATTGTATGCTTTCCACTCGC	Unique UPTAG	GTCAGAGTGATGCAACAGGAAAGCG	Unique DNTAG	0	0	1	1	0	1	1	0	0	0	1	1	1	0	0	0
TWAS_JUL2012_yeast_a05	14	16	TWAS21051614	P14	Pick	GGATGCGTTGGATGATGATGGGGGC	Unique UPTAG	ACACAATGCCGGGCTTGTAAGGTTG	Unique DNTAG	1	0	1	0	0	0	0	0	1	0	1	0	0	1	0	0
TWAS_JUL2012_yeast_a05	15	16	TWAS21051615	P15	Discard
TWAS_JUL2012_yeast_a05	16	16	TWAS21051616	P16	Pick	Na	Na	ATTTCAACAACAAATGATCGTAATT	Unique DNTAG	0	1	1	0	0	1	0	1	0	0	0	0	0	0	1	1
TWAS_JUL2012_yeast_a05	17	16	TWAS21051617	P17	Pick	GTCATAGTGACTTTGTGCCAACGTA	Unique UPTAG	TGAATCAAAAGCGATTAAACAGATG	Unique DNTAG	1	0	1	0	1	0	0	0	1	0	1	0	1	0	0	1
TWAS_JUL2012_yeast_a05	18	16	TWAS21051618	P18	Pick	AGCCTGAGAGTTTGGAGTCGTTATG	Unique UPTAG	Na	Na	0	1	0	0	0	1	1	0	0	0	0	1	1	1	1	1
TWAS_JUL2012_yeast_a05	19	16	TWAS21051619	P19	Pick	GAGTACTTACTGGCCCCGCAATG	Unique UPTAG	Na	Na	0	0	0	1	1	1	1	0	0	0	1	1	0	1	1	1
TWAS_JUL2012_yeast_a05	20	16	TWAS21051620	P20	Discard
TWAS_JUL2012_yeast_a05	21	16	TWAS21051621	P21	Pick	TATTACCGGTATCCCAATACCGTGT	Unique UPTAG	GGGCCGCGCCTACGTCATACTCATT	Unique DNTAG	1	0	0	1	0	0	1	0	0	0	0	0	1	1	1	0
TWAS_JUL2012_yeast_a05	22	16	TWAS21051622	P22	Pick	TGTCAGCATATCTGGCTATCACTCA	Unique UPTAG	GTTTGAAGGCAAAATCATTTTGGCG	Unique DNTAG	0	1	0	0	1	1	0	0	1	0	1	1	1	1	0	0
TWAS_JUL2012_yeast_a05	23	16	TWAS21051623	P23	Control locus
TWAS_JUL2012_yeast_a05	24	16	TWAS21051624	P24	Control locus
TWAS_JUL2012_yeast_a06	1	1	TWAS21060101	A01	Control locus
TWAS_JUL2012_yeast_a06	2	1	TWAS21060102	A02	Control locus
TWAS_JUL2012_yeast_a06	3	1	TWAS21060103	A03	Pick	TCGTAAGGTGTGGTAATCAACTCAC	Unique UPTAG	TATTTACATGCCGTGTTAAACAGGG	Unique DNTAG	1	0	0	0	1	1	0	1	0	0	0	1	0	1	1	0
TWAS_JUL2012_yeast_a06	4	1	TWAS21060104	A04	Pick	TTCAGATTCTTATTGACGATACGG	Unique UPTAG	AAGGGCGGTATAAGAGTGAATAGTC	Unique DNTAG	1	0	1	0	1	0	0	0	0	0	1	0	0	1	1	1
TWAS_JUL2012_yeast_a06	5	1	TWAS21060105	A05	Pick	ATCGTTATTTTGATAGAACAGGGTG	Unique UPTAG	Na	Na	0	1	1	1	0	0	1	1	1	0	0	0	0	0	1	0
TWAS_JUL2012_yeast_a06	6	1	TWAS21060106	A06	Pick	TGATTGCATTAGAAGTAGGCTTGTC	Unique UPTAG	ACATGCCCGATCATTAAACATGCAA	Unique DNTAG	0	0	0	0	0	1	0	0	0	0	1	0	0	1	0	1
TWAS_JUL2012_yeast_a06	7	1	TWAS21060107	A07	Discard
TWAS_JUL2012_yeast_a06	8	1	TWAS21060108	A08	Pick	ACCTTGGGTTCTAGGGTTGTGAGGG	Unique UPTAG	CCGCAGATGTACCAGACATACTTGC	Unique DNTAG	1	1	1	1	1	0	0	0	0	1	0	0	1	0	0	0
TWAS_JUL2012_yeast_a06	9	1	TWAS21060109	A09	Pick	AAATATAGCTGTGAGGCGGCCGGGA	Unique UPTAG	ATAAGGTGACAATTAGTTGGAAACA	Unique DNTAG	0	0	0	1	1	0	0	0	0	0	0	0	0	0	0	0
TWAS_JUL2012_yeast_a06	10	1	TWAS21060110	A10	Discard
TWAS_JUL2012_yeast_a06	11	1	TWAS21060111	A11	Pick	TTTCGTAGTATCACAGGCAAGTATT	Unique UPTAG	TCAAGGTTCTGGATACCAAATGTCA	Unique DNTAG	1	0	0	1	1	1	0	0	1	0	0	0	0	1	0	0
TWAS_JUL2012_yeast_a06	12	1	TWAS21060112	A12	Pick	TATTAGTGTCCAGAGCATTATTGAC	Unique UPTAG	TTCTTATCGTTAAGTGCGACATAAA	Unique DNTAG	0	0	1	0	1	0	0	1	1	0	0	1	0	0	0	0
TWAS_JUL2012_yeast_a06	13	1	TWAS21060113	A13	Pick	CAGGTGGGTTAGCATCGACATTGGC	Unique UPTAG	TGAGCAATTGACATGGGATATCAAA	Unique DNTAG	0	0	1	0	0	1	0	1	0	1	0	1	0	1	1	0
TWAS_JUL2012_yeast_a06	14	1	TWAS21060114	A14	Pick	CGACTCCAGGCCGGGCAGGGCGGGA	Unique UPTAG	Na	Na	1	1	1	0	0	0	0	0	0	0	1	1	0	1	1	1
TWAS_JUL2012_yeast_a06	15	1	TWAS21060115	A15	Discard
TWAS_JUL2012_yeast_a06	16	1	TWAS21060116	A16	Pick	CATATTAACTGGTTCCGCAGGTTTC	Unique UPTAG	GACTTTATAGTGACTCAAAAATTCA	Unique DNTAG	1	0	1	0	0	1	1	1	0	1	1	0	1	0	0	0
TWAS_JUL2012_yeast_a06	17	1	TWAS21060117	A17	Discard
TWAS_JUL2012_yeast_a06	18	1	TWAS21060118	A18	Pick	TAACGGACTCTGTTTTTCTAACGCT	Unique UPTAG	AATTCAATTAATCGTTTAACTTTGC	Unique DNTAG	0	1	0	0	0	0	0	0	0	0	0	0	0	0	0	0
TWAS_JUL2012_yeast_a06	19	1	TWAS21060119	A19	Pick	TTGGTGCTCTGTTTCAGTATCACTC	Unique UPTAG	CAAGGCAACTTGTACTGAAAAGCAC	Unique DNTAG	0	0	0	1	0	1	0	1	0	0	1	1	0	0	0	1
TWAS_JUL2012_yeast_a06	20	1	TWAS21060120	A20	Discard
TWAS_JUL2012_yeast_a06	21	1	TWAS21060121	A21	Pick	CTTTTGTTAGATGATCTATTTGATG	Unique UPTAG	ATCCGCGTTTATCCATACATTAATG	Unique DNTAG	1	1	1	1	0	0	0	0	1	0	1	1	0	0	1	0
TWAS_JUL2012_yeast_a06	22	1	TWAS21060122	A22	Pick	CTTTATATATATTTAGGGTCCCCTC	Unique UPTAG	AGGTTATACAGTCGCGTCTGCGTTA	Unique DNTAG	1	0	1	1	1	0	0	1	0	1	0	1	1	0	0	1
TWAS_JUL2012_yeast_a06	23	1	TWAS21060123	A23	Control locus
TWAS_JUL2012_yeast_a06	24	1	TWAS21060124	A24	Control locus
TWAS_JUL2012_yeast_a06	1	2	TWAS21060201	B01	Control locus
TWAS_JUL2012_yeast_a06	2	2	TWAS21060202	B02	Control locus
TWAS_JUL2012_yeast_a06	3	2	TWAS21060203	B03	Pick	ATTGCGGAAGTGCAGGTCGCTATAG	Unique UPTAG	Na	Na	1	1	1	1	1	1	0	0	0	0	0	1	0	0	0	1
TWAS_JUL2012_yeast_a06	4	2	TWAS21060204	B04	Pick	TTCTATTGTTCTACGTGACTGTCGT	Unique UPTAG	CCATTGGCGCGGGGTTGTGAACTTG	Unique DNTAG	1	1	1	1	0	0	1	1	0	0	0	1	1	0	1	1
TWAS_JUL2012_yeast_a06	5	2	TWAS21060205	B05	Pick	Na	Na	GTGGAGGATTATCTCGTGTTGATCA	Unique DNTAG	0	0	1	0	1	1	1	0	0	0	1	0	1	0	0	0
TWAS_JUL2012_yeast_a06	6	2	TWAS21060206	B06	Pick	GTTATGTCGTATTTTGAAAACTTTT	Unique UPTAG	ATTCTGCAAATCATAAGGTTTAACT	Unique DNTAG	1	0	1	1	1	0	0	0	1	1	0	1	1	0	1	1
TWAS_JUL2012_yeast_a06	7	2	TWAS21060207	B07	Pick	TCCATCTGCGAGTTAAACGTTCGAT	Unique UPTAG	ACGGTTATAGGATTACCAAATCATG	Unique DNTAG	0	0	1	0	0	0	1	1	1	0	0	0	1	0	1	1
TWAS_JUL2012_yeast_a06	8	2	TWAS21060208	B08	Pick	TTAGAAATGGCTTGATCGGGAAGTC	Unique UPTAG	Na	Na	0	1	1	1	0	1	0	1	1	1	1	0	0	0	1	1
TWAS_JUL2012_yeast_a06	9	2	TWAS21060209	B09	Pick	ATCGTGTTTTGAGCGGATAAACGCG	Unique UPTAG	ATGAAAAAATATAATCGTCAAAGAT	Unique DNTAG	1	0	0	1	0	1	1	0	0	0	1	0	0	0	0	1
TWAS_JUL2012_yeast_a06	10	2	TWAS21060210	B10	Discard
TWAS_JUL2012_yeast_a06	11	2	TWAS21060211	B11	Pick	AAAAACTGGTATTTTTTTGAGTGTA	Unique UPTAG	TAAGAGCGAAGGCGGCTCGTGTCCA	Unique DNTAG	1	0	1	1	1	0	0	0	0	0	1	1	0	0	0	0
TWAS_JUL2012_yeast_a06	12	2	TWAS21060212	B12	Pick	ATGGGCTGCAGAAGTGCGAATGCTA	Unique UPTAG	ATTAAAGGCGAACCGTAATCTGTAA	Unique DNTAG	1	1	1	1	1	0	1	0	1	0	1	1	1	0	1	1
TWAS_JUL2012_yeast_a06	13	2	TWAS21060213	B13	Pick	CTACGGCTGTAAAGTCCAGGTGTTT	Unique UPTAG	TCCCTTCCACGTCCAACCCTACCAC	Unique DNTAG	0	0	1	1	0	1	0	1	1	0	1	1	0	0	0	1
TWAS_JUL2012_yeast_a06	14	2	TWAS21060214	B14	Discard
TWAS_JUL2012_yeast_a06	15	2	TWAS21060215	B15	Pick	Na	Na	AGTGGAATCCAATTAGCGGAGTGTC	Unique DNTAG	0	1	1	0	1	0	1	0	0	0	1	1	1	1	1	0
TWAS_JUL2012_yeast_a06	16	2	TWAS21060216	B16	Discard
TWAS_JUL2012_yeast_a06	17	2	TWAS21060217	B17	Pick	AAAGAATATGGTGGTCCGCCCGATG	Unique UPTAG	GTCACAATATTATTAGGATGGGCGT	Unique DNTAG	0	1	1	0	0	0	0	0	0	0	0	1	0	0	0	0
TWAS_JUL2012_yeast_a06	18	2	TWAS21060218	B18	Pick	TTATTACATAGTCTAATTCTGGATT	Unique UPTAG	ACCGGAATATATTATTCGATGGTTC	Unique DNTAG	1	1	1	0	0	0	0	1	0	0	1	0	0	1	0	1
TWAS_JUL2012_yeast_a06	19	2	TWAS21060219	B19	Pick	GCGGAATCTTGCTGAACTGAATCGG	Unique UPTAG	ACTGACAAAGCTATCTCAAAGATAA	Unique DNTAG	0	1	0	0	0	0	0	1	0	1	0	1	0	1	0	1
TWAS_JUL2012_yeast_a06	20	2	TWAS21060220	B20	Discard
TWAS_JUL2012_yeast_a06	21	2	TWAS21060221	B21	Pick	TATAGGCTAATATTCATTTTGAGCG	Unique UPTAG	CAAAAAAGAAAATGATACTGCCCAGG	Unique DNTAG	1	1	0	0	1	1	1	0	1	1	1	1	0	0	0	0
TWAS_JUL2012_yeast_a06	22	2	TWAS21060222	B22	Pick	GCAGTGGGGTGTGCTGTGCGGTGGT	Unique UPTAG	Na	Na	0	0	1	1	0	1	0	0	1	1	0	1	0	1	1	1
TWAS_JUL2012_yeast_a06	23	2	TWAS21060223	B23	Control locus
TWAS_JUL2012_yeast_a06	24	2	TWAS21060224	B24	Control locus
TWAS_JUL2012_yeast_a06	1	3	TWAS21060301	C01	Pick	GTAGACCGTCGTATTGCCTAAGGAT	Unique UPTAG	GTATGCTCCAACGCCTGCTAGATAA	Unique DNTAG	1	0	0	1	0	1	0	1	0	0	0	1	1	0	0	0
TWAS_JUL2012_yeast_a06	2	3	TWAS21060302	C02	Pick	GGGGCATGTTGTTTGTGTCCCGGTA	Unique UPTAG	CGGCGCCCACAGGCCCTGTGCAGCC	Unique DNTAG	1	1	1	0	1	0	0	1	1	1	1	1	0	1	0	0
TWAS_JUL2012_yeast_a06	3	3	TWAS21060303	C03	Pick	ACGCAGCACTTTAAAGGTAATGCGC	Unique UPTAG	TCTGGACATTCTCTGTGTTCTGCGG	Unique DNTAG	0	0	1	0	1	0	1	0	1	1	1	0	0	1	1	1
TWAS_JUL2012_yeast_a06	4	3	TWAS21060304	C04	Pick	AATGTCCTTGTAAAAACTCTGACGG	Unique UPTAG	ATCTAGCCACCTAAACAAGTGCCAC	Unique DNTAG	1	0	0	0	1	0	1	0	0	1	0	0	1	1	0	0
TWAS_JUL2012_yeast_a06	5	3	TWAS21060305	C05	Pick	ATGGCCTTGCCCCGTCTTGGTTGTT	Redundant UPTAG but similar genotype	AATCCAGACCTAGGATTAGAATTAA	Redundant DNTAG but similar genotype	0	1	1	0	0	1	0	0	1	1	1	1	0	0	0	0
TWAS_JUL2012_yeast_a06	6	3	TWAS21060306	C06	Pick	GAGTCTAAATTAATTAAGGAATTTT	Unique UPTAG	ATGAAGCATAATGTATCTTAGCGAA	Unique DNTAG	1	1	0	0	1	0	0	1	1	1	0	1	0	1	1	1
TWAS_JUL2012_yeast_a06	7	3	TWAS21060307	C07	Discard
TWAS_JUL2012_yeast_a06	8	3	TWAS21060308	C08	Discard
TWAS_JUL2012_yeast_a06	9	3	TWAS21060309	C09	Pick	ACGCTGATATCTAAATCGTTTTCAT	Unique UPTAG	CACTGAGAAAACGAAACTGAAGGTT	Unique DNTAG	1	1	1	0	0	0	0	1	1	1	1	1	0	1	0	0
TWAS_JUL2012_yeast_a06	10	3	TWAS21060310	C10	Discard
TWAS_JUL2012_yeast_a06	11	3	TWAS21060311	C11	Pick	CTTGTTTGCCATCTTGACAATTCTA	Unique UPTAG	TTTCGTAGGAGTTTTTGCGCTATAA	Unique DNTAG	1	0	1	0	0	0	0	1	1	1	1	1	0	1	0	0
TWAS_JUL2012_yeast_a06	12	3	TWAS21060312	C12	Pick	CGAACATATCTTAAGTTACTGGGCG	Unique UPTAG	AAATTACGAGCTACTACCCTATCTA	Unique DNTAG	0	0	1	0	0	1	1	1	0	1	1	1	1	0	1	1
TWAS_JUL2012_yeast_a06	13	3	TWAS21060313	C13	Pick	CAGATTCACATGTGTTGTACGATAG	Unique UPTAG	ATGTCATACTTACAGAGGAGGGTCT	Unique DNTAG	0	0	1	0	0	0	0	1	1	1	0	1	1	1	0	1
TWAS_JUL2012_yeast_a06	14	3	TWAS21060314	C14	Pick	TCTTATTCCTGTTCATGCCTATTTG	Unique UPTAG	ATTGAAACATAGGATACCCAGTTTG	Unique DNTAG	1	0	0	1	0	0	0	0	1	1	0	1	1	0	0	1
TWAS_JUL2012_yeast_a06	15	3	TWAS21060315	C15	Discard
TWAS_JUL2012_yeast_a06	16	3	TWAS21060316	C16	Pick	Na	Na	CCATAATGTATGAGGGATAGAATTC	Unique DNTAG	1	0	1	0	0	0	0	1	0	1	0	1	1	0	1	0
TWAS_JUL2012_yeast_a06	17	3	TWAS21060317	C17	Pick	GTCCGAAGACAATTTTCAGTAGGGA	Unique UPTAG	TCCCATATACCCATTAGGGTATCCA	Unique DNTAG	0	0	0	1	0	1	0	1	1	1	0	1	0	1	1	0
TWAS_JUL2012_yeast_a06	18	3	TWAS21060318	C18	Pick	TATTTACGCACGTCGCATCCTTAAG	Unique UPTAG	GCTAACAGAGACTAATGACTAGGAT	Unique DNTAG	0	1	1	0	0	0	0	0	1	0	0	1	0	0	1	0
TWAS_JUL2012_yeast_a06	19	3	TWAS21060319	C19	Discard
TWAS_JUL2012_yeast_a06	20	3	TWAS21060320	C20	Discard
TWAS_JUL2012_yeast_a06	21	3	TWAS21060321	C21	Pick	GGCAAATCGTTAGATCATAGTTGCT	Unique UPTAG	CCTTATGAGTTTCAATGTATCAT	Unique DNTAG	0	0	0	1	1	1	1	0	1	1	0	0	1	0	0	1
TWAS_JUL2012_yeast_a06	22	3	TWAS21060322	C22	Pick	GTAAATCATTTTGATCTTTAACTTA	Unique UPTAG	AATTGTAAGAAGACCTAACAAGTAA	Unique DNTAG	1	1	1	0	1	0	1	0	0	0	0	1	0	0	1	0
TWAS_JUL2012_yeast_a06	23	3	TWAS21060323	C23	Pick	AATTTCTTCGGTCATTTATTGTCTC	Unique UPTAG	AGAAGTAAGGAAGAGGACAATAGCC	Unique DNTAG	0	1	1	1	0	1	0	0	0	0	1	1	0	1	0	1
TWAS_JUL2012_yeast_a06	24	3	TWAS21060324	C24	Pick	AAAGGAATTAGGGCACTTTATTTCT	Unique UPTAG	CAATGTGATAAGTGCGACGGAACAC	Unique DNTAG	1	1	1	0	0	0	1	1	1	1	1	1	1	0	1	1
TWAS_JUL2012_yeast_a06	1	4	TWAS21060401	D01	Discard
TWAS_JUL2012_yeast_a06	2	4	TWAS21060402	D02	Pick	AATTTTACGTGTACGGTGCTCCAGA	Unique UPTAG	GTAGACCAAAAGACCAGAGTAAGCT	Unique DNTAG	0	1	1	0	1	0	1	0	0	0	1	0	0	0	0	1
TWAS_JUL2012_yeast_a06	3	4	TWAS21060403	D03	Discard
TWAS_JUL2012_yeast_a06	4	4	TWAS21060404	D04	Pick	ACTGGGGCGGCTGAGAGCGGGAACG	Unique UPTAG	AATATCAATTGCGATCTGCAACAAA	Unique DNTAG	0	1	1	1	0	1	0	1	1	1	1	1	1	1	0	0
TWAS_JUL2012_yeast_a06	5	4	TWAS21060405	D05	Discard
TWAS_JUL2012_yeast_a06	6	4	TWAS21060406	D06	Pick	ACTTCGGTCGTCTTCTGAGGTCGGG	Unique UPTAG	TTTTACCAAATTAGGCCATTCGCGT	Unique DNTAG	0	1	1	0	0	0	0	1	0	0	1	1	0	0	1	0
TWAS_JUL2012_yeast_a06	7	4	TWAS21060407	D07	Pick	Na	Na	ATGATGCCCTGCCATCGTCCATAAC	Unique DNTAG	1	0	1	0	1	1	0	0	1	0	0	1	1	0	1	1
[truncated: 9,521 more rows]

## Sheet: Re-Genotyping Results
PLATE	Strain.Name	URA- Growth	PDR18	YOR1	ADP1	YCF1	VMR1	SNQ2	BPT1	AUS1	PDR12	NFT1	PDR5	PDR11	YBT1	PDR10	YOL075C	PDR15
TWAS_JUL2012_yeast_a01	TWAS21010103	YES	1	1	0	1	0	1	1	0	0	1	0	1	1	0	1	0
TWAS_JUL2012_yeast_a01	TWAS21010217	YES	0	1	0	1	1	1	1	1	0	1	0	1	0	1	0	0
TWAS_JUL2012_yeast_a02	TWAS21021007	YES	0	1	1	0	0	1	0	0	1	1	0	1	1	1	0	1
TWAS_JUL2012_yeast_a02	TWAS21020311	YES	0	0	1	1	1	1	1	1	1	0	0	1	0	0	0	1
TWAS_JUL2012_yeast_a02	TWAS21021618	YES	0	0	0	0	0	1	1	1	0	1	0	0	0	0	0	0
TWAS_JUL2012_yeast_a02	TWAS21020322	YES	0	1	1	1	0	0	0	0	1	0	0	0	0	0	1	0
TWAS_JUL2012_yeast_a03	TWAS21030601	YES	0	0	0	0	1	1	1	0	1	0	0	0	1	1	1	0
TWAS_JUL2012_yeast_a03	TWAS21030701	YES	0	1	0	1	1	1	1	0	1	0	1	1	1	1	0	1
TWAS_JUL2012_yeast_a03	TWAS21030901	YES	1	1	0	1	1	1	1	0	0	0	0	1	1	0	0	0
TWAS_JUL2012_yeast_a03	TWAS21031303	YES	0	0	0	1	1	0	1	0	0	1	0	1	0	0	1	0
TWAS_JUL2012_yeast_a03	TWAS21030505	YES	1	1	1	0	0	1	0	0	1	0	0	1	0	1	1	0
TWAS_JUL2012_yeast_a03	TWAS21030107	YES
TWAS_JUL2012_yeast_a03	TWAS21031107	YES	0	1	1	1	0	0	1	0	0	0	0	1	0	0	1	0
TWAS_JUL2012_yeast_a03	TWAS21030814	YES	1	0	0	0	0	1	0	1	0	0	0	1	0	0	1	1
TWAS_JUL2012_yeast_a03	TWAS21031117	YES	0	1	1	0	0	0	0	0	1	0	0	0	1	0	0	0
TWAS_JUL2012_yeast_a03	TWAS21030918	YES	1	1	1	0	0	0	0	0	0	1	1	0	0	0	1	1
TWAS_JUL2012_yeast_a03	TWAS21030521	YES	0	1	0	1	0	1	0	0	1	0	0	0	1	1	0	0
TWAS_JUL2012_yeast_a03	TWAS21030622	YES	0	1	0	0	1	1	0	1	1	1	0	1	0	0	0	0
TWAS_JUL2012_yeast_a03	TWAS21031322	YES
TWAS_JUL2012_yeast_a03	TWAS21030324	YES	1	1	1	0	0	0	0	1	0	1	0	1	0	1	0	1
TWAS_JUL2012_yeast_a03	TWAS21031024	YES	1	1	1	0	0	0	1	1	1	0	1	1	0	1	0	0
TWAS_JUL2012_yeast_a04	TWAS21040703	YES	0	0	0	1	1	1	1	0	1	0	1	1	1	0	1	1
TWAS_JUL2012_yeast_a04	TWAS21040705	YES	1	1	1	0	0	0	0	1	0	0	0	0	0	1	0	1
TWAS_JUL2012_yeast_a04	TWAS21040707	YES	0	1	0	0	1	0	0	0	1	0	0	1	0	1	1	1
TWAS_JUL2012_yeast_a04	TWAS21041307	YES	1	0	0	0	1	0	0	1	0	0	0	1	0	1	1	0
TWAS_JUL2012_yeast_a04	TWAS21041208	YES	0	1	0	1	1	0	1	1	0	0	0	1	0	1	1	1
TWAS_JUL2012_yeast_a04	TWAS21040711	YES	0	1	1	1	0	0	1	1	1	0	0	1	0	0	1	1
TWAS_JUL2012_yeast_a04	TWAS21040513	YES	1	0	1	0	1	1	0	1	0	1	0	0	1	0	0	1
TWAS_JUL2012_yeast_a04	TWAS21040521	YES	0	0	1	0	1	0	0	0	1	0	1	1	0	1	1	0
TWAS_JUL2012_yeast_a05	TWAS21050813	YES	1	1	0	1	1	0	1	0	0	0	1	1	1	0	1	1
TWAS_JUL2012_yeast_a07	TWAS21070204	YES	1	1	1	0	1	0	0	1	1	1	1	1	0	0	1	0
TWAS_JUL2012_yeast_a07	TWAS21070209	YES	0	1	0	0	0	1	0	0	0	1	1	0	1	0	0	1
TWAS_JUL2012_yeast_a08	TWAS21080315	YES	0	0	0	0	1	0	0	0	1	1	1	1	0	1	1	1
TWAS_JUL2012_yeast_a10	TWAS21100104	YES	0	1	0	1	0	0	0	0	0	0	0	1	1	1	0	0
TWAS_JUL2012_yeast_a10	TWAS21101605	YES
TWAS_JUL2012_yeast_a10	TWAS21100106	YES	1	0	0	1	1	0	0	1	1	0	1	1	0	0	0	0
TWAS_JUL2012_yeast_a10	TWAS21100815	YES	1	1	1	0	0	1	0	0	1	1	1	0	0	1	0	0
TWAS_JUL2012_yeast_a10	TWAS21100316	YES	0	1	0	0	0	1	0	1	1	1	0	0	0	1	1	1
TWAS_JUL2012_yeast_a10	TWAS21101616	YES	1	1	0	0	0	0	1	1	0	1	1	1	1	1	0	1
TWAS_JUL2012_yeast_a10	TWAS21100118	YES	1	1	1	0	1	0	0	0	1	0	0	0	1	1	1	0
TWAS_JUL2012_yeast_a12	TWAS21121619	YES	1	1	0	0	1	1	0	1	0	0	0	1	1	1	0	0
TWAS_JUL2012_yeast_a13	TWAS21130508	YES
TWAS_JUL2012_yeast_a13	TWAS21130221	YES
TWAS_JUL2012_yeast_a14	TWAS21140504	YES	0	0	1	0	1	1	1	0	0	1	1	1	0	0	0	0
TWAS_JUL2012_yeast_a14	TWAS21140712	YES	1	1	0	1	0	0	0	0	0	1	0	1	1	1	0	1
TWAS_JUL2012_yeast_a01	TWAS21010315	NOT TESTED
TWAS_JUL2012_yeast_a02	TWAS21020715	NOT TESTED
TWAS_JUL2012_yeast_a02	TWAS21020807	NOT TESTED
TWAS_JUL2012_yeast_a02	TWAS21021416	NOT TESTED
TWAS_JUL2012_yeast_a03	TWAS21030109	NOT TESTED
TWAS_JUL2012_yeast_a03	TWAS21030115	NOT TESTED
TWAS_JUL2012_yeast_a03	TWAS21030204	NOT TESTED
TWAS_JUL2012_yeast_a03	TWAS21030301	NOT TESTED
TWAS_JUL2012_yeast_a03	TWAS21030302	NOT TESTED
TWAS_JUL2012_yeast_a03	TWAS21030303	NOT TESTED
TWAS_JUL2012_yeast_a03	TWAS21030312	NOT TESTED
TWAS_JUL2012_yeast_a03	TWAS21030317	NOT TESTED
TWAS_JUL2012_yeast_a03	TWAS21030715	NOT TESTED
TWAS_JUL2012_yeast_a03	TWAS21030808	NOT TESTED
TWAS_JUL2012_yeast_a03	TWAS21031009	NOT TESTED
TWAS_JUL2012_yeast_a03	TWAS21031309	NOT TESTED
TWAS_JUL2012_yeast_a03	TWAS21031312	NOT TESTED
TWAS_JUL2012_yeast_a03	TWAS21031315	NOT TESTED
TWAS_JUL2012_yeast_a03	TWAS21031316	NOT TESTED
TWAS_JUL2012_yeast_a08	TWAS21080217	NOT TESTED
TWAS_JUL2012_yeast_a09	TWAS21090616	NOT TESTED
TWAS_JUL2012_yeast_a09	TWAS21090704	NOT TESTED
TWAS_JUL2012_yeast_a09	TWAS21090916	NOT TESTED
TWAS_JUL2012_yeast_a09	TWAS21091116	NOT TESTED
TWAS_JUL2012_yeast_a09	TWAS21091416	NOT TESTED
TWAS_JUL2012_yeast_a10	TWAS21100816	NOT TESTED
TWAS_JUL2012_yeast_a10	TWAS21101002	NOT TESTED
TWAS_JUL2012_yeast_a10	TWAS21101016	NOT TESTED
TWAS_JUL2012_yeast_alpha01	TWAS21161302	NO	0	0	0	0	0	0	0	0	0	0	0	0	0	0	0	0
TWAS_JUL2012_yeast_alpha01	TWAS21160106	YES
TWAS_JUL2012_yeast_alpha01	TWAS21160613	NO	0	0	0	0	0	0	0	0	0	0	0	0	0	0	0	0
TWAS_JUL2012_yeast_alpha01	TWAS21161613	NO	0	0	0	0	0	0	0	0	0	0	0	0	0	0	0	0
TWAS_JUL2012_yeast_alpha01	TWAS21160916	NO	0	0	0	0	0	0	0	0	0	0	0	0	0	0	0	0
TWAS_JUL2012_yeast_alpha01	TWAS21161221	NO	0	0	0	0	0	0	0	0	0	0	0	0	0	0	0	0
TWAS_JUL2012_yeast_alpha01	TWAS21160322	YES
TWAS_JUL2012_yeast_alpha01	TWAS21160724	NO	0	0	0	0	0	0	0	0	0	0	0	0	0	0	0	0
TWAS_JUL2012_yeast_alpha01	TWAS21161324	YES
TWAS_JUL2012_yeast_alpha02	TWAS21170305	NO	0	0	0	0	0	0	0	0	0	0	0	0	0	0	0	0
TWAS_JUL2012_yeast_alpha02	TWAS21170605	YES
TWAS_JUL2012_yeast_alpha02	TWAS21170905	NO	0	0	0	0	0	0	0	0	0	0	0	0	0	0	0	0
TWAS_JUL2012_yeast_alpha02	TWAS21170114	YES
TWAS_JUL2012_yeast_alpha02	TWAS21170916	YES
TWAS_JUL2012_yeast_alpha02	TWAS21170817	NO	0	0	0	0	0	0	0	0	0	0	0	0	0	0	0	0
TWAS_JUL2012_yeast_alpha02	TWAS21170118	NO	0	0	0	0	0	0	0	0	0	0	0	0	0	0	0	0
TWAS_JUL2012_yeast_alpha02	TWAS21170319	NO	0	0	0	0	0	0	0	0	0	0	0	0	0	0	0	0
TWAS_JUL2012_yeast_alpha02	TWAS21170424	YES
TWAS_JUL2012_yeast_alpha03	TWAS21181505	NO	0	0	0	0	0	0	0	0	0	0	0	0	0	0	0	0
TWAS_JUL2012_yeast_alpha03	TWAS21181306	NO	0	0	0	0	0	0	0	0	0	0	0	0	0	0	0	0
TWAS_JUL2012_yeast_alpha03	TWAS21181209	NO	0	0	0	0	0	0	0	0	0	0	0	0	0	0	0	0
TWAS_JUL2012_yeast_alpha03	TWAS21181309	NO	0	0	0	0	0	0	0	0	0	0	0	0	0	0	0	0
TWAS_JUL2012_yeast_alpha03	TWAS21181509	YES
TWAS_JUL2012_yeast_alpha03	TWAS21180218	YES
TWAS_JUL2012_yeast_alpha04	TWAS21190801	NO	0	0	0	0	0	0	0	0	0	0	0	0	0	0	0	0
TWAS_JUL2012_yeast_alpha04	TWAS21190203	NO	0	0	0	0	0	0	0	0	0	0	0	0	0	0	0	0
TWAS_JUL2012_yeast_alpha04	TWAS21190705	NO	0	0	0	0	0	0	0	0	0	0	0	0	0	0	0	0
TWAS_JUL2012_yeast_alpha04	TWAS21190407	YES
TWAS_JUL2012_yeast_alpha04	TWAS21190807	NO	0	0	0	0	0	0	0	0	0	0	0	0	0	0	0	0
TWAS_JUL2012_yeast_alpha04	TWAS21190415	NO	0	0	0	0	0	0	0	0	0	0	0	0	0	0	0	0
TWAS_JUL2012_yeast_alpha04	TWAS21191516	NO	0	0	0	0	0	0	0	0	0	0	0	0	0	0	0	0
TWAS_JUL2012_yeast_alpha05	TWAS21200602	NO	0	0	0	0	0	0	0	0	0	0	0	0	0	0	0	0
TWAS_JUL2012_yeast_alpha05	TWAS21201202	NO	0	0	0	0	0	0	0	0	0	0	0	0	0	0	0	0
TWAS_JUL2012_yeast_alpha05	TWAS21201003	YES
TWAS_JUL2012_yeast_alpha05	TWAS21200207	NO	0	0	0	0	0	0	0	0	0	0	0	0	0	0	0	0
TWAS_JUL2012_yeast_alpha05	TWAS21200511	NO	0	0	0	0	0	0	0	0	0	0	0	0	0	0	0	0
TWAS_JUL2012_yeast_alpha05	TWAS21201213	NO	0	0	0	0	0	0	0	0	0	0	0	0	0	0	0	0
TWAS_JUL2012_yeast_alpha05	TWAS21200815	NO	0	0	0	0	0	0	0	0	0	0	0	0	0	0	0	0
TWAS_JUL2012_yeast_alpha05	TWAS21200516	YES
TWAS_JUL2012_yeast_alpha05	TWAS21200916	NO	0	0	0	0	0	0	0	0	0	0	0	0	0	0	0	0
TWAS_JUL2012_yeast_alpha05	TWAS21201017	NO	0	0	0	0	0	0	0	0	0	0	0	0	0	0	0	0
TWAS_JUL2012_yeast_alpha06	TWAS21210601	YES
TWAS_JUL2012_yeast_alpha06	TWAS21210604	NO	0	0	0	0	0	0	0	0	0	0	0	0	0	0	0	0
TWAS_JUL2012_yeast_alpha06	TWAS21210704	NO	0	0	0	0	0	0	0	0	0	0	0	0	0	0	0	0
TWAS_JUL2012_yeast_alpha06	TWAS21211512	NO	0	0	0	0	0	0	0	0	0	0	0	0	0	0	0	0
TWAS_JUL2012_yeast_alpha06	TWAS21210317	NO	0	0	0	0	0	0	0	0	0	0	0	0	0	0	0	0
TWAS_JUL2012_yeast_alpha06	TWAS21211019	NO	0	0	0	0	0	0	0	0	0	0	0	0	0	0	0	0
TWAS_JUL2012_yeast_alpha06	TWAS21211121	YES
TWAS_JUL2012_yeast_alpha06	TWAS21211321	NO	0	0	0	0	0	0	0	0	0	0	0	0	0	0	0	0
TWAS_JUL2012_yeast_alpha06	TWAS21210422	NO	0	0	0	0	0	0	0	0	0	0	0	0	0	0	0	0
TWAS_JUL2012_yeast_alpha06	TWAS21210724	YES
TWAS_JUL2012_yeast_alpha07	TWAS21221107	NO	0	0	0	0	0	0	0	0	0	0	0	0	0	0	0	0
TWAS_JUL2012_yeast_alpha07	TWAS21220108	YES
TWAS_JUL2012_yeast_alpha07	TWAS21220708	NO	0	0	0	0	0	0	0	0	0	0	0	0	0	0	0	0
TWAS_JUL2012_yeast_alpha07	TWAS21221115	NO	0	0	0	0	0	0	0	0	0	0	0	0	0	0	0	0
TWAS_JUL2012_yeast_alpha07	TWAS21220219	NO	0	0	0	0	0	0	0	0	0	0	0	0	0	0	0	0
TWAS_JUL2012_yeast_alpha07	TWAS21221321	NO	0	0	0	0	0	0	0	0	0	0	0	0	0	0	0	0
TWAS_JUL2012_yeast_alpha08	TWAS21230704	NO	0	0	0	0	0	0	0	0	0	0	0	0	0	0	0	0
TWAS_JUL2012_yeast_alpha08	TWAS21230506	YES
TWAS_JUL2012_yeast_alpha08	TWAS21230906	NO	0	0	0	0	0	0	0	0	0	0	0	0	0	0	0	0
TWAS_JUL2012_yeast_alpha08	TWAS21230111	NO	0	0	0	0	0	0	0	0	0	0	0	0	0	0	0	0
TWAS_JUL2012_yeast_alpha08	TWAS21230611	NO	0	0	0	0	0	0	0	0	0	0	0	0	0	0	0	0
TWAS_JUL2012_yeast_alpha08	TWAS21231614	NO	0	0	0	0	0	0	0	0	0	0	0	0	0	0	0	0
TWAS_JUL2012_yeast_alpha08	TWAS21231017	NO	0	0	0	0	0	0	0	0	0	0	0	0	0	0	0	0
TWAS_JUL2012_yeast_alpha08	TWAS21231319	NO	0	0	0	0	0	0	0	0	0	0	0	0	0	0	0	0
TWAS_JUL2012_yeast_alpha08	TWAS21230721	YES
TWAS_JUL2012_yeast_alpha09	TWAS21241505	NO	0	0	0	0	0	0	0	0	0	0	0	0	0	0	0	0
TWAS_JUL2012_yeast_alpha09	TWAS21240608	NO	0	0	0	0	0	0	0	0	0	0	0	0	0	0	0	0
TWAS_JUL2012_yeast_alpha09	TWAS21241209	NO	0	0	0	0	0	0	0	0	0	0	0	0	0	0	0	0
TWAS_JUL2012_yeast_alpha09	TWAS21241309	NO	0	0	0	0	0	0	0	0	0	0	0	0	0	0	0	0
TWAS_JUL2012_yeast_alpha09	TWAS21240513	NO	0	0	0	0	0	0	0	0	0	0	0	0	0	0	0	0
TWAS_JUL2012_yeast_alpha09	TWAS21240815	NO	0	0	0	0	0	0	0	0	0	0	0	0	0	0	0	0
TWAS_JUL2012_yeast_alpha09	TWAS21240921	YES
TWAS_JUL2012_yeast_alpha10	TWAS21250603	NO	0	0	0	0	0	0	0	0	0	0	0	0	0	0	0	0
TWAS_JUL2012_yeast_alpha10	TWAS21251605	NO	0	0	0	0	0	0	0	0	0	0	0	0	0	0	0	0
TWAS_JUL2012_yeast_alpha10	TWAS21251511	NO	0	0	0	0	0	0	0	0	0	0	0	0	0	0	0	0
TWAS_JUL2012_yeast_alpha10	TWAS21251412	NO	0	0	0	0	0	0	0	0	0	0	0	0	0	0	0	0
TWAS_JUL2012_yeast_alpha10	TWAS21250617	NO	0	0	0	0	0	0	0	0	0	0	0	0	0	0	0	0
TWAS_JUL2012_yeast_alpha10	TWAS21250318	YES
TWAS_JUL2012_yeast_alpha10	TWAS21251519	NO	0	0	0	0	0	0	0	0	0	0	0	0	0	0	0	0
TWAS_JUL2012_yeast_alpha10	TWAS21251323	NO	0	0	0	0	0	0	0	0	0	0	0	0	0	0	0	0
TWAS_JUL2012_yeast_alpha10	TWAS21251124	NO	0	0	0	0	0	0	0	0	0	0	0	0	0	0	0	0
TWAS_JUL2012_yeast_alpha11	TWAS21260801	NO	0	0	0	0	0	0	0	0	0	0	0	0	0	0	0	0
TWAS_JUL2012_yeast_alpha11	TWAS21261001	NO	0	0	0	0	0	0	0	0	0	0	0	0	0	0	0	0
TWAS_JUL2012_yeast_alpha11	TWAS21261302	NO	0	0	0	0	0	0	0	0	0	0	0	0	0	0	0	0
TWAS_JUL2012_yeast_alpha11	TWAS21260204	NO	0	0	0	0	0	0	0	0	0	0	0	0	0	0	0	0
TWAS_JUL2012_yeast_alpha11	TWAS21260504	YES
TWAS_JUL2012_yeast_alpha11	TWAS21261606	YES
TWAS_JUL2012_yeast_alpha11	TWAS21260409	YES
TWAS_JUL2012_yeast_alpha11	TWAS21260411	YES
TWAS_JUL2012_yeast_alpha11	TWAS21260712	YES
TWAS_JUL2012_yeast_alpha11	TWAS21260915	YES
TWAS_JUL2012_yeast_alpha11	TWAS21260416	YES
TWAS_JUL2012_yeast_alpha11	TWAS21260217	YES
TWAS_JUL2012_yeast_alpha11	TWAS21261618	NO	0	0	0	0	0	0	0	0	0	0	0	0	0	0	0	0
TWAS_JUL2012_yeast_alpha12	TWAS21270502	YES
TWAS_JUL2012_yeast_alpha12	TWAS21270806	NOT TESTED
TWAS_JUL2012_yeast_alpha12	TWAS21271006	NOT TESTED
TWAS_JUL2012_yeast_alpha12	TWAS21270108	NOT TESTED
TWAS_JUL2012_yeast_alpha12	TWAS21271411	NOT TESTED
TWAS_JUL2012_yeast_alpha12	TWAS21271518	NOT TESTED
TWAS_JUL2012_yeast_alpha13	TWAS21281204	NOT TESTED
TWAS_JUL2012_yeast_alpha13	TWAS21281107	NOT TESTED
TWAS_JUL2012_yeast_alpha13	TWAS21280609	NOT TESTED
TWAS_JUL2012_yeast_alpha13	TWAS21280111	NOT TESTED
TWAS_JUL2012_yeast_alpha13	TWAS21280411	NOT TESTED
TWAS_JUL2012_yeast_alpha13	TWAS21280911	NOT TESTED
TWAS_JUL2012_yeast_alpha13	TWAS21281414	NOT TESTED
TWAS_JUL2012_yeast_alpha13	TWAS21281417	NOT TESTED
TWAS_JUL2012_yeast_alpha13	TWAS21281518	NOT TESTED
TWAS_JUL2012_yeast_alpha13	TWAS21281621	NOT TESTED
TWAS_JUL2012_yeast_alpha13	TWAS21280823	NOT TESTED
TWAS_JUL2012_yeast_alpha14	TWAS21291202	NOT TESTED
TWAS_JUL2012_yeast_alpha14	TWAS21291302	NOT TESTED
TWAS_JUL2012_yeast_alpha14	TWAS21290204	NOT TESTED
TWAS_JUL2012_yeast_alpha14	TWAS21290608	NOT TESTED
TWAS_JUL2012_yeast_alpha14	TWAS21291011	NOT TESTED
TWAS_JUL2012_yeast_alpha14	TWAS21291012	NOT TESTED
TWAS_JUL2012_yeast_alpha14	TWAS21291516	NOT TESTED
TWAS_JUL2012_yeast_alpha14	TWAS21290421	NOT TESTED
TWAS_JUL2012_yeast_alpha14	TWAS21291424	NOT TESTED
TWAS_JUL2012_yeast_alpha15	TWAS21300402	NOT TESTED
TWAS_JUL2012_yeast_alpha15	TWAS21300508	NOT TESTED
TWAS_JUL2012_yeast_alpha15	TWAS21301311	NOT TESTED
TWAS_JUL2012_yeast_alpha15	TWAS21300613	NOT TESTED
TWAS_JUL2012_yeast_alpha15	TWAS21300713	NOT TESTED
TWAS_JUL2012_yeast_alpha15	TWAS21300314	NOT TESTED
TWAS_JUL2012_yeast_alpha15	TWAS21300415	NOT TESTED
TWAS_JUL2012_yeast_alpha15	TWAS21301219	NOT TESTED
TWAS_JUL2012_yeast_alpha15	TWAS21301021	NOT TESTED
TWAS_JUL2012_yeast_alpha15	TWAS21300823	NOT TESTED
TWAS_JUL2012_yeast_alpha01	TWAS21161323	NOT TESTED
TWAS_JUL2012_yeast_alpha02	TWAS21170704	NOT TESTED
TWAS_JUL2012_yeast_alpha02	TWAS21170802	NOT TESTED
TWAS_JUL2012_yeast_alpha02	TWAS21171318	NOT TESTED
TWAS_JUL2012_yeast_alpha03	TWAS21180613	NOT TESTED
TWAS_JUL2012_yeast_alpha05	TWAS21201001	NOT TESTED
TWAS_JUL2012_yeast_alpha07	TWAS21221016	NOT TESTED
TWAS_JUL2012_yeast_alpha10	TWAS21250806	NOT TESTED
TWAS_JUL2012_yeast_alpha10	TWAS21251206	NOT TESTED
TWAS_JUL2012_yeast_alpha12	TWAS21271024	NOT TESTED
TWAS_JUL2012_yeast_alpha13	TWAS21280117	NOT TESTED

## Sheet: Final Set of Strains
Strain.Name	Plate	PDR18	YOR1	ADP1	YCF1	VMR1	SNQ2	BPT1	AUS1	PDR12	NFT1	PDR5	PDR11	YBT1	PDR10	YOL075C	PDR15
TWAS21010104	TWAS_JUL2012_yeast_a01	1	0	1	0	1	0	0	0	0	1	1	0	0	0	1	1
TWAS21010105	TWAS_JUL2012_yeast_a01	0	0	1	0	0	0	0	0	1	0	0	0	0	1	0	0
TWAS21010106	TWAS_JUL2012_yeast_a01	1	0	1	0	1	1	0	1	0	0	1	0	0	0	0	1
TWAS21010107	TWAS_JUL2012_yeast_a01	0	1	0	1	1	1	0	1	0	1	0	1	0	1	1	1
TWAS21010111	TWAS_JUL2012_yeast_a01	1	1	1	1	0	0	0	1	1	0	1	1	0	0	1	1
TWAS21010112	TWAS_JUL2012_yeast_a01	1	0	0	0	0	1	1	0	1	0	0	0	1	0	0	1
TWAS21010114	TWAS_JUL2012_yeast_a01	0	0	0	1	1	0	0	1	1	0	1	0	1	1	1	0
TWAS21010115	TWAS_JUL2012_yeast_a01	1	0	1	0	0	1	0	0	1	0	1	1	0	1	0	1
TWAS21010116	TWAS_JUL2012_yeast_a01	0	0	0	1	0	0	1	1	0	0	1	0	1	0	0	0
TWAS21010117	TWAS_JUL2012_yeast_a01	1	1	1	1	0	1	0	0	0	1	1	1	1	0	0	0
TWAS21010118	TWAS_JUL2012_yeast_a01	1	1	0	0	0	1	0	1	0	0	0	1	0	1	1	0
TWAS21010119	TWAS_JUL2012_yeast_a01	0	1	1	1	0	0	0	1	1	1	0	0	0	1	0	0
TWAS21010121	TWAS_JUL2012_yeast_a01	0	0	0	1	0	1	1	0	0	0	1	0	0	0	1	0
TWAS21010122	TWAS_JUL2012_yeast_a01	1	0	1	1	1	0	0	0	0	1	1	1	1	0	1	1
TWAS21010203	TWAS_JUL2012_yeast_a01	1	1	1	0	1	1	0	0	0	0	0	1	0	1	1	0
TWAS21010204	TWAS_JUL2012_yeast_a01	1	0	0	0	0	1	0	0	0	0	1	0	0	1	0	0
TWAS21010205	TWAS_JUL2012_yeast_a01	1	0	1	1	1	0	0	0	0	0	1	1	0	1	0	1
TWAS21010206	TWAS_JUL2012_yeast_a01	0	1	1	0	1	1	0	0	0	0	0	1	1	1	0	0
TWAS21010207	TWAS_JUL2012_yeast_a01	0	0	1	0	1	1	1	1	0	0	1	0	1	0	1	1
TWAS21010208	TWAS_JUL2012_yeast_a01	1	0	0	1	1	1	1	0	0	0	0	0	1	1	0	1
TWAS21010211	TWAS_JUL2012_yeast_a01	0	0	1	0	1	1	1	0	0	0	1	0	1	1	0	0
TWAS21010212	TWAS_JUL2012_yeast_a01	0	0	0	0	0	0	1	1	1	0	0	1	0	1	0	0
TWAS21010215	TWAS_JUL2012_yeast_a01	1	1	1	0	1	0	1	1	1	0	1	1	1	0	0	0
TWAS21010216	TWAS_JUL2012_yeast_a01	1	0	1	0	0	0	0	1	1	0	1	0	0	1	0	1
TWAS21010218	TWAS_JUL2012_yeast_a01	0	1	0	0	0	1	1	0	1	0	1	0	1	1	0	0
TWAS21010219	TWAS_JUL2012_yeast_a01	1	0	0	0	0	0	0	1	1	0	1	1	0	0	1	1
TWAS21010222	TWAS_JUL2012_yeast_a01	1	0	1	1	0	0	1	1	0	0	1	1	1	0	0	0
TWAS21010301	TWAS_JUL2012_yeast_a01	1	0	0	0	1	0	1	0	0	1	0	0	1	1	0	1
TWAS21010302	TWAS_JUL2012_yeast_a01	0	0	0	0	1	1	0	1	0	1	0	0	0	0	0	0
TWAS21010304	TWAS_JUL2012_yeast_a01	0	1	1	0	1	0	1	0	1	1	1	0	1	0	0	0
TWAS21010305	TWAS_JUL2012_yeast_a01	1	1	1	0	1	0	0	1	0	1	0	0	0	0	0	1
TWAS21010306	TWAS_JUL2012_yeast_a01	0	1	0	1	1	1	0	1	1	0	1	0	0	1	0	0
TWAS21010307	TWAS_JUL2012_yeast_a01	0	0	1	0	0	0	0	0	1	1	0	1	1	1	0	0
TWAS21010308	TWAS_JUL2012_yeast_a01	1	0	1	1	0	0	0	0	0	0	0	0	0	1	0	0
TWAS21010309	TWAS_JUL2012_yeast_a01	1	0	1	1	1	1	1	0	0	1	0	1	1	1	0	0
TWAS21010312	TWAS_JUL2012_yeast_a01	1	0	1	1	1	0	1	0	1	0	0	0	1	0	1	0
TWAS21010313	TWAS_JUL2012_yeast_a01	0	0	1	1	0	0	0	0	1	0	0	1	0	1	0	0
TWAS21010314	TWAS_JUL2012_yeast_a01	0	0	0	1	0	0	1	0	1	1	0	0	1	0	1	1
TWAS21010316	TWAS_JUL2012_yeast_a01	1	1	1	1	0	0	0	0	0	0	1	1	0	1	0	0
TWAS21010318	TWAS_JUL2012_yeast_a01	0	1	1	0	1	1	1	1	0	0	0	1	0	0	0	0
TWAS21010319	TWAS_JUL2012_yeast_a01	1	0	0	1	0	0	0	1	1	1	0	0	0	0	0	0
TWAS21010321	TWAS_JUL2012_yeast_a01	1	0	0	1	1	0	0	0	0	0	1	0	0	0	1	1
TWAS21010322	TWAS_JUL2012_yeast_a01	1	1	1	0	0	0	1	1	1	0	1	1	0	1	1	1
TWAS21010323	TWAS_JUL2012_yeast_a01	0	0	0	1	0	1	1	1	0	0	0	0	1	1	0	1
TWAS21010324	TWAS_JUL2012_yeast_a01	0	0	1	0	1	1	1	1	0	1	0	0	0	0	0	0
TWAS21010401	TWAS_JUL2012_yeast_a01	0	0	1	1	1	0	0	1	0	0	0	0	0	1	1	1
TWAS21010402	TWAS_JUL2012_yeast_a01	0	1	0	0	0	1	0	0	0	0	0	0	0	1	1	0
TWAS21010403	TWAS_JUL2012_yeast_a01	0	1	1	1	1	0	0	0	1	0	0	0	0	0	0	1
TWAS21010404	TWAS_JUL2012_yeast_a01	1	1	0	0	0	1	0	0	0	1	0	1	1	1	1	0
TWAS21010405	TWAS_JUL2012_yeast_a01	0	1	1	1	0	1	0	0	1	0	0	1	0	1	0	0
TWAS21010406	TWAS_JUL2012_yeast_a01	0	1	1	0	1	1	0	1	1	0	0	1	1	0	1	0
TWAS21010407	TWAS_JUL2012_yeast_a01	1	1	0	0	1	1	1	0	1	0	0	1	1	0	1	0
TWAS21010408	TWAS_JUL2012_yeast_a01	1	0	0	0	0	0	0	0	0	0	0	0	1	1	1	1
TWAS21010409	TWAS_JUL2012_yeast_a01	1	0	1	1	1	0	0	1	0	0	0	0	0	1	1	1
TWAS21010411	TWAS_JUL2012_yeast_a01	1	1	1	1	1	0	0	0	1	0	0	0	0	1	0	0
TWAS21010412	TWAS_JUL2012_yeast_a01	0	0	1	0	0	0	0	0	1	0	1	0	0	0	1	0
TWAS21010413	TWAS_JUL2012_yeast_a01	1	1	0	1	1	1	1	1	1	0	0	0	1	0	1	0
TWAS21010414	TWAS_JUL2012_yeast_a01	0	0	1	0	0	0	1	0	0	0	0	1	1	1	1	1
TWAS21010416	TWAS_JUL2012_yeast_a01	0	0	0	1	0	0	0	1	0	1	1	1	0	1	0	1
TWAS21010417	TWAS_JUL2012_yeast_a01	0	1	1	1	1	0	0	0	0	1	1	1	1	0	1	1
TWAS21010419	TWAS_JUL2012_yeast_a01	0	0	1	1	0	0	0	0	0	0	0	0	0	1	1	0
TWAS21010422	TWAS_JUL2012_yeast_a01	0	0	1	0	0	0	0	1	1	0	1	0	0	1	1	0
TWAS21010423	TWAS_JUL2012_yeast_a01	1	0	0	0	0	1	0	0	1	0	1	0	0	1	0	1
TWAS21010424	TWAS_JUL2012_yeast_a01	0	1	1	1	1	0	0	0	0	0	1	1	0	0	0	0
TWAS21010501	TWAS_JUL2012_yeast_a01	1	0	1	1	1	1	0	1	1	1	0	0	0	1	0	0
TWAS21010502	TWAS_JUL2012_yeast_a01	1	1	0	1	0	0	1	1	0	1	0	0	0	0	1	0
TWAS21010504	TWAS_JUL2012_yeast_a01	1	1	1	0	0	0	0	0	1	1	0	0	0	1	0	1
TWAS21010506	TWAS_JUL2012_yeast_a01	1	0	1	1	0	0	0	0	0	0	0	0	0	0	0	0
TWAS21010507	TWAS_JUL2012_yeast_a01	1	0	0	1	1	1	0	0	0	0	1	1	0	1	0	0
TWAS21010508	TWAS_JUL2012_yeast_a01	0	0	1	0	0	0	1	0	0	0	1	1	1	0	0	1
TWAS21010511	TWAS_JUL2012_yeast_a01	0	0	1	1	0	0	1	1	0	0	1	0	0	1	0	0
TWAS21010512	TWAS_JUL2012_yeast_a01	1	1	1	1	1	0	0	0	1	0	0	0	0	1	0	0
TWAS21010513	TWAS_JUL2012_yeast_a01	0	1	0	1	1	1	1	0	1	0	0	1	1	1	0	0
TWAS21010514	TWAS_JUL2012_yeast_a01	1	1	1	0	0	1	0	1	1	1	0	0	0	0	0	0
TWAS21010515	TWAS_JUL2012_yeast_a01	0	1	1	1	1	0	0	1	0	0	0	1	0	0	1	1
TWAS21010516	TWAS_JUL2012_yeast_a01	0	1	1	0	1	1	1	0	0	0	1	0	1	0	0	1
TWAS21010518	TWAS_JUL2012_yeast_a01	1	0	0	1	0	1	1	0	1	0	0	0	1	0	1	0
TWAS21010519	TWAS_JUL2012_yeast_a01	1	0	1	1	1	0	0	0	1	1	0	0	0	0	1	1
TWAS21010521	TWAS_JUL2012_yeast_a01	0	1	1	0	0	1	1	1	1	0	0	0	1	1	0	0
TWAS21010522	TWAS_JUL2012_yeast_a01	0	0	1	0	0	1	0	1	0	0	1	1	0	1	1	0
TWAS21010523	TWAS_JUL2012_yeast_a01	0	1	1	0	0	0	0	0	0	0	1	0	1	1	1	1
TWAS21010524	TWAS_JUL2012_yeast_a01	1	0	0	0	1	0	0	0	0	0	0	1	0	0	0	0
TWAS21010602	TWAS_JUL2012_yeast_a01	1	1	0	1	0	1	0	0	1	0	0	1	0	0	0	0
TWAS21010603	TWAS_JUL2012_yeast_a01	0	0	1	1	0	0	0	0	0	0	0	1	0	1	0	0
TWAS21010604	TWAS_JUL2012_yeast_a01	1	0	1	0	0	0	1	1	1	0	1	0	1	0	0	1
TWAS21010606	TWAS_JUL2012_yeast_a01	1	1	0	1	0	0	0	1	0	1	1	0	0	1	0	0
TWAS21010608	TWAS_JUL2012_yeast_a01	1	0	1	0	0	0	1	0	0	0	1	1	1	1	0	0
TWAS21010609	TWAS_JUL2012_yeast_a01	0	0	1	1	0	0	0	0	1	0	0	0	1	0	1	1
TWAS21010612	TWAS_JUL2012_yeast_a01	1	0	1	0	0	0	0	0	1	0	1	0	0	0	1	0
TWAS21010613	TWAS_JUL2012_yeast_a01	0	0	1	1	1	0	0	0	1	0	0	0	1	0	1	0
TWAS21010614	TWAS_JUL2012_yeast_a01	0	0	0	0	0	0	1	1	0	1	0	0	0	1	0	1
TWAS21010615	TWAS_JUL2012_yeast_a01	0	0	1	1	1	0	1	0	0	0	1	1	1	1	0	0
TWAS21010616	TWAS_JUL2012_yeast_a01	1	0	0	0	1	0	0	1	1	0	0	1	0	1	1	1
TWAS21010617	TWAS_JUL2012_yeast_a01	1	0	1	1	0	0	0	1	0	1	0	1	1	0	1	0
TWAS21010618	TWAS_JUL2012_yeast_a01	1	1	1	0	0	1	1	1	0	0	1	1	1	0	0	1
TWAS21010619	TWAS_JUL2012_yeast_a01	1	1	1	0	1	1	0	0	1	0	1	1	1	0	0	1
TWAS21010621	TWAS_JUL2012_yeast_a01	0	0	0	0	1	1	1	1	0	0	0	1	1	0	0	1
TWAS21010622	TWAS_JUL2012_yeast_a01	1	0	1	1	1	1	0	1	0	0	1	0	1	1	0	0
TWAS21010623	TWAS_JUL2012_yeast_a01	1	0	1	1	0	0	1	0	0	0	0	0	1	0	1	0
TWAS21010624	TWAS_JUL2012_yeast_a01	0	0	1	0	0	0	1	0	1	1	0	1	1	1	1	1
TWAS21010701	TWAS_JUL2012_yeast_a01	0	1	0	0	0	1	0	0	0	0	1	0	0	0	1	1
TWAS21010702	TWAS_JUL2012_yeast_a01	1	0	0	1	0	0	0	0	1	0	0	0	1	1	0	0
TWAS21010703	TWAS_JUL2012_yeast_a01	1	1	0	1	1	0	1	0	1	0	0	1	0	0	0	1
TWAS21010704	TWAS_JUL2012_yeast_a01	1	1	0	0	0	1	1	1	1	0	1	1	1	0	0	0
TWAS21010705	TWAS_JUL2012_yeast_a01	0	0	1	0	0	0	0	1	1	0	1	0	1	1	1	1
TWAS21010706	TWAS_JUL2012_yeast_a01	0	1	1	1	1	1	1	0	0	0	0	0	1	1	0	1
TWAS21010707	TWAS_JUL2012_yeast_a01	1	0	1	0	0	0	0	0	1	0	0	0	1	0	1	0
TWAS21010708	TWAS_JUL2012_yeast_a01	0	0	1	0	0	1	0	1	0	0	0	0	0	0	1	1
TWAS21010711	TWAS_JUL2012_yeast_a01	1	1	0	1	1	1	1	1	0	1	0	1	1	0	0	0
TWAS21010712	TWAS_JUL2012_yeast_a01	1	0	1	1	0	0	1	0	0	0	0	1	1	1	0	1
TWAS21010714	TWAS_JUL2012_yeast_a01	1	1	1	1	1	0	0	0	1	0	1	0	0	0	0	1
TWAS21010715	TWAS_JUL2012_yeast_a01	1	0	0	1	0	1	0	0	0	0	0	0	1	0	0	0
TWAS21010716	TWAS_JUL2012_yeast_a01	1	1	1	0	0	0	0	1	0	0	0	1	1	0	1	1
TWAS21010717	TWAS_JUL2012_yeast_a01	1	0	1	1	0	1	1	0	1	0	0	1	1	0	1	0
TWAS21010718	TWAS_JUL2012_yeast_a01	1	1	1	1	0	1	1	1	0	1	1	0	0	1	1	1
TWAS21010719	TWAS_JUL2012_yeast_a01	1	0	1	0	1	0	1	1	1	0	0	0	1	0	0	1
TWAS21010721	TWAS_JUL2012_yeast_a01	0	0	1	0	0	1	0	1	0	0	1	0	0	1	1	1
TWAS21010722	TWAS_JUL2012_yeast_a01	1	0	1	1	0	1	0	0	1	0	0	1	1	1	0	0
TWAS21010723	TWAS_JUL2012_yeast_a01	1	1	0	0	1	0	1	1	0	0	0	1	0	1	0	1
TWAS21010724	TWAS_JUL2012_yeast_a01	0	0	1	0	0	1	0	1	0	1	0	0	1	1	0	0
TWAS21010801	TWAS_JUL2012_yeast_a01	0	1	1	1	0	0	1	0	1	0	1	0	1	0	1	0
TWAS21010802	TWAS_JUL2012_yeast_a01	1	1	0	1	0	1	1	0	0	1	0	0	0	1	0	1
TWAS21010803	TWAS_JUL2012_yeast_a01	1	0	1	0	0	0	1	0	0	0	0	0	0	1	1	0
TWAS21010804	TWAS_JUL2012_yeast_a01	0	0	1	1	1	1	1	0	0	0	0	1	1	1	1	0
TWAS21010805	TWAS_JUL2012_yeast_a01	0	1	0	0	0	0	0	0	0	0	0	0	0	1	1	0
TWAS21010806	TWAS_JUL2012_yeast_a01	0	0	1	0	1	0	1	1	0	0	0	0	1	1	1	0
TWAS21010807	TWAS_JUL2012_yeast_a01	0	0	0	0	0	0	0	0	0	0	1	0	1	1	0	1
TWAS21010812	TWAS_JUL2012_yeast_a01	0	0	1	0	1	1	0	0	1	0	1	0	1	0	0	0
TWAS21010813	TWAS_JUL2012_yeast_a01	0	0	1	1	0	0	0	0	1	0	1	0	0	1	0	0
TWAS21010815	TWAS_JUL2012_yeast_a01	1	0	1	0	0	0	0	1	0	0	1	0	0	0	1	1
TWAS21010816	TWAS_JUL2012_yeast_a01	1	0	1	1	1	0	0	0	1	0	0	0	0	0	0	1
TWAS21010817	TWAS_JUL2012_yeast_a01	0	0	1	0	0	0	1	0	1	0	0	0	0	1	0	0
TWAS21010818	TWAS_JUL2012_yeast_a01	0	1	1	1	0	0	1	1	0	0	0	0	1	1	0	1
TWAS21010819	TWAS_JUL2012_yeast_a01	0	0	1	1	1	1	1	0	0	0	1	1	1	1	1	0
TWAS21010821	TWAS_JUL2012_yeast_a01	1	1	1	1	1	1	0	0	0	0	0	0	1	0	1	0
TWAS21010822	TWAS_JUL2012_yeast_a01	1	0	1	1	1	0	1	0	1	0	1	1	1	0	1	0
TWAS21010823	TWAS_JUL2012_yeast_a01	1	0	1	0	0	1	0	1	0	0	0	1	1	0	0	1
TWAS21010824	TWAS_JUL2012_yeast_a01	0	0	0	0	0	1	0	0	1	0	1	1	0	0	0	0
TWAS21010901	TWAS_JUL2012_yeast_a01	0	0	1	1	0	1	1	1	1	0	1	1	1	0	0	0
TWAS21010902	TWAS_JUL2012_yeast_a01	0	1	1	1	1	0	0	0	0	1	1	0	0	0	0	1
TWAS21010903	TWAS_JUL2012_yeast_a01	1	0	1	1	0	1	1	0	1	0	1	1	0	1	1	1
TWAS21010904	TWAS_JUL2012_yeast_a01	1	0	0	1	1	1	1	1	0	1	0	0	1	1	1	1
TWAS21010906	TWAS_JUL2012_yeast_a01	0	0	1	0	0	0	0	1	1	1	1	0	0	0	1	1
TWAS21010909	TWAS_JUL2012_yeast_a01	0	1	0	0	0	0	1	0	1	0	0	1	1	1	0	0
TWAS21010911	TWAS_JUL2012_yeast_a01	1	0	1	1	0	0	0	0	0	0	1	0	0	0	0	0
TWAS21010912	TWAS_JUL2012_yeast_a01	1	1	1	1	1	1	1	0	1	0	0	1	1	1	0	1
TWAS21010913	TWAS_JUL2012_yeast_a01	1	0	0	1	1	0	0	1	0	0	0	1	0	0	1	1
TWAS21010914	TWAS_JUL2012_yeast_a01	1	0	1	0	0	1	1	1	0	1	0	1	1	0	1	0
TWAS21010915	TWAS_JUL2012_yeast_a01	0	0	1	1	0	1	1	1	0	0	0	1	1	1	1	0
TWAS21010916	TWAS_JUL2012_yeast_a01	1	1	0	1	1	0	1	1	0	0	1	1	0	0	1	1
TWAS21010917	TWAS_JUL2012_yeast_a01	0	1	1	1	1	1	0	1	1	0	1	1	0	1	0	0
TWAS21010918	TWAS_JUL2012_yeast_a01	0	1	1	0	0	1	1	1	0	1	0	0	0	0	0	1
TWAS21010919	TWAS_JUL2012_yeast_a01	0	0	1	1	0	0	1	0	0	1	0	0	1	0	1	0
TWAS21010921	TWAS_JUL2012_yeast_a01	0	0	1	1	0	0	0	0	1	0	0	1	0	1	1	1
TWAS21010922	TWAS_JUL2012_yeast_a01	0	0	1	1	1	1	1	1	0	0	0	1	0	0	1	0
TWAS21010923	TWAS_JUL2012_yeast_a01	0	0	1	1	0	0	0	0	0	1	0	1	1	1	0	1
TWAS21010924	TWAS_JUL2012_yeast_a01	0	1	0	1	1	0	1	1	1	0	0	0	1	1	0	0
TWAS21011001	TWAS_JUL2012_yeast_a01	1	1	0	0	0	1	1	0	0	0	0	0	1	0	0	0
TWAS21011004	TWAS_JUL2012_yeast_a01	0	0	1	0	0	0	0	0	0	1	0	1	1	0	1	1
TWAS21011005	TWAS_JUL2012_yeast_a01	0	1	1	0	0	0	0	1	1	0	1	0	0	1	0	0
TWAS21011006	TWAS_JUL2012_yeast_a01	0	0	1	1	0	1	1	1	0	0	1	1	1	1	1	0
TWAS21011008	TWAS_JUL2012_yeast_a01	1	0	1	0	0	0	1	0	1	0	0	0	1	0	0	0
TWAS21011014	TWAS_JUL2012_yeast_a01	0	0	1	0	0	0	1	1	0	1	1	1	1	1	0	1
TWAS21011015	TWAS_JUL2012_yeast_a01	0	0	1	0	1	0	0	0	0	0	0	1	0	0	0	0
TWAS21011017	TWAS_JUL2012_yeast_a01	1	0	0	1	1	1	1	0	0	0	1	0	1	0	1	0
TWAS21011018	TWAS_JUL2012_yeast_a01	0	0	0	0	0	0	1	1	0	1	0	0	0	1	0	1
TWAS21011019	TWAS_JUL2012_yeast_a01	0	1	1	1	1	0	0	0	1	1	0	1	0	0	0	1
TWAS21011021	TWAS_JUL2012_yeast_a01	0	0	1	1	1	0	0	1	0	1	1	0	0	0	1	0
TWAS21011022	TWAS_JUL2012_yeast_a01	1	0	0	0	1	0	1	1	0	1	0	0	1	1	1	0
TWAS21011023	TWAS_JUL2012_yeast_a01	1	1	1	1	0	1	1	1	0	0	1	0	0	0	1	0
TWAS21011024	TWAS_JUL2012_yeast_a01	0	0	0	1	1	0	1	1	0	1	0	1	1	0	1	0
TWAS21011101	TWAS_JUL2012_yeast_a01	1	0	1	0	1	0	0	0	0	1	1	1	0	1	0	0
TWAS21011102	TWAS_JUL2012_yeast_a01	0	0	1	0	1	0	1	0	0	1	0	0	1	1	0	0
TWAS21011103	TWAS_JUL2012_yeast_a01	1	0	1	0	0	0	1	0	0	1	1	1	1	1	1	1
TWAS21011104	TWAS_JUL2012_yeast_a01	1	0	0	0	0	1	1	1	0	1	1	0	1	1	1	1
TWAS21011105	TWAS_JUL2012_yeast_a01	1	0	0	0	0	1	1	0	1	0	0	0	1	1	1	0
TWAS21011106	TWAS_JUL2012_yeast_a01	1	0	0	1	0	1	1	0	0	0	0	1	1	1	1	0
TWAS21011107	TWAS_JUL2012_yeast_a01	0	1	1	0	0	1	1	0	0	0	1	0	1	0	0	0
TWAS21011111	TWAS_JUL2012_yeast_a01	0	1	1	0	1	0	1	0	0	0	1	0	1	0	0	1
TWAS21011112	TWAS_JUL2012_yeast_a01	1	0	1	1	0	0	0	0	0	0	0	0	0	1	0	1
TWAS21011113	TWAS_JUL2012_yeast_a01	1	0	0	0	1	1	0	0	0	1	0	0	0	1	1	1
TWAS21011114	TWAS_JUL2012_yeast_a01	0	1	1	1	1	1	1	0	0	0	0	1	1	0	1	0
TWAS21011116	TWAS_JUL2012_yeast_a01	0	0	1	1	0	0	1	0	0	0	0	0	1	1	0	0
TWAS21011117	TWAS_JUL2012_yeast_a01	1	0	1	0	1	0	0	1	1	0	1	0	0	1	0	1
TWAS21011118	TWAS_JUL2012_yeast_a01	1	0	0	0	0	1	1	1	0	0	0	0	1	1	0	0
TWAS21011119	TWAS_JUL2012_yeast_a01	1	1	0	0	0	0	0	1	1	0	0	1	0	0	1	1
TWAS21011121	TWAS_JUL2012_yeast_a01	0	0	1	1	0	1	1	1	1	0	0	0	1	0	0	1
TWAS21011122	TWAS_JUL2012_yeast_a01	0	0	1	1	0	0	1	0	1	1	0	0	1	0	0	1
TWAS21011123	TWAS_JUL2012_yeast_a01	1	0	0	1	1	1	0	1	1	1	0	0	0	0	0	0
TWAS21011124	TWAS_JUL2012_yeast_a01	0	1	1	0	0	1	0	1	0	0	1	0	0	0	0	0
TWAS21011202	TWAS_JUL2012_yeast_a01	1	0	1	1	1	1	1	0	0	0	0	0	0	1	0	1
TWAS21011203	TWAS_JUL2012_yeast_a01	1	1	1	0	0	1	0	0	0	0	0	0	0	1	0	0
TWAS21011205	TWAS_JUL2012_yeast_a01	0	0	1	1	1	1	1	0	0	0	0	1	1	0	1	0
TWAS21011206	TWAS_JUL2012_yeast_a01	0	0	1	1	0	1	0	1	1	0	1	1	0	1	0	0
TWAS21011209	TWAS_JUL2012_yeast_a01	1	0	1	1	0	1	0	0	0	0	1	1	0	0	0	0
TWAS21011211	TWAS_JUL2012_yeast_a01	0	0	1	1	1	0	0	1	0	0	0	1	0	1	0	0
TWAS21011213	TWAS_JUL2012_yeast_a01	1	0	1	0	0	1	1	0	0	0	1	0	1	1	0	0
TWAS21011214	TWAS_JUL2012_yeast_a01	1	0	1	0	1	0	0	0	0	0	1	1	0	1	0	0
TWAS21011215	TWAS_JUL2012_yeast_a01	0	1	1	0	1	0	1	1	1	0	1	0	0	0	1	1
TWAS21011216	TWAS_JUL2012_yeast_a01	1	0	1	0	0	1	0	1	1	0	1	0	0	1	0	0
TWAS21011217	TWAS_JUL2012_yeast_a01	1	1	0	0	0	0	0	1	0	1	1	1	0	0	1	1
TWAS21011221	TWAS_JUL2012_yeast_a01	0	1	0	1	0	0	0	1	1	0	1	0	1	1	1	1
TWAS21011222	TWAS_JUL2012_yeast_a01	1	1	1	1	1	0	0	0	0	0	0	0	1	1	0	1
TWAS21011223	TWAS_JUL2012_yeast_a01	1	0	1	1	1	0	0	0	0	0	0	1	0	1	1	1
TWAS21011224	TWAS_JUL2012_yeast_a01	1	1	0	0	1	1	1	0	1	0	1	1	1	0	0	0
TWAS21011302	TWAS_JUL2012_yeast_a01	0	1	1	1	1	1	0	1	1	1	1	1	0	1	0	1
TWAS21011303	TWAS_JUL2012_yeast_a01	1	1	1	0	0	1	0	1	1	0	1	0	1	1	0	0
TWAS21011304	TWAS_JUL2012_yeast_a01	1	0	1	1	1	1	1	0	0	1	1	1	0	1	1	1
TWAS21011305	TWAS_JUL2012_yeast_a01	0	0	1	1	1	0	1	0	1	0	1	1	1	1	0	0
TWAS21011306	TWAS_JUL2012_yeast_a01	0	0	1	0	1	0	0	0	0	1	1	0	0	1	0	0
TWAS21011307	TWAS_JUL2012_yeast_a01	0	0	1	0	1	0	0	0	0	0	0	0	0	0	0	0
TWAS21011308	TWAS_JUL2012_yeast_a01	0	0	1	0	0	0	0	0	1	0	1	1	0	0	0	1
TWAS21011309	TWAS_JUL2012_yeast_a01	1	1	1	1	1	0	0	0	0	0	0	0	0	0	1	1
TWAS21011311	TWAS_JUL2012_yeast_a01	0	0	1	1	0	0	0	0	1	0	1	0	0	1	0	0
TWAS21011312	TWAS_JUL2012_yeast_a01	0	0	0	0	1	0	0	1	1	1	0	0	0	1	0	0
TWAS21011313	TWAS_JUL2012_yeast_a01	0	0	1	0	1	0	0	1	1	0	1	0	1	0	1	1
TWAS21011314	TWAS_JUL2012_yeast_a01	0	1	1	1	0	0	0	1	0	1	1	0	0	0	1	0
TWAS21011315	TWAS_JUL2012_yeast_a01	0	0	0	1	0	1	1	0	0	1	0	0	0	1	1	0
TWAS21011316	TWAS_JUL2012_yeast_a01	0	0	0	0	1	1	1	0	0	0	1	0	0	1	1	0
TWAS21011317	TWAS_JUL2012_yeast_a01	0	0	1	1	1	1	0	1	0	0	1	1	1	1	1	1
TWAS21011318	TWAS_JUL2012_yeast_a01	1	0	0	0	1	1	0	1	1	0	0	0	0	1	1	0
TWAS21011319	TWAS_JUL2012_yeast_a01	0	1	1	1	0	0	0	0	1	0	1	1	0	1	0	1
TWAS21011321	TWAS_JUL2012_yeast_a01	1	0	1	0	0	0	0	0	0	0	1	1	0	1	0	0
TWAS21011322	TWAS_JUL2012_yeast_a01	0	1	1	0	1	0	0	0	0	0	0	0	0	1	0	1
TWAS21011323	TWAS_JUL2012_yeast_a01	1	0	1	1	0	1	1	0	0	0	0	0	1	0	0	1
TWAS21011324	TWAS_JUL2012_yeast_a01	0	0	1	0	0	0	1	1	0	1	1	0	0	1	1	1
TWAS21011401	TWAS_JUL2012_yeast_a01	1	0	1	1	1	0	1	0	1	0	1	0	1	0	0	1
TWAS21011402	TWAS_JUL2012_yeast_a01	1	1	1	0	1	0	1	0	0	0	1	1	1	1	0	0
TWAS21011403	TWAS_JUL2012_yeast_a01	0	0	1	0	1	1	0	0	1	0	0	0	0	0	1	0
TWAS21011404	TWAS_JUL2012_yeast_a01	1	0	1	0	0	0	0	0	0	0	1	0	0	0	0	1
TWAS21011405	TWAS_JUL2012_yeast_a01	1	0	0	0	1	1	1	1	0	0	1	0	1	0	1	0
TWAS21011406	TWAS_JUL2012_yeast_a01	0	0	1	0	1	0	0	1	0	0	0	0	0	0	1	1
TWAS21011407	TWAS_JUL2012_yeast_a01	1	1	1	1	1	0	0	0	0	0	0	0	0	0	0	0
TWAS21011408	TWAS_JUL2012_yeast_a01	0	0	1	1	0	0	0	0	1	0	0	1	0	1	1	1
TWAS21011411	TWAS_JUL2012_yeast_a01	0	1	1	1	0	1	1	0	1	0	1	1	1	0	0	0
TWAS21011413	TWAS_JUL2012_yeast_a01	1	0	1	1	1	1	0	1	0	0	1	1	0	1	0	1
TWAS21011414	TWAS_JUL2012_yeast_a01	1	0	1	0	0	0	0	0	0	0	1	0	0	0	0	1
TWAS21011415	TWAS_JUL2012_yeast_a01	1	0	1	1	0	0	0	1	1	1	1	1	0	0	1	1
TWAS21011417	TWAS_JUL2012_yeast_a01	1	1	0	0	1	0	1	1	0	1	1	1	1	0	0	0
TWAS21011419	TWAS_JUL2012_yeast_a01	1	1	1	1	1	1	1	1	0	1	0	1	0	1	0	0
TWAS21011421	TWAS_JUL2012_yeast_a01	0	0	1	0	0	0	1	1	0	0	1	1	1	1	0	0
TWAS21011422	TWAS_JUL2012_yeast_a01	0	1	1	0	0	0	0	0	0	0	0	1	0	1	0	1
TWAS21011423	TWAS_JUL2012_yeast_a01	0	0	1	1	0	1	0	0	0	0	0	0	0	0	0	1
TWAS21011424	TWAS_JUL2012_yeast_a01	0	0	0	1	1	1	0	0	0	0	0	0	0	1	0	0
TWAS21011503	TWAS_JUL2012_yeast_a01	0	0	1	0	0	0	0	0	1	1	1	1	1	0	1	1
TWAS21011505	TWAS_JUL2012_yeast_a01	1	1	1	1	1	0	1	1	0	1	0	0	1	0	1	0
TWAS21011506	TWAS_JUL2012_yeast_a01	1	0	1	1	1	0	1	1	0	0	0	0	0	1	0	1
TWAS21011507	TWAS_JUL2012_yeast_a01	0	0	1	1	0	1	0	1	0	0	0	0	0	0	0	1
TWAS21011508	TWAS_JUL2012_yeast_a01	0	0	1	1	0	0	1	0	0	1	0	1	1	1	0	1
TWAS21011509	TWAS_JUL2012_yeast_a01	0	0	1	1	0	0	1	1	0	1	0	1	1	1	1	0
TWAS21011511	TWAS_JUL2012_yeast_a01	0	0	1	0	1	0	0	0	1	1	0	1	0	1	1	1
TWAS21011512	TWAS_JUL2012_yeast_a01	0	0	1	0	0	0	0	0	1	0	0	0	1	1	1	0
TWAS21011514	TWAS_JUL2012_yeast_a01	1	1	1	0	1	1	1	0	1	0	0	1	1	1	0	1
TWAS21011515	TWAS_JUL2012_yeast_a01	0	1	0	1	0	0	1	0	1	0	0	1	1	0	1	1
TWAS21011516	TWAS_JUL2012_yeast_a01	0	1	0	0	1	1	0	1	0	1	0	1	0	0	1	0
TWAS21011518	TWAS_JUL2012_yeast_a01	0	0	1	0	0	0	0	0	1	0	1	0	0	1	1	1
TWAS21011519	TWAS_JUL2012_yeast_a01	0	0	1	1	1	1	0	1	0	1	0	0	0	1	1	0
TWAS21011521	TWAS_JUL2012_yeast_a01	1	0	0	1	1	0	1	1	1	1	0	0	0	1	1	1
TWAS21011522	TWAS_JUL2012_yeast_a01	1	0	1	0	1	1	1	1	1	0	1	1	1	0	0	0
TWAS21011603	TWAS_JUL2012_yeast_a01	0	1	1	0	0	0	0	1	0	1	0	0	0	0	0	1
TWAS21011604	TWAS_JUL2012_yeast_a01	1	0	1	0	0	0	0	1	1	1	1	0	0	0	1	0
TWAS21011605	TWAS_JUL2012_yeast_a01	1	0	1	0	0	0	1	0	0	0	1	1	1	0	0	0
TWAS21011606	TWAS_JUL2012_yeast_a01	1	0	0	1	0	1	0	0	0	0	0	1	0	0	0	0
TWAS21011607	TWAS_JUL2012_yeast_a01	0	0	0	1	1	1	0	1	1	0	0	1	0	0	0	1
TWAS21011608	TWAS_JUL2012_yeast_a01	1	0	1	0	0	0	0	0	0	0	0	0	0	1	0	1
TWAS21011609	TWAS_JUL2012_yeast_a01	0	1	1	0	0	0	1	0	0	0	1	1	1	0	1	0
TWAS21011611	TWAS_JUL2012_yeast_a01	1	0	0	0	0	0	1	0	1	0	1	0	1	1	1	1
TWAS21011612	TWAS_JUL2012_yeast_a01	0	0	1	0	0	1	0	0	0	0	1	0	0	1	0	0
TWAS21011613	TWAS_JUL2012_yeast_a01	0	1	1	0	1	0	0	0	0	0	1	0	0	1	0	1
TWAS21011615	TWAS_JUL2012_yeast_a01	0	0	1	1	0	0	0	1	0	1	1	1	1	0	0	0
TWAS21011616	TWAS_JUL2012_yeast_a01	0	1	0	0	0	0	1	0	0	0	0	1	1	1	0	0
TWAS21011617	TWAS_JUL2012_yeast_a01	1	1	1	0	1	1	1	0	1	0	0	0	1	0	0	1
TWAS21011618	TWAS_JUL2012_yeast_a01	0	0	0	0	0	1	1	0	1	0	0	0	1	1	1	0
TWAS21011619	TWAS_JUL2012_yeast_a01	0	0	1	0	0	1	0	0	0	0	0	0	0	0	1	1
TWAS21011621	TWAS_JUL2012_yeast_a01	0	0	1	0	0	0	0	0	0	1	0	1	0	0	1	1
TWAS21011622	TWAS_JUL2012_yeast_a01	0	0	0	1	0	0	1	0	1	0	1	1	0	1	1	0
TWAS21020103	TWAS_JUL2012_yeast_a02	1	1	1	0	1	1	1	0	1	1	0	0	1	0	1	0
TWAS21020105	TWAS_JUL2012_yeast_a02	0	1	0	0	1	0	1	1	0	1	1	0	1	0	0	0
TWAS21020106	TWAS_JUL2012_yeast_a02	0	0	0	0	0	0	0	0	0	0	0	0	0	1	1	0
TWAS21020107	TWAS_JUL2012_yeast_a02	0	1	0	0	1	0	1	0	0	0	0	0	1	1	1	0
TWAS21020108	TWAS_JUL2012_yeast_a02	0	0	1	0	0	0	1	0	0	0	0	0	1	0	0	0
TWAS21020109	TWAS_JUL2012_yeast_a02	0	0	1	0	1	0	1	0	1	0	0	0	0	0	0	0
TWAS21020114	TWAS_JUL2012_yeast_a02	1	0	1	0	0	0	0	0	0	0	0	0	0	0	1	0
TWAS21020115	TWAS_JUL2012_yeast_a02	1	0	1	0	1	0	0	1	1	0	1	0	0	1	0	1
TWAS21020117	TWAS_JUL2012_yeast_a02	1	0	1	1	1	0	0	0	0	0	1	1	0	0	0	0
TWAS21020118	TWAS_JUL2012_yeast_a02	0	1	0	0	0	0	0	0	0	0	0	0	0	0	0	0
TWAS21020122	TWAS_JUL2012_yeast_a02	0	0	1	0	0	0	1	0	0	0	0	0	0	1	0	0
TWAS21020203	TWAS_JUL2012_yeast_a02	0	0	1	1	0	1	0	0	1	0	0	0	0	1	0	0
TWAS21020204	TWAS_JUL2012_yeast_a02	0	0	0	0	0	0	1	0	1	0	1	0	0	1	0	0
TWAS21020205	TWAS_JUL2012_yeast_a02	1	1	0	0	0	1	0	0	1	0	0	1	0	1	1	0
TWAS21020206	TWAS_JUL2012_yeast_a02	1	0	0	0	0	1	0	1	1	0	1	0	1	0	1	0
TWAS21020217	TWAS_JUL2012_yeast_a02	0	1	1	0	1	1	0	0	0	0	1	1	0	0	0	0
TWAS21020221	TWAS_JUL2012_yeast_a02	0	1	1	0	0	0	0	0	0	0	1	0	0	0	0	0
TWAS21020301	TWAS_JUL2012_yeast_a02	0	1	1	0	0	0	1	1	1	0	1	0	1	0	1	0
TWAS21020302	TWAS_JUL2012_yeast_a02	0	1	1	0	0	1	0	1	0	1	0	1	0	0	1	1
TWAS21020303	TWAS_JUL2012_yeast_a02	1	0	1	0	1	1	1	1	1	1	1	0	1	0	0	1
TWAS21020305	TWAS_JUL2012_yeast_a02	1	1	1	1	0	0	0	0	0	0	1	1	0	1	0	0
TWAS21020306	TWAS_JUL2012_yeast_a02	0	1	1	0	0	1	1	1	0	0	0	0	1	1	1	0
TWAS21020309	TWAS_JUL2012_yeast_a02	0	0	1	1	0	0	1	0	0	0	0	1	0	1	0	0
TWAS21020315	TWAS_JUL2012_yeast_a02	0	1	1	1	0	1	0	1	1	1	1	0	0	1	1	1
TWAS21020316	TWAS_JUL2012_yeast_a02	0	0	0	1	1	0	1	1	0	0	0	1	0	0	1	1
TWAS21020323	TWAS_JUL2012_yeast_a02	0	0	1	0	0	0	1	0	0	0	0	0	0	0	0	0
TWAS21020401	TWAS_JUL2012_yeast_a02	0	1	1	0	0	0	0	1	0	1	1	1	1	0	0	1
TWAS21020402	TWAS_JUL2012_yeast_a02	0	1	0	0	1	0	1	0	0	0	1	1	1	0	1	0
TWAS21020403	TWAS_JUL2012_yeast_a02	0	0	0	1	1	0	0	0	1	0	0	0	1	0	1	0
TWAS21020405	TWAS_JUL2012_yeast_a02	0	1	1	1	1	0	0	0	0	1	0	0	1	1	0	0
TWAS21020415	TWAS_JUL2012_yeast_a02	1	0	0	1	1	0	0	0	1	1	0	0	0	1	0	0
TWAS21020416	TWAS_JUL2012_yeast_a02	0	1	1	0	1	0	1	1	1	1	1	0	1	1	1	0
TWAS21020419	TWAS_JUL2012_yeast_a02	0	0	0	0	1	1	1	0	0	0	0	0	0	0	0	0
TWAS21020502	TWAS_JUL2012_yeast_a02	0	0	0	0	1	0	0	0	0	1	1	0	0	0	0	1
TWAS21020503	TWAS_JUL2012_yeast_a02	1	0	1	0	1	1	0	1	0	0	0	0	0	0	1	0
TWAS21020505	TWAS_JUL2012_yeast_a02	1	0	1	1	0	1	0	1	1	0	0	0	1	1	0	1
TWAS21020506	TWAS_JUL2012_yeast_a02	1	1	1	0	0	0	1	1	1	0	0	0	1	1	1	1
TWAS21020601	TWAS_JUL2012_yeast_a02	0	1	1	1	0	0	0	0	0	0	0	0	0	0	1	0
TWAS21020602	TWAS_JUL2012_yeast_a02	1	1	1	0	0	0	1	0	1	1	0	0	1	1	0	1
TWAS21020603	TWAS_JUL2012_yeast_a02	0	0	0	1	0	0	0	0	1	0	1	0	1	1	0	0
TWAS21020604	TWAS_JUL2012_yeast_a02	0	1	0	0	1	0	0	0	1	0	0	0	0	0	1	0
TWAS21020605	TWAS_JUL2012_yeast_a02	0	1	1	0	1	0	0	0	0	1	0	0	0	0	0	1
TWAS21020611	TWAS_JUL2012_yeast_a02	0	0	1	0	1	1	1	0	0	0	0	0	1	0	0	0
TWAS21020612	TWAS_JUL2012_yeast_a02	0	0	0	0	0	0	0	0	0	0	0	0	0	0	1	0
TWAS21020613	TWAS_JUL2012_yeast_a02	1	0	0	0	1	1	1	1	1	1	1	0	1	0	1	0
TWAS21020701	TWAS_JUL2012_yeast_a02	0	0	1	0	1	1	0	0	0	0	1	0	0	1	0	0
TWAS21020702	TWAS_JUL2012_yeast_a02	1	0	0	0	0	1	1	1	1	1	0	1	0	1	1	1
TWAS21020703	TWAS_JUL2012_yeast_a02	1	0	0	1	1	0	0	0	1	0	1	0	0	1	0	0
TWAS21020704	TWAS_JUL2012_yeast_a02	1	0	0	0	0	0	0	0	1	0	0	1	0	1	1	1
TWAS21020705	TWAS_JUL2012_yeast_a02	0	1	1	0	1	0	0	0	0	0	0	1	0	0	1	1
TWAS21020706	TWAS_JUL2012_yeast_a02	0	0	1	0	0	0	1	1	1	1	1	0	0	0	1	1
TWAS21020711	TWAS_JUL2012_yeast_a02	0	1	1	1	1	0	0	1	0	1	0	0	0	0	1	1
TWAS21020801	TWAS_JUL2012_yeast_a02	0	0	1	0	1	0	0	0	0	0	1	1	1	0	1	0
TWAS21020802	TWAS_JUL2012_yeast_a02	0	0	1	1	0	1	0	0	1	0	0	0	0	0	1	0
TWAS21020803	TWAS_JUL2012_yeast_a02	0	0	0	0	1	0	0	0	0	0	1	1	1	1	0	0
TWAS21020804	TWAS_JUL2012_yeast_a02	1	0	0	1	0	0	1	0	0	0	0	1	1	0	0	1
TWAS21020806	TWAS_JUL2012_yeast_a02	1	0	1	1	1	1	0	0	0	0	0	0	0	0	0	0
TWAS21020817	TWAS_JUL2012_yeast_a02	0	0	1	0	0	0	1	0	0	0	0	0	0	1	1	0
TWAS21020902	TWAS_JUL2012_yeast_a02	1	0	1	1	0	1	1	0	0	1	1	1	1	0	1	0
TWAS21020903	TWAS_JUL2012_yeast_a02	1	1	1	1	1	1	1	0	0	1	0	0	1	1	0	1
TWAS21020904	TWAS_JUL2012_yeast_a02	1	0	1	1	1	0	0	0	0	1	1	1	1	0	0	1
TWAS21020905	TWAS_JUL2012_yeast_a02	0	1	1	1	0	0	0	0	1	0	0	0	0	0	0	0
TWAS21020906	TWAS_JUL2012_yeast_a02	0	0	0	1	1	0	0	0	0	0	0	0	1	1	1	1
TWAS21020912	TWAS_JUL2012_yeast_a02	0	1	0	1	1	0	0	1	0	1	1	0	0	0	1	1
TWAS21021001	TWAS_JUL2012_yeast_a02	1	1	1	0	0	0	0	0	1	0	0	1	0	1	1	1
TWAS21021002	TWAS_JUL2012_yeast_a02	1	0	0	1	0	1	0	1	1	1	0	1	0	0	1	1
TWAS21021003	TWAS_JUL2012_yeast_a02	0	1	1	0	1	0	0	0	0	1	0	0	0	1	0	0
TWAS21021005	TWAS_JUL2012_yeast_a02	0	0	1	1	1	1	1	1	1	1	0	0	0	1	0	1
TWAS21021012	TWAS_JUL2012_yeast_a02	0	0	1	1	1	1	1	0	0	0	0	0	1	0	0	0
TWAS21021102	TWAS_JUL2012_yeast_a02	1	0	0	0	1	1	1	1	1	0	1	0	0	0	0	0
TWAS21021105	TWAS_JUL2012_yeast_a02	0	1	1	1	1	0	0	1	0	1	1	1	0	1	0	1
TWAS21021107	TWAS_JUL2012_yeast_a02	0	0	1	0	1	1	0	0	0	0	0	0	0	1	0	0
TWAS21021117	TWAS_JUL2012_yeast_a02	0	0	0	0	0	0	0	0	0	0	0	0	0	0	1	0
TWAS21021201	TWAS_JUL2012_yeast_a02	1	1	1	1	0	0	1	0	0	0	1	1	1	0	1	1
TWAS21021202	TWAS_JUL2012_yeast_a02	0	1	1	0	1	1	0	1	1	0	0	0	0	1	1	0
TWAS21021205	TWAS_JUL2012_yeast_a02	0	0	0	0	1	0	1	0	0	0	0	0	0	1	1	1
TWAS21021206	TWAS_JUL2012_yeast_a02	0	0	1	1	0	0	0	0	0	0	1	1	0	1	1	0
TWAS21021207	TWAS_JUL2012_yeast_a02	0	1	0	0	1	0	1	0	0	0	0	0	1	0	0	0
TWAS21021301	TWAS_JUL2012_yeast_a02	1	0	0	0	1	1	0	0	1	0	0	0	0	0	0	1
TWAS21021302	TWAS_JUL2012_yeast_a02	1	1	1	1	0	0	0	0	1	0	1	0	0	0	1	1
TWAS21021303	TWAS_JUL2012_yeast_a02	0	1	0	0	0	1	0	0	0	0	1	0	0	0	0	1
TWAS21021304	TWAS_JUL2012_yeast_a02	0	1	0	0	1	0	0	0	0	0	0	0	0	0	1	0
TWAS21021305	TWAS_JUL2012_yeast_a02	0	0	1	0	1	0	1	1	0	0	1	0	1	1	0	1
TWAS21021306	TWAS_JUL2012_yeast_a02	1	0	1	0	1	1	0	0	0	0	0	1	1	1	1	1
TWAS21021317	TWAS_JUL2012_yeast_a02	1	1	1	0	0	1	0	1	1	0	1	1	0	1	1	0
TWAS21021402	TWAS_JUL2012_yeast_a02	1	1	1	0	1	0	0	0	1	0	1	1	0	0	1	1
TWAS21021403	TWAS_JUL2012_yeast_a02	0	0	1	0	1	1	1	0	1	1	0	0	1	1	0	1
TWAS21021404	TWAS_JUL2012_yeast_a02	1	1	1	1	0	0	0	0	1	0	0	1	0	0	0	0
TWAS21021405	TWAS_JUL2012_yeast_a02	0	0	0	1	1	1	0	0	0	0	1	0	1	0	0	0
TWAS21021409	TWAS_JUL2012_yeast_a02	1	0	0	1	0	1	1	0	1	0	1	1	0	0	1	0
TWAS21021415	TWAS_JUL2012_yeast_a02	1	0	1	0	1	1	1	1	0	1	0	1	1	0	1	0
TWAS21021419	TWAS_JUL2012_yeast_a02	0	1	1	1	1	1	0	0	0	1	1	0	0	1	1	1
TWAS21021503	TWAS_JUL2012_yeast_a02	0	0	1	1	0	1	0	1	0	0	0	0	0	1	1	1
TWAS21021504	TWAS_JUL2012_yeast_a02	0	1	1	0	0	1	0	1	0	1	0	0	0	0	1	1
TWAS21021505	TWAS_JUL2012_yeast_a02	1	0	1	0	1	0	0	0	0	0	0	0	0	0	1	1
TWAS21021506	TWAS_JUL2012_yeast_a02	1	0	1	1	1	0	0	0	1	0	1	0	0	0	1	1
TWAS21021508	TWAS_JUL2012_yeast_a02	1	0	1	1	1	0	1	0	0	0	0	1	0	1	0	1
TWAS21021509	TWAS_JUL2012_yeast_a02	1	0	0	0	0	0	1	1	1	0	0	1	1	1	0	1
TWAS21021514	TWAS_JUL2012_yeast_a02	0	0	1	0	0	0	1	0	0	0	0	1	1	1	0	0
TWAS21021517	TWAS_JUL2012_yeast_a02	0	0	0	0	1	0	0	0	0	0	0	1	1	1	1	0
TWAS21021603	TWAS_JUL2012_yeast_a02	0	1	1	1	1	0	0	1	0	0	0	1	0	1	1	0
TWAS21021604	TWAS_JUL2012_yeast_a02	1	0	1	0	0	0	1	0	1	0	1	1	1	1	1	0
TWAS21021605	TWAS_JUL2012_yeast_a02	1	0	1	1	1	1	0	1	0	0	0	1	0	1	1	0
TWAS21021609	TWAS_JUL2012_yeast_a02	0	0	1	1	1	0	0	0	0	0	0	0	0	1	0	0
TWAS21021611	TWAS_JUL2012_yeast_a02	1	0	1	1	0	1	1	0	1	0	0	1	1	0	1	1
TWAS21030309	TWAS_JUL2012_yeast_a03	0	0	1	1	1	1	0	0	0	0	0	0	0	0	1	0
TWAS21030316	TWAS_JUL2012_yeast_a03	0	1	1	0	0	0	0	0	0	1	1	0	0	1	1	0
TWAS21030409	TWAS_JUL2012_yeast_a03	0	0	1	1	1	0	0	0	0	0	0	1	0	1	0	1
TWAS21030415	TWAS_JUL2012_yeast_a03	1	1	0	0	0	0	0	1	0	1	1	0	1	0	1	1
TWAS21030421	TWAS_JUL2012_yeast_a03	1	1	0	0	0	1	1	0	0	0	1	0	1	1	1	1
TWAS21030523	TWAS_JUL2012_yeast_a03	1	0	0	0	0	0	0	0	0	0	0	0	0	0	0	0
TWAS21030605	TWAS_JUL2012_yeast_a03	0	0	1	1	0	0	0	0	0	0	1	0	0	1	0	1
TWAS21030618	TWAS_JUL2012_yeast_a03	1	1	1	0	1	0	0	0	0	0	0	0	1	0	1	0
TWAS21030716	TWAS_JUL2012_yeast_a03	0	0	1	0	0	0	0	0	0	0	0	0	0	0	0	0
TWAS21030721	TWAS_JUL2012_yeast_a03	1	0	1	0	1	0	0	0	1	0	0	0	0	1	1	0
TWAS21030915	TWAS_JUL2012_yeast_a03	0	0	0	0	0	0	0	0	0	0	0	0	0	0	1	0
TWAS21031002	TWAS_JUL2012_yeast_a03	1	0	0	0	0	0	0	0	0	0	1	0	1	0	1	1
TWAS21031004	TWAS_JUL2012_yeast_a03	1	1	1	0	0	0	1	0	1	0	0	0	0	1	1	0
TWAS21031005	TWAS_JUL2012_yeast_a03	1	1	1	1	0	0	0	0	1	0	0	1	0	0	0	1
TWAS21031012	TWAS_JUL2012_yeast_a03	1	0	0	0	0	0	0	0	0	0	0	0	0	0	0	0
TWAS21031014	TWAS_JUL2012_yeast_a03	1	0	0	1	1	0	1	0	1	0	0	1	1	1	1	0
TWAS21031016	TWAS_JUL2012_yeast_a03	0	1	1	0	1	0	0	0	0	0	1	0	0	1	1	0
TWAS21031023	TWAS_JUL2012_yeast_a03	0	0	1	0	1	0	1	0	0	0	0	0	0	0	0	0
TWAS21031115	TWAS_JUL2012_yeast_a03	0	0	0	0	0	0	0	0	0	0	0	0	0	0	1	0
TWAS21031215	TWAS_JUL2012_yeast_a03	0	0	0	0	0	0	0	0	1	0	0	0	0	0	1	0
TWAS21031218	TWAS_JUL2012_yeast_a03	1	1	0	0	0	1	0	1	1	0	0	1	0	0	1	0
TWAS21031404	TWAS_JUL2012_yeast_a03	1	0	0	0	0	0	0	0	0	0	0	0	0	0	1	0
TWAS21031409	TWAS_JUL2012_yeast_a03	0	0	0	0	0	0	0	0	0	0	0	0	0	0	1	0
TWAS21031412	TWAS_JUL2012_yeast_a03	0	0	1	0	0	0	1	0	0	0	0	0	0	0	1	0
TWAS21031417	TWAS_JUL2012_yeast_a03	1	0	1	0	0	0	0	0	0	0	0	0	1	0	0	0
TWAS21031418	TWAS_JUL2012_yeast_a03	0	0	1	1	1	0	0	0	0	0	0	1	0	0	1	1
TWAS21031421	TWAS_JUL2012_yeast_a03	0	0	1	0	1	0	1	0	0	0	0	0	1	1	1	0
TWAS21031506	TWAS_JUL2012_yeast_a03	1	1	1	0	0	0	0	0	0	0	0	0	0	1	1	0
TWAS21031517	TWAS_JUL2012_yeast_a03	0	0	1	0	1	0	1	0	0	0	0	0	1	1	0	0
TWAS21031522	TWAS_JUL2012_yeast_a03	1	1	0	0	0	0	0	0	0	0	0	0	0	0	0	0
TWAS21031617	TWAS_JUL2012_yeast_a03	1	0	1	0	1	0	0	0	0	0	0	0	0	0	0	0
TWAS21040107	TWAS_JUL2012_yeast_a04	0	0	0	0	0	0	0	0	0	0	0	0	0	0	1	0
TWAS21040109	TWAS_JUL2012_yeast_a04	1	0	1	0	0	0	0	0	0	0	0	0	0	0	1	0
TWAS21040114	TWAS_JUL2012_yeast_a04	1	0	1	0	1	1	0	0	1	0	0	0	0	0	1	0
TWAS21040117	TWAS_JUL2012_yeast_a04	0	0	1	0	0	1	1	0	0	0	0	0	0	1	1	0
TWAS21040118	TWAS_JUL2012_yeast_a04	0	0	1	0	0	1	1	0	0	0	0	0	1	0	1	1
TWAS21040204	TWAS_JUL2012_yeast_a04	0	1	1	0	1	0	0	0	1	0	0	0	0	0	1	1
TWAS21040206	TWAS_JUL2012_yeast_a04	0	1	0	0	0	1	0	0	0	0	0	0	0	1	0	0
TWAS21040208	TWAS_JUL2012_yeast_a04	0	1	1	0	1	0	0	0	0	0	0	0	0	1	0	0
TWAS21040209	TWAS_JUL2012_yeast_a04	0	1	1	0	1	1	0	0	1	0	1	0	1	0	0	1
TWAS21040214	TWAS_JUL2012_yeast_a04	1	0	1	0	0	1	1	0	0	0	1	0	0	0	1	0
TWAS21040215	TWAS_JUL2012_yeast_a04	1	1	1	0	1	1	0	0	1	0	1	0	0	1	1	0
TWAS21040216	TWAS_JUL2012_yeast_a04	0	1	0	0	1	1	0	0	1	0	0	0	0	0	0	0
TWAS21040218	TWAS_JUL2012_yeast_a04	0	1	1	0	1	1	1	0	0	0	0	0	1	0	0	1
TWAS21040219	TWAS_JUL2012_yeast_a04	0	1	1	1	1	0	1	0	0	0	0	0	1	0	1	0
TWAS21040222	TWAS_JUL2012_yeast_a04	1	0	0	0	1	0	1	0	0	0	0	0	1	0	1	0
TWAS21040301	TWAS_JUL2012_yeast_a04	1	0	1	0	1	0	0	0	0	0	0	0	0	0	0	0
TWAS21040302	TWAS_JUL2012_yeast_a04	0	1	1	1	1	0	0	0	0	0	1	0	0	0	1	0
TWAS21040303	TWAS_JUL2012_yeast_a04	0	0	1	0	1	0	0	0	0	0	0	0	0	1	0	0
TWAS21040305	TWAS_JUL2012_yeast_a04	0	0	0	1	0	0	1	0	0	0	0	1	0	1	0	0
TWAS21040306	TWAS_JUL2012_yeast_a04	1	0	0	1	1	0	1	1	0	1	0	0	1	0	0	1
TWAS21040308	TWAS_JUL2012_yeast_a04	1	0	1	0	1	1	0	0	1	0	0	0	1	0	1	0
TWAS21040309	TWAS_JUL2012_yeast_a04	1	0	1	0	0	1	0	0	1	0	0	1	0	0	0	0
TWAS21040314	TWAS_JUL2012_yeast_a04	1	1	1	1	0	1	1	0	1	0	1	0	1	0	0	0
TWAS21040315	TWAS_JUL2012_yeast_a04	0	0	0	0	1	1	1	1	0	1	0	0	1	0	1	1
TWAS21040317	TWAS_JUL2012_yeast_a04	0	0	0	1	1	0	0	1	0	0	0	1	0	0	0	0
TWAS21040402	TWAS_JUL2012_yeast_a04	0	1	0	1	0	0	0	0	1	0	0	1	0	0	0	0
TWAS21040404	TWAS_JUL2012_yeast_a04	0	1	1	1	0	1	1	0	1	0	0	1	1	1	0	0
TWAS21040405	TWAS_JUL2012_yeast_a04	1	1	1	1	0	0	0	0	0	0	0	1	1	0	0	0
TWAS21040406	TWAS_JUL2012_yeast_a04	0	0	0	0	1	1	0	0	0	0	0	0	1	1	1	1
TWAS21040407	TWAS_JUL2012_yeast_a04	1	1	0	0	1	1	0	0	1	0	1	0	1	0	0	0
TWAS21040412	TWAS_JUL2012_yeast_a04	1	0	1	0	1	0	1	0	0	0	0	0	1	0	0	1
TWAS21040413	TWAS_JUL2012_yeast_a04	1	0	0	0	0	0	0	0	0	0	0	0	0	0	0	0
TWAS21040414	TWAS_JUL2012_yeast_a04	0	0	1	0	0	1	0	0	1	0	0	0	0	0	1	1
TWAS21040415	TWAS_JUL2012_yeast_a04	1	1	1	0	0	0	0	0	0	0	0	0	1	0	1	1
TWAS21040417	TWAS_JUL2012_yeast_a04	1	0	1	1	0	1	1	0	1	0	0	1	0	0	0	1
TWAS21040418	TWAS_JUL2012_yeast_a04	0	0	1	0	1	0	1	0	0	0	1	0	1	0	1	1
TWAS21040419	TWAS_JUL2012_yeast_a04	1	1	1	0	1	0	1	0	0	0	0	0	1	1	0	1
TWAS21040424	TWAS_JUL2012_yeast_a04	1	1	1	1	0	0	1	0	0	0	1	0	0	0	0	0
TWAS21040502	TWAS_JUL2012_yeast_a04	1	0	1	1	1	1	1	0	0	0	0	1	0	1	1	0
TWAS21040504	TWAS_JUL2012_yeast_a04	1	0	1	0	0	0	0	0	1	0	0	0	0	1	1	0
TWAS21040505	TWAS_JUL2012_yeast_a04	0	0	1	0	0	0	0	0	0	0	0	0	0	0	0	0
TWAS21040512	TWAS_JUL2012_yeast_a04	0	1	1	1	1	0	0	0	1	0	1	1	0	1	1	1
TWAS21040515	TWAS_JUL2012_yeast_a04	1	0	0	0	1	0	1	0	1	0	1	0	1	1	0	1
TWAS21040516	TWAS_JUL2012_yeast_a04	1	1	1	0	1	1	1	0	1	0	1	1	1	1	1	1
TWAS21040517	TWAS_JUL2012_yeast_a04	0	0	1	0	1	0	0	1	0	0	0	0	0	0	1	0
TWAS21040518	TWAS_JUL2012_yeast_a04	0	0	0	1	1	0	0	1	1	0	0	1	0	1	0	0
TWAS21040604	TWAS_JUL2012_yeast_a04	0	0	1	1	0	1	0	0	1	0	1	1	0	0	1	1
TWAS21040605	TWAS_JUL2012_yeast_a04	0	1	1	0	0	1	1	0	1	0	1	1	1	0	1	0
TWAS21040606	TWAS_JUL2012_yeast_a04	0	0	1	0	0	0	0	0	1	0	0	0	0	1	1	0
TWAS21040607	TWAS_JUL2012_yeast_a04	0	0	1	0	0	0	1	0	1	0	0	0	1	1	0	0
TWAS21040608	TWAS_JUL2012_yeast_a04	1	0	0	0	1	0	0	0	1	0	1	0	0	0	1	1
TWAS21040609	TWAS_JUL2012_yeast_a04	1	1	0	0	0	0	1	0	0	0	0	0	1	0	1	1
TWAS21040616	TWAS_JUL2012_yeast_a04	1	0	1	1	0	0	1	0	1	0	1	1	1	1	0	1
TWAS21040617	TWAS_JUL2012_yeast_a04	1	0	1	0	1	1	0	0	1	0	1	0	0	0	1	1
TWAS21040619	TWAS_JUL2012_yeast_a04	0	0	1	0	0	0	0	1	1	0	0	0	0	0	0	0
TWAS21040621	TWAS_JUL2012_yeast_a04	1	0	1	1	0	1	1	0	0	0	1	0	0	1	1	1
TWAS21040622	TWAS_JUL2012_yeast_a04	1	0	1	1	1	1	0	1	1	0	1	0	0	0	0	0
TWAS21040702	TWAS_JUL2012_yeast_a04	0	0	1	1	0	1	0	0	1	0	0	0	1	0	0	0
TWAS21040704	TWAS_JUL2012_yeast_a04	0	1	1	0	0	0	0	1	0	1	0	1	0	0	1	0
TWAS21040706	TWAS_JUL2012_yeast_a04	0	0	1	1	1	1	1	0	0	0	1	1	1	0	1	0
TWAS21040712	TWAS_JUL2012_yeast_a04	1	1	1	0	0	0	1	0	1	0	1	0	1	1	1	1
TWAS21040715	TWAS_JUL2012_yeast_a04	1	0	0	0	1	1	0	0	0	0	0	1	1	1	0	1
TWAS21040716	TWAS_JUL2012_yeast_a04	1	1	1	1	1	0	0	1	0	0	0	1	0	1	0	0
TWAS21040717	TWAS_JUL2012_yeast_a04	1	1	1	0	1	0	0	0	1	0	0	0	1	1	1	1
TWAS21040718	TWAS_JUL2012_yeast_a04	1	0	1	0	0	1	1	0	1	0	0	1	0	0	1	0
TWAS21040719	TWAS_JUL2012_yeast_a04	1	1	1	0	1	0	0	0	0	0	0	0	0	0	1	0
TWAS21040721	TWAS_JUL2012_yeast_a04	0	0	1	0	0	1	1	0	1	0	0	0	1	0	0	1
TWAS21040722	TWAS_JUL2012_yeast_a04	0	0	1	1	0	0	1	0	0	0	1	1	1	0	1	0
TWAS21040723	TWAS_JUL2012_yeast_a04	1	1	1	0	0	0	0	0	0	0	0	0	0	0	1	0
TWAS21040724	TWAS_JUL2012_yeast_a04	1	0	1	1	1	1	1	0	0	0	1	0	0	0	0	0
TWAS21040802	TWAS_JUL2012_yeast_a04	0	0	0	0	1	0	1	0	0	0	0	1	1	1	1	0
TWAS21040803	TWAS_JUL2012_yeast_a04	1	0	1	0	1	0	1	0	1	0	1	0	1	1	0	0
TWAS21040804	TWAS_JUL2012_yeast_a04	0	1	1	0	0	0	1	0	0	0	1	1	1	0	1	0
TWAS21040805	TWAS_JUL2012_yeast_a04	1	0	0	0	1	0	0	0	0	0	0	0	0	1	1	0
TWAS21040806	TWAS_JUL2012_yeast_a04	1	1	1	1	1	0	0	0	0	0	0	0	0	1	0	0
TWAS21040809	TWAS_JUL2012_yeast_a04	0	0	1	1	0	1	0	0	0	0	0	1	1	0	0	1
TWAS21040812	TWAS_JUL2012_yeast_a04	1	0	0	0	0	1	0	0	1	0	0	1	0	1	0	0
TWAS21040814	TWAS_JUL2012_yeast_a04	0	0	0	1	0	1	0	0	1	0	0	0	0	1	1	0
TWAS21040816	TWAS_JUL2012_yeast_a04	1	1	1	0	0	1	1	0	0	0	0	0	1	0	0	0
TWAS21040817	TWAS_JUL2012_yeast_a04	0	0	1	1	1	0	0	0	0	0	1	1	0	0	0	0
TWAS21040818	TWAS_JUL2012_yeast_a04	1	0	1	1	1	1	1	0	1	0	1	1	1	0	0	1
TWAS21040819	TWAS_JUL2012_yeast_a04	0	1	1	0	1	1	1	0	1	0	0	0	1	0	1	0
TWAS21040822	TWAS_JUL2012_yeast_a04	0	1	0	0	0	0	0	0	1	0	0	0	0	1	0	1
TWAS21040824	TWAS_JUL2012_yeast_a04	1	0	1	1	0	1	1	0	1	0	0	1	1	0	1	0
TWAS21040901	TWAS_JUL2012_yeast_a04	0	0	0	0	1	0	1	0	0	0	1	1	0	0	1	1
TWAS21040902	TWAS_JUL2012_yeast_a04	0	0	1	0	0	1	1	0	1	0	0	1	1	1	1	0
TWAS21040905	TWAS_JUL2012_yeast_a04	0	1	1	0	1	1	0	0	0	0	1	0	0	0	1	0
TWAS21040906	TWAS_JUL2012_yeast_a04	0	0	1	0	1	0	0	0	0	1	1	1	0	0	0	0
TWAS21040909	TWAS_JUL2012_yeast_a04	0	1	1	0	0	0	0	1	0	0	0	1	0	0	0	1
TWAS21040912	TWAS_JUL2012_yeast_a04	0	0	1	0	1	0	0	0	0	0	1	1	0	0	0	1
TWAS21040916	TWAS_JUL2012_yeast_a04	1	1	1	0	1	1	0	0	1	0	0	0	0	1	0	1
TWAS21040918	TWAS_JUL2012_yeast_a04	1	0	1	1	1	0	1	1	1	0	1	1	1	1	0	1
TWAS21040919	TWAS_JUL2012_yeast_a04	1	1	0	0	0	0	0	1	1	0	0	0	1	0	1	1
TWAS21040921	TWAS_JUL2012_yeast_a04	1	1	0	0	1	0	1	0	0	0	0	1	1	1	1	1
TWAS21040923	TWAS_JUL2012_yeast_a04	0	0	1	0	0	0	1	0	0	0	0	0	0	0	0	0
TWAS21041003	TWAS_JUL2012_yeast_a04	0	0	1	1	0	0	1	0	0	0	1	1	1	1	1	1
TWAS21041006	TWAS_JUL2012_yeast_a04	1	0	1	1	1	1	1	0	1	0	1	1	0	0	1	1
TWAS21041009	TWAS_JUL2012_yeast_a04	0	0	1	0	1	0	1	0	1	0	1	1	1	1	1	0
TWAS21041016	TWAS_JUL2012_yeast_a04	0	0	1	1	1	0	0	0	1	0	0	1	0	1	0	0
TWAS21041017	TWAS_JUL2012_yeast_a04	0	1	0	0	1	0	1	0	0	0	1	0	1	1	1	0
TWAS21041018	TWAS_JUL2012_yeast_a04	1	0	1	0	1	1	1	0	0	0	1	1	1	1	1	0
TWAS21041019	TWAS_JUL2012_yeast_a04	0	0	1	0	1	0	1	0	0	0	0	1	0	1	0	0
TWAS21041022	TWAS_JUL2012_yeast_a04	0	1	1	0	0	0	0	0	1	0	1	0	0	1	1	1
TWAS21041024	TWAS_JUL2012_yeast_a04	1	0	1	1	0	0	1	0	0	0	1	1	0	1	0	1
TWAS21041101	TWAS_JUL2012_yeast_a04	1	1	1	0	1	0	0	0	0	0	0	0	1	0	1	0
TWAS21041104	TWAS_JUL2012_yeast_a04	1	0	1	0	1	0	0	0	0	0	1	0	0	0	0	0
TWAS21041105	TWAS_JUL2012_yeast_a04	0	1	0	0	1	0	0	0	1	0	0	1	0	0	1	0
TWAS21041106	TWAS_JUL2012_yeast_a04	0	0	1	0	0	1	1	0	1	0	1	1	1	1	1	0
TWAS21041108	TWAS_JUL2012_yeast_a04	1	0	1	0	0	0	0	0	0	0	0	0	0	0	0	0
TWAS21041109	TWAS_JUL2012_yeast_a04	0	0	1	0	0	0	0	0	0	0	0	0	0	1	1	1
TWAS21041112	TWAS_JUL2012_yeast_a04	0	0	1	0	1	1	1	0	0	0	0	1	1	1	0	0
TWAS21041113	TWAS_JUL2012_yeast_a04	0	0	0	0	0	0	0	0	0	1	0	0	0	0	0	0
TWAS21041115	TWAS_JUL2012_yeast_a04	0	1	1	0	0	1	0	0	1	0	1	1	0	0	1	1
TWAS21041118	TWAS_JUL2012_yeast_a04	1	0	1	0	1	1	0	0	1	0	0	1	0	1	0	0
TWAS21041121	TWAS_JUL2012_yeast_a04	0	0	0	0	0	1	0	0	1	0	0	1	0	1	0	1
TWAS21041122	TWAS_JUL2012_yeast_a04	0	0	1	0	0	1	1	0	1	0	1	0	1	1	1	0
TWAS21041123	TWAS_JUL2012_yeast_a04	1	0	1	0	1	1	1	0	1	0	0	0	1	0	1	0
TWAS21041202	TWAS_JUL2012_yeast_a04	0	0	1	0	0	1	1	0	0	0	0	1	0	0	0	0
TWAS21041203	TWAS_JUL2012_yeast_a04	1	1	1	0	0	0	0	0	0	0	0	0	0	0	1	0
TWAS21041204	TWAS_JUL2012_yeast_a04	0	0	1	1	0	0	1	0	0	0	1	1	1	1	0	0
TWAS21041206	TWAS_JUL2012_yeast_a04	1	1	1	1	1	0	1	0	0	0	0	0	1	1	1	0
TWAS21041212	TWAS_JUL2012_yeast_a04	1	0	1	0	0	0	0	0	0	0	0	0	1	0	0	0
TWAS21041214	TWAS_JUL2012_yeast_a04	1	0	1	1	0	0	0	0	1	0	1	1	0	1	1	0
TWAS21041215	TWAS_JUL2012_yeast_a04	1	0	1	0	1	1	1	0	1	0	0	1	1	0	1	0
TWAS21041218	TWAS_JUL2012_yeast_a04	1	1	1	1	1	0	1	0	0	0	0	1	1	1	1	0
TWAS21041219	TWAS_JUL2012_yeast_a04	1	0	0	0	0	0	0	1	1	0	1	0	0	0	0	1
TWAS21041221	TWAS_JUL2012_yeast_a04	1	0	0	0	0	1	1	0	1	0	0	0	1	1	0	0
TWAS21041223	TWAS_JUL2012_yeast_a04	0	0	1	0	0	0	1	0	1	0	0	1	1	1	0	0
TWAS21041304	TWAS_JUL2012_yeast_a04	0	0	1	0	1	1	0	0	1	0	0	1	0	0	1	1
TWAS21041305	TWAS_JUL2012_yeast_a04	0	1	0	1	0	1	0	1	0	0	1	0	1	0	1	1
TWAS21041306	TWAS_JUL2012_yeast_a04	1	1	1	1	0	0	1	0	0	0	1	0	1	1	1	1
TWAS21041308	TWAS_JUL2012_yeast_a04	0	1	1	0	0	0	0	0	0	0	0	0	0	0	1	0
TWAS21041311	TWAS_JUL2012_yeast_a04	0	1	1	0	1	0	0	1	0	0	0	1	0	0	0	0
TWAS21041313	TWAS_JUL2012_yeast_a04	0	0	1	0	0	0	0	0	0	0	0	0	0	0	1	0
TWAS21041314	TWAS_JUL2012_yeast_a04	0	0	0	1	0	1	0	1	0	0	1	1	1	1	0	1
TWAS21041315	TWAS_JUL2012_yeast_a04	0	0	1	0	0	0	0	0	0	0	0	1	0	0	1	1
TWAS21041318	TWAS_JUL2012_yeast_a04	1	1	1	0	1	0	0	0	0	0	0	0	0	0	0	0
TWAS21041321	TWAS_JUL2012_yeast_a04	0	0	1	0	0	0	0	0	0	0	0	0	0	0	0	0
TWAS21041402	TWAS_JUL2012_yeast_a04	0	1	1	1	0	0	0	0	0	0	0	0	0	1	0	0
TWAS21041403	TWAS_JUL2012_yeast_a04	0	0	1	1	1	1	0	0	0	0	0	1	0	0	0	0
TWAS21041405	TWAS_JUL2012_yeast_a04	0	0	0	1	1	0	0	0	1	0	0	0	0	1	0	1
TWAS21041406	TWAS_JUL2012_yeast_a04	1	1	1	1	1	0	1	0	1	0	1	1	1	0	0	1
TWAS21041409	TWAS_JUL2012_yeast_a04	0	0	1	0	0	0	1	0	1	0	0	0	1	0	0	1
TWAS21041411	TWAS_JUL2012_yeast_a04	0	0	1	1	0	0	0	0	0	0	1	1	0	1	1	1
TWAS21041413	TWAS_JUL2012_yeast_a04	1	0	1	0	1	0	0	0	0	0	1	0	1	1	0	1
TWAS21041414	TWAS_JUL2012_yeast_a04	0	0	1	0	0	0	1	1	1	0	1	0	1	0	1	1
TWAS21041417	TWAS_JUL2012_yeast_a04	1	0	0	1	0	1	0	1	0	0	0	1	0	0	1	0
TWAS21041418	TWAS_JUL2012_yeast_a04	1	1	1	1	0	1	0	0	0	0	0	1	0	0	1	1
TWAS21041421	TWAS_JUL2012_yeast_a04	1	0	0	0	0	0	1	0	0	0	0	1	1	1	1	1
TWAS21041422	TWAS_JUL2012_yeast_a04	1	1	1	0	1	0	1	0	0	0	0	0	1	0	1	0
TWAS21041423	TWAS_JUL2012_yeast_a04	1	1	1	1	1	0	0	0	1	0	0	0	0	0	1	0
TWAS21041424	TWAS_JUL2012_yeast_a04	1	1	1	0	1	0	1	0	0	0	1	0	1	1	0	1
TWAS21041503	TWAS_JUL2012_yeast_a04	0	0	0	0	1	0	1	0	0	0	0	0	1	0	0	0
TWAS21041504	TWAS_JUL2012_yeast_a04	1	1	1	1	1	0	0	0	0	0	1	0	0	1	0	1
TWAS21041505	TWAS_JUL2012_yeast_a04	0	1	1	0	1	0	1	1	0	1	1	0	1	0	1	0
TWAS21041506	TWAS_JUL2012_yeast_a04	0	1	0	0	0	0	1	1	0	0	1	1	1	0	1	1
TWAS21041508	TWAS_JUL2012_yeast_a04	0	1	0	0	1	0	1	0	1	0	0	0	0	0	0	0
TWAS21041509	TWAS_JUL2012_yeast_a04	0	1	1	0	0	0	0	0	0	0	0	0	0	0	0	0
TWAS21041512	TWAS_JUL2012_yeast_a04	1	1	1	0	1	1	1	0	1	0	1	0	1	1	1	1
TWAS21041514	TWAS_JUL2012_yeast_a04	0	0	1	1	1	1	1	0	0	0	1	1	1	0	1	0
TWAS21041516	TWAS_JUL2012_yeast_a04	1	0	1	0	1	0	0	0	1	0	1	0	1	0	0	1
TWAS21041517	TWAS_JUL2012_yeast_a04	1	1	0	0	1	0	0	0	0	0	0	0	0	0	1	0
TWAS21041518	TWAS_JUL2012_yeast_a04	0	1	0	0	0	1	0	0	0	1	0	0	1	0	0	1
TWAS21041519	TWAS_JUL2012_yeast_a04	1	0	1	1	1	0	0	0	0	0	0	0	1	0	1	0
TWAS21041521	TWAS_JUL2012_yeast_a04	1	1	1	0	0	0	0	0	0	0	0	1	0	0	1	0
TWAS21041522	TWAS_JUL2012_yeast_a04	1	1	1	1	1	0	0	0	0	0	0	0	0	0	1	0
TWAS21041606	TWAS_JUL2012_yeast_a04	1	0	1	1	1	1	0	0	1	0	0	0	0	0	1	0
TWAS21041609	TWAS_JUL2012_yeast_a04	1	0	0	0	0	1	0	0	0	0	0	0	1	1	1	0
TWAS21041611	TWAS_JUL2012_yeast_a04	1	0	1	0	1	0	0	0	0	0	0	0	0	1	0	1
TWAS21041613	TWAS_JUL2012_yeast_a04	0	0	0	1	1	1	0	0	1	0	0	1	0	0	0	0
TWAS21041614	TWAS_JUL2012_yeast_a04	0	0	1	1	1	0	0	0	0	0	1	0	0	0	0	0
TWAS21041615	TWAS_JUL2012_yeast_a04	0	0	1	1	0	1	0	0	0	0	1	1	1	1	0	1
TWAS21041617	TWAS_JUL2012_yeast_a04	0	0	1	0	1	1	0	0	1	0	1	0	0	1	0	0
TWAS21041618	TWAS_JUL2012_yeast_a04	1	1	1	0	0	0	0	1	0	0	1	1	0	0	0	0
TWAS21041621	TWAS_JUL2012_yeast_a04	0	0	1	1	1	0	0	0	0	0	1	1	1	0	1	1
TWAS21050103	TWAS_JUL2012_yeast_a05	1	0	1	1	0	0	1	1	0	0	0	1	1	0	1	1
TWAS21050104	TWAS_JUL2012_yeast_a05	1	1	1	0	0	1	0	1	1	1	0	1	1	0	0	0
TWAS21050105	TWAS_JUL2012_yeast_a05	0	1	1	1	1	0	1	0	0	0	0	0	1	0	1	0
TWAS21050106	TWAS_JUL2012_yeast_a05	0	0	0	0	0	0	1	1	0	0	1	0	0	0	1	0
TWAS21050107	TWAS_JUL2012_yeast_a05	1	0	0	0	0	0	0	0	1	0	0	0	0	0	0	0
TWAS21050108	TWAS_JUL2012_yeast_a05	0	0	0	1	1	0	0	0	0	0	1	0	0	1	1	1
TWAS21050111	TWAS_JUL2012_yeast_a05	0	0	1	0	1	0	1	0	0	0	0	1	1	0	1	0
TWAS21050112	TWAS_JUL2012_yeast_a05	1	0	1	0	0	0	1	0	0	0	1	1	1	0	0	0
TWAS21050113	TWAS_JUL2012_yeast_a05	0	0	1	1	1	0	0	0	1	0	1	0	1	0	0	0
TWAS21050114	TWAS_JUL2012_yeast_a05	1	1	1	1	1	1	0	1	0	0	0	0	0	0	1	0
TWAS21050115	TWAS_JUL2012_yeast_a05	1	0	1	0	0	0	0	1	1	0	1	1	0	1	1	0
TWAS21050116	TWAS_JUL2012_yeast_a05	1	0	1	0	1	1	1	1	1	0	0	0	1	0	0	0
TWAS21050117	TWAS_JUL2012_yeast_a05	0	0	0	0	0	1	1	0	1	1	0	1	0	0	1	0
TWAS21050118	TWAS_JUL2012_yeast_a05	1	0	1	0	0	0	1	0	0	0	0	1	0	1	0	1
TWAS21050119	TWAS_JUL2012_yeast_a05	0	0	1	0	0	0	1	0	1	0	0	1	0	0	0	1
TWAS21050121	TWAS_JUL2012_yeast_a05	0	1	0	0	1	0	1	1	1	0	0	1	1	1	1	1
TWAS21050122	TWAS_JUL2012_yeast_a05	0	1	1	1	0	1	0	0	1	0	0	1	0	0	1	1
TWAS21050203	TWAS_JUL2012_yeast_a05	1	0	1	0	1	0	0	0	0	0	0	0	1	0	1	0
TWAS21050204	TWAS_JUL2012_yeast_a05	0	1	1	1	1	0	0	1	0	1	1	1	0	1	1	0
TWAS21050205	TWAS_JUL2012_yeast_a05	0	0	1	0	1	0	1	0	1	0	1	0	1	0	1	1
TWAS21050206	TWAS_JUL2012_yeast_a05	0	0	1	1	1	1	0	1	0	0	1	1	0	0	1	1
TWAS21050208	TWAS_JUL2012_yeast_a05	0	0	1	1	1	1	1	0	0	0	0	1	1	0	0	0
TWAS21050212	TWAS_JUL2012_yeast_a05	1	0	1	1	1	0	1	1	0	0	0	1	0	1	0	0
TWAS21050213	TWAS_JUL2012_yeast_a05	1	0	0	0	0	0	0	0	0	0	0	0	0	1	0	0
TWAS21050216	TWAS_JUL2012_yeast_a05	0	1	1	0	1	0	1	0	1	0	1	0	1	0	0	0
TWAS21050217	TWAS_JUL2012_yeast_a05	1	0	1	1	1	1	1	0	1	0	1	1	0	1	1	0
TWAS21050218	TWAS_JUL2012_yeast_a05	1	0	1	1	0	1	1	1	0	0	0	0	1	1	1	1
TWAS21050219	TWAS_JUL2012_yeast_a05	1	0	1	1	1	0	0	0	0	0	1	0	1	0	1	1
TWAS21050221	TWAS_JUL2012_yeast_a05	0	0	0	1	0	0	1	1	0	0	0	1	1	0	0	1
TWAS21050222	TWAS_JUL2012_yeast_a05	0	1	1	0	1	0	1	0	1	0	0	1	1	1	1	1
TWAS21050302	TWAS_JUL2012_yeast_a05	1	0	1	1	0	0	0	0	1	1	0	1	0	0	1	1
TWAS21050303	TWAS_JUL2012_yeast_a05	0	0	1	1	1	0	0	0	0	0	1	1	0	1	0	0
TWAS21050304	TWAS_JUL2012_yeast_a05	1	0	1	0	1	1	1	0	1	0	0	1	1	0	1	0
TWAS21050305	TWAS_JUL2012_yeast_a05	1	1	1	0	0	0	1	0	1	0	0	0	1	0	0	1
TWAS21050308	TWAS_JUL2012_yeast_a05	0	1	1	0	1	0	1	0	1	0	0	0	1	1	0	1
TWAS21050309	TWAS_JUL2012_yeast_a05	1	0	1	1	0	1	0	1	0	0	1	1	0	1	1	0
TWAS21050311	TWAS_JUL2012_yeast_a05	0	0	1	0	1	1	0	0	0	0	1	1	0	1	0	1
TWAS21050312	TWAS_JUL2012_yeast_a05	0	1	0	0	0	0	1	0	1	1	0	1	0	1	1	0
TWAS21050313	TWAS_JUL2012_yeast_a05	0	0	1	0	1	0	0	0	1	0	1	0	0	1	1	1
TWAS21050316	TWAS_JUL2012_yeast_a05	1	1	0	0	1	0	1	0	0	0	0	0	1	1	0	1
TWAS21050317	TWAS_JUL2012_yeast_a05	1	0	1	0	1	0	1	0	1	1	0	0	1	1	1	0
TWAS21050318	TWAS_JUL2012_yeast_a05	1	0	1	1	1	1	0	1	0	1	0	0	0	1	0	0
TWAS21050321	TWAS_JUL2012_yeast_a05	0	1	1	0	0	1	1	0	1	0	1	1	1	1	1	0
TWAS21050322	TWAS_JUL2012_yeast_a05	1	0	1	0	0	1	0	0	0	0	1	0	0	0	0	1
TWAS21050323	TWAS_JUL2012_yeast_a05	1	0	1	1	0	0	1	0	0	0	0	1	0	1	1	0
TWAS21050324	TWAS_JUL2012_yeast_a05	1	0	1	0	0	1	1	1	0	0	0	1	1	0	0	1
TWAS21050402	TWAS_JUL2012_yeast_a05	1	0	1	1	0	0	1	0	0	1	0	0	1	1	0	0
TWAS21050403	TWAS_JUL2012_yeast_a05	1	1	0	1	1	0	1	0	1	0	0	1	0	1	0	1
TWAS21050404	TWAS_JUL2012_yeast_a05	0	0	1	0	0	1	0	0	1	1	0	1	0	1	0	0
TWAS21050405	TWAS_JUL2012_yeast_a05	1	0	0	0	1	1	0	0	0	0	0	0	0	0	1	0
TWAS21050406	TWAS_JUL2012_yeast_a05	1	0	1	0	1	0	1	0	0	0	1	0	1	1	1	1
TWAS21050409	TWAS_JUL2012_yeast_a05	1	0	1	1	1	0	1	0	1	0	1	1	1	0	1	1
TWAS21050411	TWAS_JUL2012_yeast_a05	1	0	0	1	1	0	0	0	0	0	0	0	0	0	1	1
TWAS21050413	TWAS_JUL2012_yeast_a05	0	1	1	0	0	0	1	0	0	0	0	1	0	0	0	1
TWAS21050414	TWAS_JUL2012_yeast_a05	1	0	1	0	0	1	1	0	1	0	1	1	1	0	0	0
TWAS21050416	TWAS_JUL2012_yeast_a05	1	0	1	1	0	1	0	0	0	0	1	0	0	0	0	0
TWAS21050417	TWAS_JUL2012_yeast_a05	0	1	0	0	0	1	0	0	0	0	1	0	0	1	0	0
TWAS21050419	TWAS_JUL2012_yeast_a05	0	0	0	1	0	0	0	0	0	1	1	1	0	1	0	1
TWAS21050421	TWAS_JUL2012_yeast_a05	1	0	0	0	0	0	1	0	0	0	0	1	1	1	1	1
TWAS21050423	TWAS_JUL2012_yeast_a05	0	0	1	0	0	1	0	1	1	0	0	0	1	1	0	1
TWAS21050424	TWAS_JUL2012_yeast_a05	0	0	1	0	1	0	1	0	1	0	1	1	1	0	0	1
TWAS21050501	TWAS_JUL2012_yeast_a05	0	0	1	0	1	1	0	0	0	0	0	0	0	0	0	0
TWAS21050504	TWAS_JUL2012_yeast_a05	0	1	0	0	1	0	0	1	1	0	1	0	0	1	0	1
TWAS21050505	TWAS_JUL2012_yeast_a05	0	0	1	0	0	0	1	0	0	0	1	1	0	0	0	0
TWAS21050506	TWAS_JUL2012_yeast_a05	0	1	1	0	1	0	0	1	0	0	1	0	0	1	0	1
TWAS21050507	TWAS_JUL2012_yeast_a05	0	0	1	0	1	1	1	0	0	0	0	0	1	1	0	1
TWAS21050508	TWAS_JUL2012_yeast_a05	1	0	0	1	1	0	1	0	0	0	1	0	1	0	1	0
TWAS21050509	TWAS_JUL2012_yeast_a05	1	1	1	1	0	1	0	0	1	0	0	0	1	0	0	1
TWAS21050511	TWAS_JUL2012_yeast_a05	0	0	1	0	0	0	1	1	0	0	1	0	1	0	1	0
TWAS21050512	TWAS_JUL2012_yeast_a05	0	1	0	0	1	0	0	0	0	0	0	1	0	1	1	1
TWAS21050513	TWAS_JUL2012_yeast_a05	1	0	0	1	1	0	1	0	0	0	0	1	1	1	0	1
TWAS21050514	TWAS_JUL2012_yeast_a05	0	0	1	1	0	0	1	0	1	0	0	1	0	0	0	1
TWAS21050515	TWAS_JUL2012_yeast_a05	0	1	1	1	0	0	0	0	1	1	0	0	1	1	0	1
TWAS21050516	TWAS_JUL2012_yeast_a05	1	0	0	1	1	0	0	0	1	0	0	1	0	0	0	0
TWAS21050517	TWAS_JUL2012_yeast_a05	1	0	1	1	0	0	1	1	0	0	1	1	1	1	0	1
TWAS21050518	TWAS_JUL2012_yeast_a05	1	1	0	0	1	0	1	1	0	0	0	1	1	1	1	1
TWAS21050521	TWAS_JUL2012_yeast_a05	1	0	1	1	0	1	1	0	1	0	1	1	1	0	0	0
TWAS21050522	TWAS_JUL2012_yeast_a05	1	1	1	1	0	1	0	1	0	0	1	0	0	1	1	0
TWAS21050523	TWAS_JUL2012_yeast_a05	1	1	1	1	0	0	0	0	0	1	1	0	1	1	0	0
TWAS21050524	TWAS_JUL2012_yeast_a05	1	0	0	0	0	0	1	1	1	0	0	1	1	0	0	1
TWAS21050602	TWAS_JUL2012_yeast_a05	0	0	1	0	0	0	1	0	0	1	0	0	1	0	1	0
TWAS21050603	TWAS_JUL2012_yeast_a05	1	1	0	0	0	0	1	0	1	0	0	0	1	0	1	1
TWAS21050604	TWAS_JUL2012_yeast_a05	1	0	0	0	0	0	0	1	0	1	0	1	0	1	1	1
TWAS21050605	TWAS_JUL2012_yeast_a05	1	0	0	1	1	0	1	0	0	0	1	0	1	1	1	0
TWAS21050606	TWAS_JUL2012_yeast_a05	0	1	0	1	1	0	1	0	0	0	1	0	0	0	0	0
TWAS21050607	TWAS_JUL2012_yeast_a05	0	0	0	0	1	0	1	0	1	0	0	0	1	0	1	0
TWAS21050608	TWAS_JUL2012_yeast_a05	1	1	0	0	0	0	0	0	0	0	0	0	0	1	0	1
TWAS21050609	TWAS_JUL2012_yeast_a05	0	1	0	1	1	0	1	0	0	0	1	0	0	0	1	1
TWAS21050611	TWAS_JUL2012_yeast_a05	1	0	0	0	1	1	0	0	1	0	0	0	0	1	0	0
TWAS21050612	TWAS_JUL2012_yeast_a05	0	1	1	0	0	0	1	0	0	0	0	0	1	0	0	1
TWAS21050614	TWAS_JUL2012_yeast_a05	1	0	1	1	0	1	0	0	1	0	1	1	0	1	1	0
TWAS21050615	TWAS_JUL2012_yeast_a05	1	1	1	0	1	1	0	0	0	0	0	1	1	1	1	0
TWAS21050616	TWAS_JUL2012_yeast_a05	0	0	1	1	1	1	0	0	1	0	0	1	1	1	0	0
TWAS21050617	TWAS_JUL2012_yeast_a05	1	0	1	0	0	0	0	0	1	0	1	0	0	1	1	1
TWAS21050619	TWAS_JUL2012_yeast_a05	0	0	1	1	0	1	0	0	0	0	0	1	0	1	1	1
TWAS21050621	TWAS_JUL2012_yeast_a05	1	0	1	1	0	1	1	0	0	0	0	1	0	0	0	0
TWAS21050622	TWAS_JUL2012_yeast_a05	0	0	1	0	0	0	0	0	1	0	0	1	1	0	0	1
TWAS21050702	TWAS_JUL2012_yeast_a05	1	1	0	0	1	0	0	0	1	0	0	1	1	1	0	1
TWAS21050703	TWAS_JUL2012_yeast_a05	1	1	0	0	1	0	1	1	1	1	0	0	0	0	1	0
TWAS21050704	TWAS_JUL2012_yeast_a05	1	0	0	1	0	0	0	0	0	0	1	1	1	1	0	1
TWAS21050705	TWAS_JUL2012_yeast_a05	0	0	1	1	1	1	1	0	0	0	0	0	1	1	1	0
TWAS21050706	TWAS_JUL2012_yeast_a05	1	0	1	0	1	1	0	0	1	0	0	0	0	0	0	0
TWAS21050707	TWAS_JUL2012_yeast_a05	0	0	0	0	1	1	0	0	1	0	0	0	1	1	0	1
TWAS21050709	TWAS_JUL2012_yeast_a05	0	0	1	0	0	0	0	0	1	0	1	1	0	1	1	0
TWAS21050711	TWAS_JUL2012_yeast_a05	0	1	1	1	0	0	1	1	1	0	0	1	1	0	1	1
TWAS21050713	TWAS_JUL2012_yeast_a05	0	0	0	1	0	0	0	0	0	1	0	1	0	0	0	1
TWAS21050715	TWAS_JUL2012_yeast_a05	1	1	1	0	0	1	1	0	1	0	1	0	1	0	0	0
TWAS21050717	TWAS_JUL2012_yeast_a05	0	1	1	0	1	0	0	0	0	0	1	1	0	0	0	0
TWAS21050718	TWAS_JUL2012_yeast_a05	0	0	0	1	0	0	1	1	0	1	1	0	1	1	0	0
TWAS21050719	TWAS_JUL2012_yeast_a05	1	1	1	1	0	1	1	0	1	0	1	0	1	1	1	0
TWAS21050722	TWAS_JUL2012_yeast_a05	1	1	1	0	0	0	1	0	0	0	0	0	1	0	1	0
TWAS21050723	TWAS_JUL2012_yeast_a05	1	1	1	1	0	0	0	0	0	0	1	0	1	0	1	0
TWAS21050801	TWAS_JUL2012_yeast_a05	1	0	1	1	1	1	0	0	0	0	1	1	0	0	1	1
TWAS21050804	TWAS_JUL2012_yeast_a05	0	0	1	0	0	0	1	0	0	1	1	0	1	1	0	0
TWAS21050805	TWAS_JUL2012_yeast_a05	0	0	1	0	0	0	1	1	0	0	1	0	1	1	1	0
TWAS21050806	TWAS_JUL2012_yeast_a05	1	0	1	0	0	0	1	1	1	0	1	0	1	1	1	1
TWAS21050809	TWAS_JUL2012_yeast_a05	0	0	1	1	1	1	0	0	0	0	0	0	0	0	1	0
TWAS21050811	TWAS_JUL2012_yeast_a05	1	1	1	0	1	0	0	0	0	0	0	0	0	1	1	0
TWAS21050812	TWAS_JUL2012_yeast_a05	0	0	0	1	1	0	0	0	0	0	0	0	0	0	0	1
TWAS21050814	TWAS_JUL2012_yeast_a05	0	1	1	1	1	0	1	0	0	0	0	0	1	1	1	1
TWAS21050816	TWAS_JUL2012_yeast_a05	1	0	1	1	1	0	0	0	1	0	0	0	0	0	1	0
TWAS21050817	TWAS_JUL2012_yeast_a05	1	0	1	0	0	0	1	0	1	0	0	0	1	0	0	0
TWAS21050819	TWAS_JUL2012_yeast_a05	0	1	1	1	1	0	0	0	1	0	0	1	0	0	1	1
TWAS21050821	TWAS_JUL2012_yeast_a05	1	1	0	1	0	0	1	0	0	0	0	0	0	0	1	1
TWAS21050823	TWAS_JUL2012_yeast_a05	1	0	1	1	1	1	0	0	0	0	0	0	1	0	1	0
TWAS21050824	TWAS_JUL2012_yeast_a05	0	0	0	0	1	0	0	0	0	0	0	1	0	0	1	1
TWAS21050903	TWAS_JUL2012_yeast_a05	0	1	1	1	1	0	1	1	0	0	1	1	1	1	0	0
TWAS21050904	TWAS_JUL2012_yeast_a05	1	1	1	0	0	1	1	0	0	0	0	0	0	0	0	1
TWAS21050905	TWAS_JUL2012_yeast_a05	0	1	0	1	1	1	0	0	1	0	1	0	1	0	0	1
TWAS21050906	TWAS_JUL2012_yeast_a05	1	0	1	0	0	0	0	0	1	1	0	0	0	0	0	0
TWAS21050907	TWAS_JUL2012_yeast_a05	1	1	1	0	0	0	1	0	0	0	0	0	1	1	1	0
TWAS21050908	TWAS_JUL2012_yeast_a05	1	0	0	0	0	0	0	0	0	0	0	0	0	0	1	0
TWAS21050911	TWAS_JUL2012_yeast_a05	0	0	0	1	1	1	0	0	0	0	1	0	1	0	0	1
TWAS21050912	TWAS_JUL2012_yeast_a05	0	1	0	0	1	1	1	0	0	0	0	0	1	0	0	1
TWAS21050913	TWAS_JUL2012_yeast_a05	0	1	1	0	1	1	0	0	0	0	0	0	0	1	1	1
TWAS21050914	TWAS_JUL2012_yeast_a05	1	0	1	0	1	1	1	0	0	0	1	0	1	0	0	1
TWAS21050915	TWAS_JUL2012_yeast_a05	0	1	0	1	1	0	1	1	1	1	0	1	1	1	1	0
TWAS21050916	TWAS_JUL2012_yeast_a05	0	1	1	1	1	0	1	1	1	0	0	1	1	1	0	1
TWAS21050917	TWAS_JUL2012_yeast_a05	1	0	1	1	0	0	0	0	0	1	1	0	0	0	0	1
TWAS21050918	TWAS_JUL2012_yeast_a05	1	0	0	1	1	1	0	1	0	1	0	0	0	0	0	0
TWAS21050919	TWAS_JUL2012_yeast_a05	0	1	1	1	0	1	0	1	1	1	0	0	1	1	1	0
TWAS21050921	TWAS_JUL2012_yeast_a05	1	1	1	1	1	0	0	1	0	0	1	0	0	1	1	1
TWAS21050923	TWAS_JUL2012_yeast_a05	0	0	1	0	0	0	1	0	0	0	1	1	1	0	0	0
TWAS21050924	TWAS_JUL2012_yeast_a05	1	1	1	1	0	0	0	0	1	0	0	1	0	0	0	0
TWAS21051003	TWAS_JUL2012_yeast_a05	0	0	1	1	0	0	1	0	0	0	1	0	1	0	1	0
TWAS21051004	TWAS_JUL2012_yeast_a05	0	0	0	0	1	1	1	0	1	1	0	1	1	1	0	1
TWAS21051005	TWAS_JUL2012_yeast_a05	0	1	1	0	1	0	0	0	1	1	0	1	0	1	1	1
TWAS21051006	TWAS_JUL2012_yeast_a05	0	1	1	0	1	1	0	0	1	1	0	1	0	1	0	1
TWAS21051008	TWAS_JUL2012_yeast_a05	0	1	1	0	1	1	1	0	1	0	0	1	1	1	0	0
TWAS21051009	TWAS_JUL2012_yeast_a05	0	1	1	0	0	0	0	0	1	0	0	1	0	1	0	1
TWAS21051011	TWAS_JUL2012_yeast_a05	1	0	1	0	0	0	1	0	0	0	0	0	1	1	0	0
TWAS21051014	TWAS_JUL2012_yeast_a05	1	1	1	0	1	0	0	0	0	0	1	0	0	1	0	1
TWAS21051015	TWAS_JUL2012_yeast_a05	0	1	1	0	1	1	0	1	0	1	0	0	1	1	0	1
TWAS21051016	TWAS_JUL2012_yeast_a05	0	1	1	0	1	1	0	1	0	1	1	0	0	0	1	1
TWAS21051017	TWAS_JUL2012_yeast_a05	1	0	1	0	1	0	1	0	0	0	1	1	1	1	0	1
TWAS21051018	TWAS_JUL2012_yeast_a05	0	0	1	1	0	0	1	1	1	0	1	1	0	0	1	1
TWAS21051019	TWAS_JUL2012_yeast_a05	1	0	1	1	1	0	0	0	1	0	0	0	0	0	0	1
TWAS21051021	TWAS_JUL2012_yeast_a05	0	0	1	1	1	0	0	0	0	1	1	1	0	0	1	1
TWAS21051022	TWAS_JUL2012_yeast_a05	0	0	1	1	0	1	0	0	0	0	0	1	0	1	1	1
TWAS21051023	TWAS_JUL2012_yeast_a05	0	1	1	1	1	0	1	0	1	0	1	0	0	0	0	0
TWAS21051024	TWAS_JUL2012_yeast_a05	0	0	0	0	0	1	1	1	1	0	1	0	0	1	0	0
TWAS21051101	TWAS_JUL2012_yeast_a05	1	0	1	1	1	1	0	0	0	0	1	1	0	0	0	1
TWAS21051102	TWAS_JUL2012_yeast_a05	1	1	1	0	1	1	0	0	1	0	1	1	1	0	0	1
TWAS21051103	TWAS_JUL2012_yeast_a05	1	0	1	0	1	1	0	1	0	1	0	1	1	0	1	0
TWAS21051104	TWAS_JUL2012_yeast_a05	0	0	1	1	1	0	1	1	0	0	0	0	1	1	0	0
TWAS21051105	TWAS_JUL2012_yeast_a05	1	0	0	0	0	1	0	0	0	1	0	0	0	0	0	0
TWAS21051106	TWAS_JUL2012_yeast_a05	0	0	0	1	0	0	1	0	0	0	0	1	1	1	1	0
TWAS21051107	TWAS_JUL2012_yeast_a05	1	0	0	0	0	0	0	0	0	0	0	0	0	1	1	0
TWAS21051109	TWAS_JUL2012_yeast_a05	0	0	1	0	0	0	0	1	1	0	1	1	0	1	1	1
TWAS21051111	TWAS_JUL2012_yeast_a05	0	0	0	1	0	0	0	1	0	0	0	0	0	0	1	0
TWAS21051112	TWAS_JUL2012_yeast_a05	0	1	0	1	0	1	0	0	1	0	1	0	0	1	1	1
TWAS21051114	TWAS_JUL2012_yeast_a05	0	0	0	1	0	0	1	0	0	0	1	0	1	0	1	0
TWAS21051115	TWAS_JUL2012_yeast_a05	0	1	1	0	1	0	1	0	1	0	1	0	1	0	1	1
TWAS21051116	TWAS_JUL2012_yeast_a05	1	1	1	0	1	0	1	0	0	0	1	1	0	1	0	1
TWAS21051118	TWAS_JUL2012_yeast_a05	0	1	1	0	0	0	0	0	1	1	1	0	0	1	0	0
TWAS21051119	TWAS_JUL2012_yeast_a05	1	0	0	1	0	1	1	0	0	0	0	0	0	0	1	0
TWAS21051121	TWAS_JUL2012_yeast_a05	1	0	1	1	0	1	1	0	0	0	0	0	1	0	1	1
TWAS21051122	TWAS_JUL2012_yeast_a05	1	1	1	0	1	0	0	0	1	0	1	1	1	0	0	1
TWAS21051123	TWAS_JUL2012_yeast_a05	1	1	1	0	0	1	0	0	1	0	1	1	0	0	1	0
TWAS21051124	TWAS_JUL2012_yeast_a05	1	0	1	1	1	1	0	1	0	1	1	1	1	1	0	0
TWAS21051202	TWAS_JUL2012_yeast_a05	1	0	1	0	1	1	0	0	1	0	1	1	0	1	0	0
TWAS21051203	TWAS_JUL2012_yeast_a05	1	0	1	0	0	0	0	0	0	1	0	1	0	1	0	0
TWAS21051204	TWAS_JUL2012_yeast_a05	0	0	1	0	0	0	1	1	0	1	0	0	1	1	0	0
TWAS21051205	TWAS_JUL2012_yeast_a05	0	1	1	0	1	1	1	0	0	0	1	0	0	1	1	0
TWAS21051206	TWAS_JUL2012_yeast_a05	1	1	1	1	1	0	0	1	0	0	0	1	0	0	1	0
TWAS21051207	TWAS_JUL2012_yeast_a05	0	0	0	0	0	1	0	0	1	0	0	0	1	0	1	0
TWAS21051209	TWAS_JUL2012_yeast_a05	0	0	1	0	1	1	1	1	1	0	0	1	0	0	1	1
TWAS21051212	TWAS_JUL2012_yeast_a05	0	0	1	0	0	0	1	0	0	0	0	0	1	0	1	0
TWAS21051214	TWAS_JUL2012_yeast_a05	1	1	0	0	0	0	0	1	0	0	1	0	0	1	1	0
TWAS21051217	TWAS_JUL2012_yeast_a05	0	0	1	0	0	0	0	0	1	1	1	0	0	0	1	0
TWAS21051218	TWAS_JUL2012_yeast_a05	0	1	1	0	0	1	0	1	0	0	0	1	0	0	1	0
TWAS21051219	TWAS_JUL2012_yeast_a05	1	1	1	0	0	0	1	0	0	0	0	0	1	0	0	0
TWAS21051222	TWAS_JUL2012_yeast_a05	0	0	1	1	1	0	0	0	1	0	1	1	0	1	1	0
TWAS21051223	TWAS_JUL2012_yeast_a05	1	0	0	1	1	1	0	0	1	0	0	0	0	0	1	1
TWAS21051224	TWAS_JUL2012_yeast_a05	0	0	1	1	1	0	0	0	0	0	0	0	1	0	0	1
TWAS21051302	TWAS_JUL2012_yeast_a05	0	1	1	1	0	0	1	0	1	0	0	0	1	1	0	1
TWAS21051303	TWAS_JUL2012_yeast_a05	0	0	1	0	0	0	1	0	0	0	0	0	0	0	0	0
TWAS21051304	TWAS_JUL2012_yeast_a05	1	0	1	0	1	1	1	1	1	0	0	1	1	1	1	0
TWAS21051305	TWAS_JUL2012_yeast_a05	1	1	1	1	0	0	0	0	0	1	0	0	1	0	0	1
TWAS21051306	TWAS_JUL2012_yeast_a05	1	0	1	1	0	0	1	0	0	1	0	1	0	1	0	0
TWAS21051307	TWAS_JUL2012_yeast_a05	1	0	1	0	0	0	1	0	0	0	0	0	1	1	1	1
TWAS21051308	TWAS_JUL2012_yeast_a05	0	0	1	0	1	0	0	1	1	0	0	0	0	1	1	1
TWAS21051309	TWAS_JUL2012_yeast_a05	1	0	1	1	1	0	0	0	1	0	1	1	0	1	0	1
TWAS21051311	TWAS_JUL2012_yeast_a05	0	1	1	1	0	0	0	0	0	0	0	0	0	0	1	0
TWAS21051312	TWAS_JUL2012_yeast_a05	1	0	0	0	0	1	0	1	0	1	0	0	1	0	0	0
TWAS21051314	TWAS_JUL2012_yeast_a05	0	0	1	1	1	0	0	0	0	0	0	1	0	0	1	0
TWAS21051315	TWAS_JUL2012_yeast_a05	0	0	1	0	1	1	0	0	1	0	0	0	1	1	0	0
TWAS21051316	TWAS_JUL2012_yeast_a05	0	0	1	0	0	0	0	0	0	0	1	1	0	1	1	0
TWAS21051317	TWAS_JUL2012_yeast_a05	1	1	1	1	1	1	1	0	1	0	1	1	1	1	1	1
TWAS21051318	TWAS_JUL2012_yeast_a05	1	1	1	0	0	1	1	1	1	0	0	0	0	1	1	0
TWAS21051319	TWAS_JUL2012_yeast_a05	0	0	1	0	0	0	1	1	0	0	1	1	1	0	1	0
TWAS21051321	TWAS_JUL2012_yeast_a05	1	0	1	1	0	1	1	1	0	0	0	1	1	1	0	0
TWAS21051322	TWAS_JUL2012_yeast_a05	1	0	0	1	1	1	1	1	1	0	0	1	0	0	1	0
TWAS21051323	TWAS_JUL2012_yeast_a05	1	1	1	1	1	1	0	0	1	0	0	0	1	1	1	0
TWAS21051324	TWAS_JUL2012_yeast_a05	0	0	0	0	0	1	0	0	0	0	0	0	1	1	1	1
TWAS21051401	TWAS_JUL2012_yeast_a05	0	1	1	0	1	1	0	0	0	0	1	1	0	0	0	0
TWAS21051402	TWAS_JUL2012_yeast_a05	0	1	0	1	0	0	0	1	1	0	0	0	0	0	1	0
TWAS21051403	TWAS_JUL2012_yeast_a05	0	0	1	1	0	0	0	1	0	0	0	1	0	1	1	1
TWAS21051404	TWAS_JUL2012_yeast_a05	0	1	0	0	1	1	1	0	0	0	0	0	1	1	1	1
TWAS21051405	TWAS_JUL2012_yeast_a05	1	0	1	0	1	0	1	0	0	0	0	0	0	0	1	0
TWAS21051406	TWAS_JUL2012_yeast_a05	1	0	1	0	1	0	1	0	0	1	0	0	1	0	1	0
TWAS21051407	TWAS_JUL2012_yeast_a05	0	0	1	0	1	0	1	0	0	0	1	0	1	0	0	0
TWAS21051408	TWAS_JUL2012_yeast_a05	0	1	1	0	1	1	1	0	0	0	1	0	1	0	1	0
TWAS21051409	TWAS_JUL2012_yeast_a05	0	1	1	0	0	0	0	0	0	0	0	0	0	0	1	0
TWAS21051412	TWAS_JUL2012_yeast_a05	0	0	1	0	1	1	0	1	0	0	1	1	1	0	0	1
TWAS21051413	TWAS_JUL2012_yeast_a05	1	1	0	0	0	0	1	0	0	0	0	0	0	0	1	0
TWAS21051416	TWAS_JUL2012_yeast_a05	1	1	0	0	1	0	1	0	1	0	0	0	1	1	1	1
TWAS21051417	TWAS_JUL2012_yeast_a05	0	0	1	1	1	1	0	0	0	0	1	0	1	1	0	1
TWAS21051418	TWAS_JUL2012_yeast_a05	0	1	1	1	0	1	0	1	1	0	0	1	1	1	1	1
TWAS21051421	TWAS_JUL2012_yeast_a05	1	0	1	0	0	0	1	0	0	0	0	0	0	0	1	1
TWAS21051422	TWAS_JUL2012_yeast_a05	0	0	1	0	1	1	1	0	0	0	1	1	1	1	0	1
TWAS21051423	TWAS_JUL2012_yeast_a05	0	1	1	0	0	0	1	0	0	0	0	1	1	0	0	1
TWAS21051424	TWAS_JUL2012_yeast_a05	1	1	0	1	1	0	0	0	1	0	1	1	0	0	0	1
TWAS21051503	TWAS_JUL2012_yeast_a05	1	0	1	0	0	0	1	0	0	0	0	0	1	1	1	1
TWAS21051504	TWAS_JUL2012_yeast_a05	1	1	1	1	1	0	0	1	0	0	1	0	1	0	1	1
TWAS21051505	TWAS_JUL2012_yeast_a05	1	0	1	0	1	0	0	0	1	0	1	1	0	1	0	1
TWAS21051506	TWAS_JUL2012_yeast_a05	1	1	1	1	0	1	0	0	1	0	0	1	0	1	1	1
TWAS21051507	TWAS_JUL2012_yeast_a05	1	0	0	0	1	0	1	1	0	0	0	0	0	1	0	0
TWAS21051511	TWAS_JUL2012_yeast_a05	1	1	1	1	0	1	0	0	1	0	0	0	0	0	1	1
TWAS21051512	TWAS_JUL2012_yeast_a05	1	0	0	0	1	0	1	0	1	0	0	0	1	0	0	0
TWAS21051513	TWAS_JUL2012_yeast_a05	0	0	1	0	1	1	1	0	0	0	1	1	1	0	1	0
TWAS21051514	TWAS_JUL2012_yeast_a05	0	0	1	0	0	1	1	0	0	0	1	0	1	1	1	0
TWAS21051515	TWAS_JUL2012_yeast_a05	1	1	1	1	0	0	1	0	0	0	1	1	0	1	0	1
TWAS21051516	TWAS_JUL2012_yeast_a05	1	0	0	0	1	1	1	0	1	0	0	1	1	0	1	1
TWAS21051517	TWAS_JUL2012_yeast_a05	0	1	0	0	1	0	0	0	0	0	0	1	1	0	1	1
TWAS21051518	TWAS_JUL2012_yeast_a05	1	0	1	1	0	0	0	1	0	1	0	0	0	0	1	1
TWAS21051519	TWAS_JUL2012_yeast_a05	0	0	1	0	0	0	1	0	1	1	1	0	1	1	1	1
TWAS21051521	TWAS_JUL2012_yeast_a05	1	1	0	0	0	1	1	0	1	0	1	1	0	1	1	1
TWAS21051522	TWAS_JUL2012_yeast_a05	0	1	1	0	0	1	0	1	1	0	1	0	0	0	0	0
TWAS21051603	TWAS_JUL2012_yeast_a05	1	1	1	1	0	0	0	0	1	0	0	1	0	1	1	1
TWAS21051605	TWAS_JUL2012_yeast_a05	0	1	0	0	0	0	1	0	1	0	0	1	0	0	0	0
TWAS21051606	TWAS_JUL2012_yeast_a05	1	0	1	1	1	1	0	0	1	0	1	0	0	0	1	0
TWAS21051609	TWAS_JUL2012_yeast_a05	0	0	1	0	0	0	0	0	0	0	0	0	0	0	1	0
TWAS21051611	TWAS_JUL2012_yeast_a05	0	1	0	1	0	0	1	0	1	0	0	0	0	0	1	1
TWAS21051612	TWAS_JUL2012_yeast_a05	0	1	1	1	1	1	1	0	0	0	0	0	1	1	1	1
TWAS21051613	TWAS_JUL2012_yeast_a05	0	0	1	1	0	1	1	0	0	0	1	1	1	0	0	0
TWAS21051614	TWAS_JUL2012_yeast_a05	1	0	1	0	0	0	0	0	1	0	1	0	0	1	0	0
TWAS21051616	TWAS_JUL2012_yeast_a05	0	1	1	0	0	1	0	1	0	0	0	0	0	0	1	1
TWAS21051617	TWAS_JUL2012_yeast_a05	1	0	1	0	1	0	0	0	1	0	1	0	1	0	0	1
TWAS21051618	TWAS_JUL2012_yeast_a05	0	1	0	0	0	1	1	0	0	0	0	1	1	1	1	1
TWAS21051619	TWAS_JUL2012_yeast_a05	0	0	0	1	1	1	1	0	0	0	1	1	0	1	1	1
TWAS21051621	TWAS_JUL2012_yeast_a05	1	0	0	1	0	0	1	0	0	0	0	0	1	1	1	0
TWAS21051622	TWAS_JUL2012_yeast_a05	0	1	0	0	1	1	0	0	1	0	1	1	1	1	0	0
TWAS21060103	TWAS_JUL2012_yeast_a06	1	0	0	0	1	1	0	1	0	0	0	1	0	1	1	0
TWAS21060104	TWAS_JUL2012_yeast_a06	1	0	1	0	1	0	0	0	0	0	1	0	0	1	1	1
TWAS21060105	TWAS_JUL2012_yeast_a06	0	1	1	1	0	0	1	1	1	0	0	0	0	0	1	0
TWAS21060106	TWAS_JUL2012_yeast_a06	0	0	0	0	0	1	0	0	0	0	1	0	0	1	0	1
TWAS21060108	TWAS_JUL2012_yeast_a06	1	1	1	1	1	0	0	0	0	1	0	0	1	0	0	0
TWAS21060109	TWAS_JUL2012_yeast_a06	0	0	0	1	1	0	0	0	0	0	0	0	0	0	0	0
TWAS21060111	TWAS_JUL2012_yeast_a06	1	0	0	1	1	1	0	0	1	0	0	0	0	1	0	0
TWAS21060112	TWAS_JUL2012_yeast_a06	0	0	1	0	1	0	0	1	1	0	0	1	0	0	0	0
TWAS21060113	TWAS_JUL2012_yeast_a06	0	0	1	0	0	1	0	1	0	1	0	1	0	1	1	0
TWAS21060114	TWAS_JUL2012_yeast_a06	1	1	1	0	0	0	0	0	0	0	1	1	0	1	1	1
TWAS21060116	TWAS_JUL2012_yeast_a06	1	0	1	0	0	1	1	1	0	1	1	0	1	0	0	0
TWAS21060118	TWAS_JUL2012_yeast_a06	0	1	0	0	0	0	0	0	0	0	0	0	0	0	0	0
TWAS21060119	TWAS_JUL2012_yeast_a06	0	0	0	1	0	1	0	1	0	0	1	1	0	0	0	1
TWAS21060121	TWAS_JUL2012_yeast_a06	1	1	1	1	0	0	0	0	1	0	1	1	0	0	1	0
TWAS21060122	TWAS_JUL2012_yeast_a06	1	0	1	1	1	0	0	1	0	1	0	1	1	0	0	1
TWAS21060203	TWAS_JUL2012_yeast_a06	1	1	1	1	1	1	0	0	0	0	0	1	0	0	0	1
TWAS21060204	TWAS_JUL2012_yeast_a06	1	1	1	1	0	0	1	1	0	0	0	1	1	0	1	1
TWAS21060205	TWAS_JUL2012_yeast_a06	0	0	1	0	1	1	1	0	0	0	1	0	1	0	0	0
TWAS21060206	TWAS_JUL2012_yeast_a06	1	0	1	1	1	0	0	0	1	1	0	1	1	0	1	1
TWAS21060207	TWAS_JUL2012_yeast_a06	0	0	1	0	0	0	1	1	1	0	0	0	1	0	1	1
TWAS21060208	TWAS_JUL2012_yeast_a06	0	1	1	1	0	1	0	1	1	1	1	0	0	0	1	1
TWAS21060209	TWAS_JUL2012_yeast_a06	1	0	0	1	0	1	1	0	0	0	1	0	0	0	0	1
TWAS21060211	TWAS_JUL2012_yeast_a06	1	0	1	1	1	0	0	0	0	0	1	1	0	0	0	0
TWAS21060212	TWAS_JUL2012_yeast_a06	1	1	1	1	1	0	1	0	1	0	1	1	1	0	1	1
TWAS21060213	TWAS_JUL2012_yeast_a06	0	0	1	1	0	1	0	1	1	0	1	1	0	0	0	1
TWAS21060215	TWAS_JUL2012_yeast_a06	0	1	1	0	1	0	1	0	0	0	1	1	1	1	1	0
TWAS21060217	TWAS_JUL2012_yeast_a06	0	1	1	0	0	0	0	0	0	0	0	1	0	0	0	0
TWAS21060218	TWAS_JUL2012_yeast_a06	1	1	1	0	0	0	0	1	0	0	1	0	0	1	0	1
TWAS21060219	TWAS_JUL2012_yeast_a06	0	1	0	0	0	0	0	1	0	1	0	1	0	1	0	1
TWAS21060221	TWAS_JUL2012_yeast_a06	1	1	0	0	1	1	1	0	1	1	1	1	0	0	0	0
TWAS21060222	TWAS_JUL2012_yeast_a06	0	0	1	1	0	1	0	0	1	1	0	1	0	1	1	1
TWAS21060301	TWAS_JUL2012_yeast_a06	1	0	0	1	0	1	0	1	0	0	0	1	1	0	0	0
TWAS21060302	TWAS_JUL2012_yeast_a06	1	1	1	0	1	0	0	1	1	1	1	1	0	1	0	0
TWAS21060303	TWAS_JUL2012_yeast_a06	0	0	1	0	1	0	1	0	1	1	1	0	0	1	1	1
TWAS21060304	TWAS_JUL2012_yeast_a06	1	0	0	0	1	0	1	0	0	1	0	0	1	1	0	0
TWAS21060305	TWAS_JUL2012_yeast_a06	0	1	1	0	0	1	0	0	1	1	1	1	0	0	0	0
TWAS21060306	TWAS_JUL2012_yeast_a06	1	1	0	0	1	0	0	1	1	1	0	1	0	1	1	1
TWAS21060309	TWAS_JUL2012_yeast_a06	1	1	1	0	0	0	0	1	1	1	1	1	0	1	0	0
TWAS21060311	TWAS_JUL2012_yeast_a06	1	0	1	0	0	0	0	1	1	1	1	1	0	1	0	0
TWAS21060312	TWAS_JUL2012_yeast_a06	0	0	1	0	0	1	1	1	0	1	1	1	1	0	1	1
TWAS21060313	TWAS_JUL2012_yeast_a06	0	0	1	0	0	0	0	1	1	1	0	1	1	1	0	1
TWAS21060314	TWAS_JUL2012_yeast_a06	1	0	0	1	0	0	0	0	1	1	0	1	1	0	0	1
TWAS21060316	TWAS_JUL2012_yeast_a06	1	0	1	0	0	0	0	1	0	1	0	1	1	0	1	0
TWAS21060317	TWAS_JUL2012_yeast_a06	0	0	0	1	0	1	0	1	1	1	0	1	0	1	1	0
TWAS21060318	TWAS_JUL2012_yeast_a06	0	1	1	0	0	0	0	0	1	0	0	1	0	0	1	0
TWAS21060321	TWAS_JUL2012_yeast_a06	0	0	0	1	1	1	1	0	1	1	0	0	1	0	0	1
TWAS21060322	TWAS_JUL2012_yeast_a06	1	1	1	0	1	0	1	0	0	0	0	1	0	0	1	0
TWAS21060323	TWAS_JUL2012_yeast_a06	0	1	1	1	0	1	0	0	0	0	1	1	0	1	0	1
TWAS21060324	TWAS_JUL2012_yeast_a06	1	1	1	0	0	0	1	1	1	1	1	1	1	0	1	1
TWAS21060402	TWAS_JUL2012_yeast_a06	0	1	1	0	1	0	1	0	0	0	1	0	0	0	0	1
TWAS21060404	TWAS_JUL2012_yeast_a06	0	1	1	1	0	1	0	1	1	1	1	1	1	1	0	0
TWAS21060406	TWAS_JUL2012_yeast_a06	0	1	1	0	0	0	0	1	0	0	1	1	0	0	1	0
TWAS21060407	TWAS_JUL2012_yeast_a06	1	0	1	0	1	1	0	0	1	0	0	1	1	0	1	1
TWAS21060408	TWAS_JUL2012_yeast_a06	1	1	1	1	0	0	0	1	0	0	0	0	0	1	0	0
TWAS21060409	TWAS_JUL2012_yeast_a06	1	1	1	0	1	0	0	0	0	0	0	0	1	0	0	0
TWAS21060411	TWAS_JUL2012_yeast_a06	1	1	1	1	0	1	1	0	0	1	0	0	1	0	1	1
TWAS21060412	TWAS_JUL2012_yeast_a06	0	1	1	0	1	0	1	1	0	1	0	0	0	0	1	1
TWAS21060414	TWAS_JUL2012_yeast_a06	0	0	0	1	1	0	1	0	1	1	0	0	1	0	0	1
TWAS21060417	TWAS_JUL2012_yeast_a06	0	0	1	0	1	1	1	1	0	0	0	0	0	1	0	1
TWAS21060418	TWAS_JUL2012_yeast_a06	1	1	1	1	1	1	0	0	0	1	0	0	0	0	1	0
TWAS21060419	TWAS_JUL2012_yeast_a06	1	1	1	1	1	1	1	0	0	1	0	0	0	1	0	1
TWAS21060421	TWAS_JUL2012_yeast_a06	0	1	1	0	0	0	0	1	1	0	0	1	1	0	1	1
TWAS21060422	TWAS_JUL2012_yeast_a06	0	0	0	0	1	1	1	0	0	1	0	1	1	1	1	1
TWAS21060423	TWAS_JUL2012_yeast_a06	1	1	1	1	0	0	0	0	0	1	1	1	0	0	1	1
TWAS21060424	TWAS_JUL2012_yeast_a06	1	1	0	0	1	1	1	1	0	0	0	1	1	0	1	0
TWAS21060501	TWAS_JUL2012_yeast_a06	0	0	1	1	1	1	0	1	0	0	1	1	0	0	0	0
TWAS21060502	TWAS_JUL2012_yeast_a06	0	0	0	0	0	0	0	1	0	1	0	0	1	1	1	1
TWAS21060503	TWAS_JUL2012_yeast_a06	0	0	1	1	1	0	0	0	1	0	1	1	0	1	1	1
TWAS21060504	TWAS_JUL2012_yeast_a06	0	0	0	0	0	1	1	0	0	0	0	0	0	0	0	0
TWAS21060505	TWAS_JUL2012_yeast_a06	1	0	1	1	1	1	1	0	1	1	1	1	1	0	0	1
TWAS21060506	TWAS_JUL2012_yeast_a06	0	1	1	0	0	0	1	1	0	0	1	1	1	1	1	0
TWAS21060507	TWAS_JUL2012_yeast_a06	0	1	1	0	1	1	1	1	0	1	0	0	1	0	1	0
TWAS21060508	TWAS_JUL2012_yeast_a06	1	0	1	1	1	1	1	0	1	0	1	0	0	1	1	1
TWAS21060509	TWAS_JUL2012_yeast_a06	0	0	1	0	0	0	0	0	1	1	1	0	0	0	0	1
TWAS21060511	TWAS_JUL2012_yeast_a06	1	0	0	1	1	1	0	1	1	1	1	1	0	1	1	1
TWAS21060512	TWAS_JUL2012_yeast_a06	0	0	1	1	0	0	1	0	0	0	0	0	1	0	0	0
TWAS21060514	TWAS_JUL2012_yeast_a06	0	0	1	1	0	0	1	0	1	1	0	0	0	1	1	0
TWAS21060515	TWAS_JUL2012_yeast_a06	1	0	1	0	0	1	1	0	0	1	1	0	1	0	0	0
TWAS21060516	TWAS_JUL2012_yeast_a06	1	0	1	1	1	0	1	0	0	1	1	1	1	0	0	0
TWAS21060517	TWAS_JUL2012_yeast_a06	1	0	0	1	1	1	1	0	0	0	0	0	0	1	1	0
TWAS21060518	TWAS_JUL2012_yeast_a06	0	1	1	0	0	0	1	0	1	0	0	0	0	0	1	0
TWAS21060519	TWAS_JUL2012_yeast_a06	1	1	1	0	0	1	1	0	1	1	1	1	1	0	0	0
TWAS21060521	TWAS_JUL2012_yeast_a06	1	0	0	1	0	1	1	0	1	0	1	0	1	0	0	1
TWAS21060522	TWAS_JUL2012_yeast_a06	1	0	1	1	1	0	1	1	1	1	0	1	1	0	1	0
TWAS21060523	TWAS_JUL2012_yeast_a06	0	1	0	0	1	1	0	0	0	0	1	1	0	0	0	1
TWAS21060601	TWAS_JUL2012_yeast_a06	1	0	1	0	0	0	1	0	1	0	0	1	1	0	1	0
TWAS21060602	TWAS_JUL2012_yeast_a06	0	1	1	0	1	0	0	0	1	1	0	1	1	0	1	1
TWAS21060604	TWAS_JUL2012_yeast_a06	0	1	1	1	1	1	0	1	1	0	1	1	0	1	1	1
TWAS21060606	TWAS_JUL2012_yeast_a06	0	0	1	1	1	0	0	1	0	0	1	0	0	1	0	0
TWAS21060608	TWAS_JUL2012_yeast_a06	0	0	0	0	0	0	0	1	1	1	0	0	0	1	1	0
TWAS21060609	TWAS_JUL2012_yeast_a06	0	0	0	1	0	1	0	1	0	0	0	0	0	1	0	1
TWAS21060612	TWAS_JUL2012_yeast_a06	0	1	1	1	1	0	1	0	0	0	1	0	1	1	1	0
TWAS21060613	TWAS_JUL2012_yeast_a06	0	1	1	0	1	1	1	1	0	0	1	0	1	0	1	0
TWAS21060614	TWAS_JUL2012_yeast_a06	0	1	1	0	0	1	1	1	1	1	0	1	1	1	0	1
TWAS21060615	TWAS_JUL2012_yeast_a06	1	0	1	0	0	1	0	0	0	0	0	0	0	1	1	1
TWAS21060616	TWAS_JUL2012_yeast_a06	1	1	0	0	1	0	0	1	1	1	1	0	0	1	1	0
TWAS21060617	TWAS_JUL2012_yeast_a06	0	1	1	1	0	1	0	0	0	1	0	0	0	1	1	1
TWAS21060618	TWAS_JUL2012_yeast_a06	0	0	1	0	0	1	0	1	1	0	1	0	1	1	0	0
TWAS21060619	TWAS_JUL2012_yeast_a06	1	0	1	0	0	1	0	0	0	1	0	0	0	0	1	0
TWAS21060621	TWAS_JUL2012_yeast_a06	0	0	1	0	1	0	1	0	0	0	1	1	1	0	1	1
TWAS21060623	TWAS_JUL2012_yeast_a06	1	0	1	0	1	1	1	1	0	1	0	0	1	1	0	0
TWAS21060624	TWAS_JUL2012_yeast_a06	1	1	1	1	1	1	0	0	0	0	0	1	0	0	1	1
TWAS21060701	TWAS_JUL2012_yeast_a06	1	0	0	1	1	1	0	0	0	0	0	0	1	1	0	1
TWAS21060702	TWAS_JUL2012_yeast_a06	0	1	1	0	1	1	1	1	1	0	0	1	1	0	1	0
TWAS21060703	TWAS_JUL2012_yeast_a06	1	0	1	0	0	0	1	0	0	0	0	0	1	0	0	0
TWAS21060704	TWAS_JUL2012_yeast_a06	1	0	1	1	0	1	0	0	0	1	0	0	0	1	0	0
TWAS21060707	TWAS_JUL2012_yeast_a06	1	1	1	0	0	1	1	1	1	0	0	0	1	0	0	0
TWAS21060708	TWAS_JUL2012_yeast_a06	1	0	1	1	1	0	1	0	1	0	0	0	1	0	1	1
TWAS21060709	TWAS_JUL2012_yeast_a06	0	0	1	1	1	0	1	0	0	0	1	0	0	0	0	0
TWAS21060711	TWAS_JUL2012_yeast_a06	0	0	1	0	0	1	1	1	0	0	0	0	1	0	1	0
TWAS21060712	TWAS_JUL2012_yeast_a06	1	0	1	0	1	0	1	0	1	0	1	0	1	0	0	0
TWAS21060713	TWAS_JUL2012_yeast_a06	1	0	0	0	0	0	0	1	1	0	0	0	0	1	1	0
TWAS21060714	TWAS_JUL2012_yeast_a06	1	1	1	0	1	1	0	1	1	0	0	0	0	0	0	1
TWAS21060717	TWAS_JUL2012_yeast_a06	1	1	1	0	1	1	0	1	0	0	0	1	1	0	1	1
TWAS21060718	TWAS_JUL2012_yeast_a06	1	1	1	0	0	0	1	1	1	1	1	1	0	0	1	1
TWAS21060719	TWAS_JUL2012_yeast_a06	0	1	1	0	1	0	1	0	0	1	1	1	1	1	0	1
TWAS21060721	TWAS_JUL2012_yeast_a06	0	0	1	1	0	0	1	0	0	1	1	0	0	0	0	1
TWAS21060722	TWAS_JUL2012_yeast_a06	0	1	1	1	0	0	0	1	1	0	0	0	0	0	1	0
TWAS21060723	TWAS_JUL2012_yeast_a06	0	0	1	0	1	0	0	1	0	1	0	0	1	0	0	0
TWAS21060724	TWAS_JUL2012_yeast_a06	0	1	0	0	0	0	0	1	0	1	0	1	0	1	0	1
TWAS21060802	TWAS_JUL2012_yeast_a06	0	1	1	1	0	0	0	0	0	1	0	1	0	0	0	0
TWAS21060804	TWAS_JUL2012_yeast_a06	0	0	1	1	0	0	0	1	0	1	1	1	1	1	0	0
TWAS21060807	TWAS_JUL2012_yeast_a06	0	0	1	0	1	0	1	0	1	0	1	0	1	1	0	0
TWAS21060808	TWAS_JUL2012_yeast_a06	0	0	0	0	0	0	1	1	0	0	1	0	1	0	1	1
TWAS21060809	TWAS_JUL2012_yeast_a06	0	1	1	0	0	0	0	0	0	0	1	0	0	0	1	1
TWAS21060811	TWAS_JUL2012_yeast_a06	0	1	0	1	1	0	0	0	0	0	1	1	0	1	0	1
TWAS21060812	TWAS_JUL2012_yeast_a06	1	0	1	0	0	0	1	1	0	1	0	0	1	1	0	1
TWAS21060813	TWAS_JUL2012_yeast_a06	1	0	0	0	1	0	1	1	1	0	1	1	1	0	0	1
TWAS21060814	TWAS_JUL2012_yeast_a06	1	0	1	1	0	0	0	0	0	0	1	0	0	1	0	0
TWAS21060816	TWAS_JUL2012_yeast_a06	1	1	1	1	1	1	1	0	1	0	1	1	1	1	1	1
TWAS21060818	TWAS_JUL2012_yeast_a06	1	0	0	1	0	0	0	0	1	0	1	1	0	0	1	1
TWAS21060819	TWAS_JUL2012_yeast_a06	0	0	0	1	0	1	0	0	1	0	1	1	0	0	1	1
TWAS21060821	TWAS_JUL2012_yeast_a06	1	0	1	1	1	1	0	0	1	1	1	0	0	0	0	0
TWAS21060822	TWAS_JUL2012_yeast_a06	0	0	1	0	1	0	0	1	0	1	1	0	0	0	1	1
TWAS21060823	TWAS_JUL2012_yeast_a06	1	0	1	0	1	1	1	1	0	1	0	0	1	0	1	0
TWAS21060824	TWAS_JUL2012_yeast_a06	1	0	1	1	1	1	0	0	1	0	1	1	0	0	0	1
TWAS21060901	TWAS_JUL2012_yeast_a06	1	1	1	1	0	1	0	0	0	0	0	0	1	1	0	1
TWAS21060902	TWAS_JUL2012_yeast_a06	1	1	1	0	0	0	0	1	0	0	1	1	0	0	1	1
TWAS21060903	TWAS_JUL2012_yeast_a06	0	1	0	1	1	0	1	0	1	0	0	1	1	1	1	0
TWAS21060904	TWAS_JUL2012_yeast_a06	0	1	1	0	0	0	1	1	1	0	0	0	1	1	1	0
TWAS21060905	TWAS_JUL2012_yeast_a06	1	0	0	0	0	1	0	0	1	1	0	1	0	1	0	0
TWAS21060906	TWAS_JUL2012_yeast_a06	1	1	1	0	0	0	1	0	1	1	1	1	0	0	1	0
TWAS21060907	TWAS_JUL2012_yeast_a06	1	1	1	1	1	0	1	0	1	1	0	1	1	0	1	0
TWAS21060908	TWAS_JUL2012_yeast_a06	0	1	1	0	0	0	0	0	1	0	0	0	0	1	1	0
TWAS21060909	TWAS_JUL2012_yeast_a06	0	0	1	0	0	0	1	0	0	1	1	1	1	0	1	1
TWAS21060911	TWAS_JUL2012_yeast_a06	1	0	1	1	1	0	0	0	1	1	0	1	0	0	1	0
TWAS21060912	TWAS_JUL2012_yeast_a06	0	0	0	1	1	1	0	0	1	0	1	0	1	1	0	0
TWAS21060913	TWAS_JUL2012_yeast_a06	0	0	1	0	1	1	1	1	0	1	0	0	1	0	1	1
TWAS21060915	TWAS_JUL2012_yeast_a06	0	0	1	0	0	0	0	0	0	1	0	0	1	1	1	0
TWAS21060917	TWAS_JUL2012_yeast_a06	0	0	1	0	0	0	0	1	1	1	0	0	1	1	0	1
TWAS21060918	TWAS_JUL2012_yeast_a06	1	0	1	1	1	0	0	1	0	0	0	0	0	0	1	0
TWAS21060921	TWAS_JUL2012_yeast_a06	1	0	1	1	1	1	0	1	1	0	0	0	0	0	0	1
TWAS21060922	TWAS_JUL2012_yeast_a06	1	0	1	0	1	0	0	0	0	1	0	0	0	0	0	1
TWAS21060923	TWAS_JUL2012_yeast_a06	1	1	1	0	1	0	1	0	1	1	1	1	0	1	1	0
TWAS21060924	TWAS_JUL2012_yeast_a06	1	1	1	0	0	0	1	0	0	0	0	0	1	1	1	1
TWAS21061001	TWAS_JUL2012_yeast_a06	1	0	1	0	1	1	1	0	0	0	0	1	0	0	0	1
TWAS21061002	TWAS_JUL2012_yeast_a06	1	0	1	0	0	0	0	0	0	0	0	0	1	0	0	0
TWAS21061003	TWAS_JUL2012_yeast_a06	1	0	1	1	1	0	1	0	0	0	0	1	1	0	1	1
TWAS21061004	TWAS_JUL2012_yeast_a06	1	0	1	1	1	1	0	1	0	0	1	0	0	1	1	0
TWAS21061005	TWAS_JUL2012_yeast_a06	0	0	1	0	1	0	1	0	1	1	1	1	0	1	1	1
TWAS21061006	TWAS_JUL2012_yeast_a06	0	0	1	0	0	0	0	0	0	0	0	0	0	1	0	0
TWAS21061007	TWAS_JUL2012_yeast_a06	0	1	0	0	0	0	1	0	1	0	1	1	0	0	0	0
TWAS21061008	TWAS_JUL2012_yeast_a06	0	1	1	0	1	1	0	1	0	0	0	0	0	0	0	0
TWAS21061011	TWAS_JUL2012_yeast_a06	0	0	1	1	0	0	1	1	0	0	1	1	0	1	0	1
TWAS21061012	TWAS_JUL2012_yeast_a06	0	1	0	0	0	0	0	0	0	1	0	1	0	0	1	0
TWAS21061014	TWAS_JUL2012_yeast_a06	1	1	1	0	0	0	0	0	1	0	0	0	0	0	1	0
TWAS21061015	TWAS_JUL2012_yeast_a06	0	0	1	1	1	0	0	0	1	0	1	0	0	1	1	0
TWAS21061016	TWAS_JUL2012_yeast_a06	1	1	1	0	1	0	1	1	0	0	0	1	0	1	0	0
TWAS21061017	TWAS_JUL2012_yeast_a06	0	1	1	1	0	0	0	0	1	1	0	1	0	0	0	0
TWAS21061018	TWAS_JUL2012_yeast_a06	1	0	1	1	0	0	0	0	1	0	1	1	0	1	1	0
TWAS21061021	TWAS_JUL2012_yeast_a06	0	0	1	1	1	0	1	1	0	0	1	1	1	0	1	0
TWAS21061022	TWAS_JUL2012_yeast_a06	1	1	1	0	1	1	0	1	1	1	1	1	0	0	0	1
TWAS21061023	TWAS_JUL2012_yeast_a06	0	0	1	1	1	1	0	1	0	1	0	0	1	0	1	0
TWAS21061024	TWAS_JUL2012_yeast_a06	1	0	0	0	0	0	1	0	1	0	1	1	1	1	0	1
TWAS21061101	TWAS_JUL2012_yeast_a06	0	0	1	1	0	1	0	1	1	0	1	1	0	1	1	0
TWAS21061102	TWAS_JUL2012_yeast_a06	1	1	0	0	0	1	0	1	0	1	1	0	1	0	0	0
TWAS21061103	TWAS_JUL2012_yeast_a06	0	0	1	1	1	1	1	0	0	0	0	0	0	0	1	1
TWAS21061105	TWAS_JUL2012_yeast_a06	1	0	1	0	1	0	1	1	0	0	0	1	1	0	1	0
TWAS21061106	TWAS_JUL2012_yeast_a06	0	1	1	1	0	1	0	1	0	0	1	1	1	1	1	0
TWAS21061107	TWAS_JUL2012_yeast_a06	1	0	0	0	1	1	1	0	0	0	0	0	1	0	0	0
TWAS21061108	TWAS_JUL2012_yeast_a06	1	1	0	0	0	0	0	0	0	1	1	1	0	0	1	0
TWAS21061111	TWAS_JUL2012_yeast_a06	1	0	1	0	1	0	1	1	0	0	1	1	0	1	1	0
TWAS21061112	TWAS_JUL2012_yeast_a06	0	0	0	1	1	0	0	0	0	1	0	0	0	0	1	0
TWAS21061113	TWAS_JUL2012_yeast_a06	1	0	1	1	0	1	0	1	0	0	0	1	0	0	1	1
TWAS21061115	TWAS_JUL2012_yeast_a06	0	0	1	0	1	0	0	1	1	0	0	1	1	0	0	1
TWAS21061116	TWAS_JUL2012_yeast_a06	1	0	0	1	1	1	0	0	1	1	0	1	1	0	1	1
TWAS21061117	TWAS_JUL2012_yeast_a06	1	1	1	1	1	0	0	1	1	1	1	0	0	1	1	0
TWAS21061118	TWAS_JUL2012_yeast_a06	0	0	0	0	0	1	1	1	1	1	1	0	0	1	0	0
TWAS21061119	TWAS_JUL2012_yeast_a06	0	0	1	1	0	0	0	1	1	0	0	1	1	1	1	1
TWAS21061121	TWAS_JUL2012_yeast_a06	0	1	0	0	0	1	0	1	0	0	0	1	0	0	1	1
TWAS21061122	TWAS_JUL2012_yeast_a06	0	0	0	1	0	1	1	1	0	1	0	1	1	0	1	1
TWAS21061123	TWAS_JUL2012_yeast_a06	1	1	1	1	1	1	1	1	1	1	1	1	1	0	1	1
TWAS21061124	TWAS_JUL2012_yeast_a06	1	0	1	1	1	0	1	0	1	0	0	0	1	0	1	1
TWAS21061202	TWAS_JUL2012_yeast_a06	0	0	1	0	1	0	0	0	0	0	1	1	0	1	0	0
TWAS21061204	TWAS_JUL2012_yeast_a06	0	0	1	0	1	0	0	1	0	1	0	0	0	0	0	0
TWAS21061205	TWAS_JUL2012_yeast_a06	1	1	0	0	0	0	0	0	1	0	1	0	1	0	1	0
TWAS21061206	TWAS_JUL2012_yeast_a06	1	0	1	0	0	0	0	0	1	0	0	0	1	0	1	1
TWAS21061207	TWAS_JUL2012_yeast_a06	0	0	1	0	1	0	0	0	1	1	1	0	0	1	0	0
TWAS21061208	TWAS_JUL2012_yeast_a06	1	0	0	0	1	0	1	0	0	0	0	1	1	0	1	0
TWAS21061209	TWAS_JUL2012_yeast_a06	0	0	0	1	0	1	1	0	0	0	0	0	1	0	0	0
TWAS21061211	TWAS_JUL2012_yeast_a06	1	0	0	1	0	0	0	0	1	0	1	1	0	0	0	1
TWAS21061212	TWAS_JUL2012_yeast_a06	0	0	1	0	1	1	0	0	1	0	0	0	0	1	0	0
TWAS21061214	TWAS_JUL2012_yeast_a06	1	0	1	1	0	0	0	1	1	0	1	1	0	1	1	0
TWAS21061215	TWAS_JUL2012_yeast_a06	0	0	1	0	1	0	0	0	1	1	0	0	0	0	0	1
TWAS21061217	TWAS_JUL2012_yeast_a06	0	0	1	0	1	1	1	0	0	0	1	0	0	1	0	1
TWAS21061219	TWAS_JUL2012_yeast_a06	0	0	1	1	0	1	0	0	0	0	0	0	0	1	1	1
TWAS21061221	TWAS_JUL2012_yeast_a06	0	0	1	0	0	0	1	0	1	0	0	0	1	0	1	0
TWAS21061223	TWAS_JUL2012_yeast_a06	0	0	0	0	1	1	1	0	0	1	1	1	1	0	0	0
TWAS21061224	TWAS_JUL2012_yeast_a06	1	1	1	1	1	1	1	1	1	0	0	1	1	1	0	0
TWAS21061301	TWAS_JUL2012_yeast_a06	0	1	1	0	0	1	1	1	0	1	1	0	0	1	0	1
TWAS21061302	TWAS_JUL2012_yeast_a06	1	0	1	1	1	1	0	0	0	0	1	1	1	1	0	1
TWAS21061303	TWAS_JUL2012_yeast_a06	1	1	1	0	1	0	0	1	0	0	1	1	0	0	1	1
TWAS21061304	TWAS_JUL2012_yeast_a06	0	1	1	0	0	0	0	1	1	1	1	1	0	0	0	0
TWAS21061305	TWAS_JUL2012_yeast_a06	1	0	1	1	0	0	0	0	1	0	1	0	0	1	0	0
TWAS21061306	TWAS_JUL2012_yeast_a06	1	0	0	0	1	1	1	0	1	0	1	1	1	1	1	1
TWAS21061307	TWAS_JUL2012_yeast_a06	1	0	1	0	1	0	0	0	1	0	1	0	0	1	1	0
TWAS21061308	TWAS_JUL2012_yeast_a06	0	0	1	0	1	0	0	0	1	0	0	0	0	0	1	0
TWAS21061309	TWAS_JUL2012_yeast_a06	0	1	1	1	1	0	1	0	0	0	1	0	1	1	0	1
TWAS21061311	TWAS_JUL2012_yeast_a06	0	0	1	1	0	0	1	1	0	1	0	0	0	1	0	1
TWAS21061312	TWAS_JUL2012_yeast_a06	0	0	1	1	0	0	0	1	1	0	0	0	0	0	0	0
TWAS21061313	TWAS_JUL2012_yeast_a06	0	0	1	0	0	1	1	1	1	0	1	1	1	0	1	1
TWAS21061314	TWAS_JUL2012_yeast_a06	0	1	0	1	1	0	0	0	1	0	0	0	1	0	0	1
TWAS21061315	TWAS_JUL2012_yeast_a06	1	0	1	1	1	0	1	1	1	0	1	1	0	0	1	1
TWAS21061316	TWAS_JUL2012_yeast_a06	1	0	1	0	1	1	0	1	0	1	0	0	0	0	0	0
TWAS21061317	TWAS_JUL2012_yeast_a06	1	1	0	1	1	1	0	1	1	0	1	1	1	0	1	1
TWAS21061318	TWAS_JUL2012_yeast_a06	1	0	1	0	1	0	0	0	0	0	0	1	0	0	0	0
TWAS21061319	TWAS_JUL2012_yeast_a06	0	0	1	0	0	1	1	0	1	0	0	1	1	1	1	0
TWAS21061322	TWAS_JUL2012_yeast_a06	1	0	1	1	1	0	0	0	0	1	1	0	0	1	1	1
TWAS21061323	TWAS_JUL2012_yeast_a06	0	0	1	0	1	0	1	0	1	0	0	0	1	1	1	0
TWAS21061324	TWAS_JUL2012_yeast_a06	0	0	0	0	1	0	0	0	0	0	0	1	0	0	0	0
TWAS21061402	TWAS_JUL2012_yeast_a06	0	0	1	1	0	1	0	0	0	0	0	0	0	0	1	1
TWAS21061403	TWAS_JUL2012_yeast_a06	1	1	1	0	0	1	1	0	0	0	0	0	1	0	0	1
TWAS21061404	TWAS_JUL2012_yeast_a06	1	1	1	0	0	1	0	0	1	0	0	1	0	0	0	1
TWAS21061405	TWAS_JUL2012_yeast_a06	1	0	1	1	0	0	0	1	1	0	0	1	0	1	1	0
TWAS21061407	TWAS_JUL2012_yeast_a06	0	1	0	0	0	1	0	0	1	0	0	1	0	0	0	1
TWAS21061411	TWAS_JUL2012_yeast_a06	1	0	1	1	0	1	1	0	1	0	0	1	0	1	0	1
TWAS21061413	TWAS_JUL2012_yeast_a06	0	0	1	0	1	1	0	0	0	1	1	0	1	0	1	0
TWAS21061414	TWAS_JUL2012_yeast_a06	0	1	0	1	0	0	0	0	1	0	0	1	1	0	0	1
TWAS21061416	TWAS_JUL2012_yeast_a06	0	0	1	1	1	0	1	0	0	0	1	0	1	1	0	0
TWAS21061417	TWAS_JUL2012_yeast_a06	0	1	1	1	0	1	1	0	1	0	0	0	1	0	1	1
TWAS21061418	TWAS_JUL2012_yeast_a06	1	1	1	0	1	1	0	1	0	1	0	0	0	0	1	0
TWAS21061419	TWAS_JUL2012_yeast_a06	1	1	1	1	1	1	0	0	1	0	1	1	0	0	1	1
TWAS21061421	TWAS_JUL2012_yeast_a06	0	0	0	0	1	0	0	0	1	0	1	0	0	0	1	0
TWAS21061422	TWAS_JUL2012_yeast_a06	1	0	1	0	1	1	1	1	1	1	0	0	1	0	0	0
TWAS21061423	TWAS_JUL2012_yeast_a06	0	0	1	0	0	0	1	0	0	0	1	1	1	0	1	1
TWAS21061424	TWAS_JUL2012_yeast_a06	0	0	1	0	0	1	1	0	1	0	0	0	1	0	1	1
TWAS21061503	TWAS_JUL2012_yeast_a06	1	1	1	0	1	0	1	1	1	1	0	0	1	0	0	1
TWAS21061504	TWAS_JUL2012_yeast_a06	1	0	0	0	1	1	1	1	0	1	0	1	0	0	1	0
TWAS21061505	TWAS_JUL2012_yeast_a06	0	1	1	0	1	1	1	0	1	1	0	0	1	1	1	1
TWAS21061506	TWAS_JUL2012_yeast_a06	1	0	1	0	1	0	1	0	0	0	0	1	1	0	1	0
TWAS21061507	TWAS_JUL2012_yeast_a06	0	1	0	1	0	1	0	0	0	1	0	1	1	1	0	0
TWAS21061508	TWAS_JUL2012_yeast_a06	0	1	1	1	0	0	0	0	0	0	0	0	0	1	0	1
TWAS21061511	TWAS_JUL2012_yeast_a06	0	1	1	1	0	0	0	0	1	1	0	0	0	0	0	0
TWAS21061512	TWAS_JUL2012_yeast_a06	0	0	1	0	1	0	0	1	0	1	1	0	0	0	1	1
TWAS21061513	TWAS_JUL2012_yeast_a06	1	0	1	0	1	0	1	1	0	1	0	1	0	0	0	1
TWAS21061515	TWAS_JUL2012_yeast_a06	0	0	1	0	0	0	0	0	1	0	0	1	1	1	1	1
TWAS21061516	TWAS_JUL2012_yeast_a06	0	0	1	1	0	1	0	0	0	1	0	1	0	1	1	1
TWAS21061517	TWAS_JUL2012_yeast_a06	1	1	1	1	0	1	0	1	1	0	1	0	1	0	0	1
TWAS21061519	TWAS_JUL2012_yeast_a06	1	1	1	1	1	1	1	1	1	1	1	1	1	0	1	1
TWAS21061521	TWAS_JUL2012_yeast_a06	1	1	1	0	1	0	0	1	0	0	0	1	0	1	1	0
TWAS21061522	TWAS_JUL2012_yeast_a06	1	0	0	1	0	1	1	1	1	0	0	1	1	1	0	0
TWAS21061606	TWAS_JUL2012_yeast_a06	0	0	1	0	1	0	0	0	0	0	0	1	1	1	1	1
TWAS21061607	TWAS_JUL2012_yeast_a06	1	1	0	0	1	0	0	0	1	0	0	1	0	1	0	0
TWAS21061608	TWAS_JUL2012_yeast_a06	0	1	0	0	0	0	1	0	0	0	0	0	0	0	0	0
TWAS21061609	TWAS_JUL2012_yeast_a06	0	0	0	0	0	1	0	1	0	0	1	1	0	1	0	0
TWAS21061612	TWAS_JUL2012_yeast_a06	1	1	0	0	1	1	0	0	1	0	0	0	0	1	1	0
TWAS21061613	TWAS_JUL2012_yeast_a06	1	0	1	1	0	1	0	1	1	0	1	0	0	0	0	1
TWAS21061614	TWAS_JUL2012_yeast_a06	1	0	1	1	0	1	0	1	1	0	1	0	0	1	1	0
TWAS21061615	TWAS_JUL2012_yeast_a06	0	0	0	1	0	1	0	1	1	0	0	0	0	0	0	0
TWAS21061616	TWAS_JUL2012_yeast_a06	0	0	0	1	0	0	0	1	0	0	0	1	0	1	1	1
TWAS21061617	TWAS_JUL2012_yeast_a06	1	1	0	1	0	0	1	0	1	0	1	1	1	0	1	1
TWAS21061618	TWAS_JUL2012_yeast_a06	1	1	1	0	1	1	0	1	1	0	1	0	0	0	0	1
TWAS21061621	TWAS_JUL2012_yeast_a06	1	1	1	1	1	0	0	0	1	0	1	0	0	0	0	0
TWAS21061622	TWAS_JUL2012_yeast_a06	1	0	0	1	0	0	0	1	1	0	1	0	0	0	1	0
TWAS21070103	TWAS_JUL2012_yeast_a07	0	0	1	0	1	1	1	1	1	0	0	0	1	0	0	1
TWAS21070105	TWAS_JUL2012_yeast_a07	1	0	1	1	0	0	1	1	1	1	1	0	1	0	0	0
TWAS21070106	TWAS_JUL2012_yeast_a07	0	1	1	0	0	0	0	0	1	1	1	0	0	1	0	1
TWAS21070107	TWAS_JUL2012_yeast_a07	1	0	1	0	1	0	0	1	1	0	1	1	1	1	0	0
TWAS21070108	TWAS_JUL2012_yeast_a07	0	0	1	0	0	0	0	1	1	0	1	0	0	0	0	1
TWAS21070109	TWAS_JUL2012_yeast_a07	0	1	1	1	0	0	1	1	0	0	0	1	0	0	0	0
TWAS21070111	TWAS_JUL2012_yeast_a07	1	1	1	0	0	0	1	1	1	1	1	1	1	1	1	1
TWAS21070112	TWAS_JUL2012_yeast_a07	1	1	1	1	1	0	0	0	1	1	0	1	0	0	1	1
TWAS21070113	TWAS_JUL2012_yeast_a07	0	0	0	1	1	1	0	0	1	0	0	0	1	0	0	1
TWAS21070114	TWAS_JUL2012_yeast_a07	0	1	0	0	0	0	1	1	0	1	1	1	1	0	1	1
TWAS21070115	TWAS_JUL2012_yeast_a07	0	0	1	1	0	0	1	1	1	1	0	0	1	1	0	1
TWAS21070116	TWAS_JUL2012_yeast_a07	1	0	0	0	0	1	0	1	0	0	1	1	1	0	0	1
TWAS21070117	TWAS_JUL2012_yeast_a07	1	0	1	0	1	0	0	1	1	0	1	1	1	1	1	0
TWAS21070119	TWAS_JUL2012_yeast_a07	1	0	1	1	0	0	0	0	0	1	0	1	0	0	0	1
TWAS21070121	TWAS_JUL2012_yeast_a07	1	0	1	0	0	0	1	1	0	1	1	0	1	1	0	0
TWAS21070122	TWAS_JUL2012_yeast_a07	1	0	1	1	0	1	0	0	0	0	0	0	0	1	0	0
TWAS21070206	TWAS_JUL2012_yeast_a07	0	0	1	0	0	0	1	0	1	0	1	1	1	1	0	1
TWAS21070207	TWAS_JUL2012_yeast_a07	0	1	0	0	0	0	0	1	0	0	1	0	0	0	0	1
TWAS21070208	TWAS_JUL2012_yeast_a07	0	0	1	0	1	0	1	1	1	1	0	1	0	1	1	0
TWAS21070211	TWAS_JUL2012_yeast_a07	1	0	1	1	1	0	0	0	0	1	1	1	0	0	1	0
TWAS21070212	TWAS_JUL2012_yeast_a07	1	1	1	0	1	0	0	0	0	1	0	1	0	1	0	1
TWAS21070213	TWAS_JUL2012_yeast_a07	1	1	1	0	0	0	0	0	1	1	1	0	1	0	0	1
TWAS21070214	TWAS_JUL2012_yeast_a07	0	0	0	0	1	0	1	0	1	1	1	1	0	0	1	0
TWAS21070215	TWAS_JUL2012_yeast_a07	1	0	1	0	1	0	1	1	1	0	0	1	1	0	0	0
TWAS21070217	TWAS_JUL2012_yeast_a07	0	0	1	1	0	0	0	1	1	0	0	1	1	0	0	1
TWAS21070218	TWAS_JUL2012_yeast_a07	0	0	0	0	1	0	1	1	0	1	0	1	1	0	0	0
TWAS21070221	TWAS_JUL2012_yeast_a07	1	0	1	0	1	0	1	0	1	1	1	1	0	0	0	1
TWAS21070301	TWAS_JUL2012_yeast_a07	1	0	0	1	0	1	0	0	1	0	1	1	1	1	1	1
TWAS21070302	TWAS_JUL2012_yeast_a07	1	0	0	1	0	0	1	0	0	0	0	1	0	1	1	0
TWAS21070304	TWAS_JUL2012_yeast_a07	1	0	1	1	1	1	1	0	1	0	0	1	0	0	0	0
TWAS21070305	TWAS_JUL2012_yeast_a07	1	0	1	1	1	1	0	0	1	0	1	0	1	0	1	0
TWAS21070306	TWAS_JUL2012_yeast_a07	0	0	1	1	0	0	1	1	1	0	1	0	1	1	0	0
TWAS21070307	TWAS_JUL2012_yeast_a07	1	0	1	1	0	0	1	1	0	1	1	1	1	1	0	1
TWAS21070308	TWAS_JUL2012_yeast_a07	1	1	1	1	0	0	0	0	0	0	1	1	1	1	1	1
TWAS21070309	TWAS_JUL2012_yeast_a07	1	0	1	1	1	1	1	0	0	1	1	1	0	0	1	1
TWAS21070311	TWAS_JUL2012_yeast_a07	0	0	1	1	0	1	1	0	1	1	1	1	1	1	0	1
TWAS21070312	TWAS_JUL2012_yeast_a07	1	0	0	0	0	1	1	0	1	1	1	1	1	1	0	0
TWAS21070313	TWAS_JUL2012_yeast_a07	1	1	0	0	1	1	1	0	1	0	0	0	0	0	0	0
TWAS21070314	TWAS_JUL2012_yeast_a07	1	1	1	1	0	0	0	1	1	1	0	0	0	1	0	1
TWAS21070317	TWAS_JUL2012_yeast_a07	1	0	1	1	0	0	1	0	1	1	1	0	1	0	1	1
TWAS21070318	TWAS_JUL2012_yeast_a07	1	1	1	0	0	1	1	1	1	0	0	1	1	0	0	1
TWAS21070319	TWAS_JUL2012_yeast_a07	1	0	1	1	1	1	0	1	1	0	0	0	1	0	1	0
TWAS21070321	TWAS_JUL2012_yeast_a07	0	0	1	1	1	0	1	1	1	1	1	0	1	0	0	0
TWAS21070322	TWAS_JUL2012_yeast_a07	0	0	0	1	0	0	0	0	1	0	0	1	0	1	1	1
TWAS21070323	TWAS_JUL2012_yeast_a07	0	1	1	1	0	0	1	0	1	1	0	0	0	1	0	1
TWAS21070324	TWAS_JUL2012_yeast_a07	1	1	0	0	1	0	0	1	1	0	0	1	0	1	0	0
TWAS21070401	TWAS_JUL2012_yeast_a07	1	0	0	1	1	1	0	0	1	0	0	0	0	1	1	1
TWAS21070403	TWAS_JUL2012_yeast_a07	0	0	0	0	0	0	1	0	0	0	0	0	0	0	0	0
TWAS21070404	TWAS_JUL2012_yeast_a07	1	0	0	0	0	0	1	0	0	0	0	1	0	1	0	1
TWAS21070405	TWAS_JUL2012_yeast_a07	1	1	1	0	0	1	0	0	1	1	0	0	0	0	0	1
TWAS21070406	TWAS_JUL2012_yeast_a07	1	0	1	1	0	0	1	1	1	1	1	0	0	0	1	0
TWAS21070407	TWAS_JUL2012_yeast_a07	1	0	1	0	0	0	0	1	1	0	1	0	0	1	1	1
TWAS21070408	TWAS_JUL2012_yeast_a07	1	1	1	1	0	1	0	1	1	1	1	1	1	0	1	0
TWAS21070409	TWAS_JUL2012_yeast_a07	1	1	1	1	1	1	0	0	0	1	0	0	1	1	0	0
TWAS21070411	TWAS_JUL2012_yeast_a07	1	0	0	1	1	1	1	0	0	0	0	1	0	0	1	0
TWAS21070412	TWAS_JUL2012_yeast_a07	0	1	1	0	0	0	0	1	0	0	1	0	0	1	0	0
TWAS21070413	TWAS_JUL2012_yeast_a07	1	0	1	0	0	0	0	1	1	0	1	0	0	1	1	1
TWAS21070414	TWAS_JUL2012_yeast_a07	0	0	0	0	0	1	0	1	1	1	0	1	0	1	0	1
TWAS21070417	TWAS_JUL2012_yeast_a07	0	0	1	0	0	0	1	0	1	1	1	0	1	0	0	0
TWAS21070419	TWAS_JUL2012_yeast_a07	1	0	1	1	1	0	1	0	0	1	0	0	1	1	0	0
TWAS21070421	TWAS_JUL2012_yeast_a07	1	0	1	1	1	0	1	0	1	1	1	1	1	0	1	0
TWAS21070422	TWAS_JUL2012_yeast_a07	1	0	1	1	0	0	1	0	0	1	0	0	1	0	1	0
TWAS21070423	TWAS_JUL2012_yeast_a07	0	0	1	1	0	1	0	1	1	0	1	0	0	1	1	1
TWAS21070424	TWAS_JUL2012_yeast_a07	0	1	1	1	1	0	0	0	0	1	1	1	0	1	0	1
TWAS21070501	TWAS_JUL2012_yeast_a07	1	0	1	0	1	1	0	1	1	0	0	0	1	1	1	0
TWAS21070502	TWAS_JUL2012_yeast_a07	0	0	1	0	0	0	1	0	0	0	0	1	1	0	1	1
TWAS21070503	TWAS_JUL2012_yeast_a07	0	1	1	0	0	0	0	1	0	1	0	0	0	0	1	0
TWAS21070506	TWAS_JUL2012_yeast_a07	1	1	0	1	1	0	0	1	1	1	0	1	0	0	0	1
TWAS21070507	TWAS_JUL2012_yeast_a07	1	0	1	1	1	1	0	0	0	0	0	1	0	0	0	1
TWAS21070509	TWAS_JUL2012_yeast_a07	0	0	1	0	0	0	1	1	1	0	0	0	1	0	1	1
TWAS21070511	TWAS_JUL2012_yeast_a07	1	0	1	0	0	0	1	0	1	1	0	0	1	0	1	0
TWAS21070512	TWAS_JUL2012_yeast_a07	1	1	1	0	0	1	0	1	1	1	0	0	0	1	1	1
TWAS21070513	TWAS_JUL2012_yeast_a07	1	0	1	1	0	1	0	1	1	1	0	0	0	0	0	0
TWAS21070515	TWAS_JUL2012_yeast_a07	0	0	1	1	0	1	1	0	1	0	1	1	0	0	0	0
TWAS21070517	TWAS_JUL2012_yeast_a07	1	1	0	0	1	0	1	1	1	0	1	0	1	1	1	0
TWAS21070518	TWAS_JUL2012_yeast_a07	1	1	0	0	1	1	1	0	0	0	0	1	1	0	0	0
TWAS21070519	TWAS_JUL2012_yeast_a07	1	1	0	0	0	1	0	1	0	1	1	0	0	1	0	1
TWAS21070521	TWAS_JUL2012_yeast_a07	1	0	1	1	0	0	0	0	1	1	0	0	1	0	0	0
TWAS21070522	TWAS_JUL2012_yeast_a07	1	1	1	1	0	1	1	0	0	0	0	0	1	0	1	0
TWAS21070523	TWAS_JUL2012_yeast_a07	0	0	1	0	0	0	0	0	0	0	0	0	1	0	1	0
TWAS21070524	TWAS_JUL2012_yeast_a07	0	0	1	0	0	1	0	0	1	1	0	0	1	0	0	1
TWAS21070601	TWAS_JUL2012_yeast_a07	1	0	1	1	1	0	0	1	0	0	1	1	1	0	1	0
TWAS21070602	TWAS_JUL2012_yeast_a07	0	0	0	0	1	0	0	0	0	0	0	1	0	0	0	0
TWAS21070603	TWAS_JUL2012_yeast_a07	0	0	1	0	1	0	1	0	0	0	1	0	1	1	1	1
TWAS21070604	TWAS_JUL2012_yeast_a07	0	1	1	1	0	1	1	1	0	0	1	0	1	0	1	1
TWAS21070605	TWAS_JUL2012_yeast_a07	0	1	1	0	1	1	1	1	0	1	0	1	0	0	0	1
TWAS21070606	TWAS_JUL2012_yeast_a07	1	1	1	0	0	0	1	1	0	1	0	0	1	0	1	1
TWAS21070607	TWAS_JUL2012_yeast_a07	0	0	1	0	1	0	1	1	1	1	1	1	0	1	1	0
TWAS21070608	TWAS_JUL2012_yeast_a07	0	0	1	0	0	0	0	0	0	0	0	1	0	0	1	0
TWAS21070613	TWAS_JUL2012_yeast_a07	1	0	0	0	1	1	0	0	1	1	1	0	1	1	1	1
TWAS21070614	TWAS_JUL2012_yeast_a07	0	1	1	0	0	0	0	1	0	1	0	1	0	0	0	0
TWAS21070617	TWAS_JUL2012_yeast_a07	1	0	0	0	1	0	1	0	0	0	1	1	1	0	0	0
TWAS21070618	TWAS_JUL2012_yeast_a07	1	0	1	0	0	0	1	1	0	0	1	1	1	0	1	0
TWAS21070619	TWAS_JUL2012_yeast_a07	0	0	1	1	0	0	0	0	1	0	1	0	1	1	0	1
TWAS21070621	TWAS_JUL2012_yeast_a07	1	0	1	1	0	1	0	0	1	0	0	1	0	1	1	1
TWAS21070622	TWAS_JUL2012_yeast_a07	1	0	1	0	0	1	0	1	1	1	1	1	0	1	0	1
TWAS21070623	TWAS_JUL2012_yeast_a07	0	0	0	1	0	0	0	0	1	1	0	0	0	0	1	1
TWAS21070624	TWAS_JUL2012_yeast_a07	1	1	0	0	0	0	1	0	0	1	1	0	0	0	1	0
TWAS21070701	TWAS_JUL2012_yeast_a07	0	0	0	0	0	1	0	0	0	0	1	0	0	0	0	1
TWAS21070703	TWAS_JUL2012_yeast_a07	0	0	1	0	1	1	1	0	1	0	0	0	1	1	0	1
TWAS21070705	TWAS_JUL2012_yeast_a07	0	1	0	1	0	0	1	1	0	1	1	1	1	1	1	0
TWAS21070706	TWAS_JUL2012_yeast_a07	1	1	1	0	1	0	0	0	0	0	1	1	0	0	1	0
TWAS21070707	TWAS_JUL2012_yeast_a07	1	0	1	1	0	0	1	0	0	0	0	0	1	1	0	0
TWAS21070708	TWAS_JUL2012_yeast_a07	1	0	1	0	1	1	0	0	0	0	1	0	0	1	0	0
TWAS21070709	TWAS_JUL2012_yeast_a07	0	0	1	0	0	1	1	1	1	0	0	0	1	0	1	0
TWAS21070711	TWAS_JUL2012_yeast_a07	1	1	1	0	0	0	1	0	1	0	0	1	1	0	1	1
TWAS21070712	TWAS_JUL2012_yeast_a07	0	0	1	0	1	1	1	1	1	0	1	1	0	1	0	0
TWAS21070713	TWAS_JUL2012_yeast_a07	1	1	1	0	1	0	0	0	0	0	0	1	0	0	1	0
TWAS21070715	TWAS_JUL2012_yeast_a07	0	0	0	0	0	1	0	0	0	1	1	0	0	0	1	1
TWAS21070716	TWAS_JUL2012_yeast_a07	1	0	1	0	1	0	0	0	0	1	0	1	0	0	1	1
TWAS21070717	TWAS_JUL2012_yeast_a07	1	1	1	1	1	0	1	0	0	0	0	0	1	1	1	1
TWAS21070719	TWAS_JUL2012_yeast_a07	0	0	0	0	0	0	1	1	1	0	1	0	1	1	1	0
TWAS21070721	TWAS_JUL2012_yeast_a07	1	0	1	0	1	0	0	1	0	1	1	1	0	1	1	1
TWAS21070723	TWAS_JUL2012_yeast_a07	1	0	1	0	1	0	1	0	1	0	1	1	1	1	1	0
TWAS21070801	TWAS_JUL2012_yeast_a07	0	0	0	0	1	0	0	0	0	0	0	0	0	0	0	1
TWAS21070803	TWAS_JUL2012_yeast_a07	1	1	1	0	0	0	0	0	0	0	0	0	0	0	1	0
TWAS21070804	TWAS_JUL2012_yeast_a07	0	0	1	0	1	0	1	0	1	0	0	1	0	1	0	0
TWAS21070805	TWAS_JUL2012_yeast_a07	1	0	0	1	0	1	1	0	1	0	1	1	1	0	0	1
TWAS21070806	TWAS_JUL2012_yeast_a07	1	1	0	1	1	0	0	1	0	0	0	0	1	0	1	1
TWAS21070807	TWAS_JUL2012_yeast_a07	1	1	1	0	0	0	0	1	0	1	1	1	0	1	0	0
TWAS21070808	TWAS_JUL2012_yeast_a07	1	0	1	0	0	0	0	0	0	0	0	0	0	0	1	1
TWAS21070809	TWAS_JUL2012_yeast_a07	1	0	1	1	1	0	1	0	1	0	1	0	1	1	0	0
TWAS21070811	TWAS_JUL2012_yeast_a07	0	1	1	0	0	0	1	0	0	0	0	0	1	0	1	1
TWAS21070812	TWAS_JUL2012_yeast_a07	1	1	1	0	0	0	1	0	1	1	1	0	1	0	1	0
TWAS21070814	TWAS_JUL2012_yeast_a07	0	0	1	0	1	1	0	1	1	1	0	1	0	0	0	0
TWAS21070815	TWAS_JUL2012_yeast_a07	1	0	0	0	0	0	0	0	0	0	0	0	0	0	0	1
TWAS21070816	TWAS_JUL2012_yeast_a07	1	0	1	1	1	1	1	0	1	0	1	1	1	0	1	1
TWAS21070817	TWAS_JUL2012_yeast_a07	0	0	0	0	0	1	1	1	1	0	0	0	1	0	1	0
TWAS21070818	TWAS_JUL2012_yeast_a07	0	0	1	0	0	0	1	1	0	0	1	1	1	0	0	0
TWAS21070819	TWAS_JUL2012_yeast_a07	1	1	1	1	0	0	0	1	1	0	1	1	1	0	1	1
TWAS21070821	TWAS_JUL2012_yeast_a07	0	0	1	0	0	0	1	1	1	0	0	0	1	1	0	1
TWAS21070822	TWAS_JUL2012_yeast_a07	0	0	1	0	0	0	0	0	0	1	0	0	0	1	1	0
TWAS21070823	TWAS_JUL2012_yeast_a07	0	0	1	0	0	0	1	1	1	1	0	0	0	1	0	0
TWAS21070824	TWAS_JUL2012_yeast_a07	0	0	1	0	1	1	0	0	0	1	0	1	0	0	1	1
TWAS21070901	TWAS_JUL2012_yeast_a07	0	1	1	0	1	0	0	1	1	1	0	1	0	0	1	0
TWAS21070902	TWAS_JUL2012_yeast_a07	0	1	1	1	1	0	1	1	0	0	1	1	0	0	0	0
TWAS21070903	TWAS_JUL2012_yeast_a07	0	0	1	0	1	1	0	0	1	1	0	0	0	1	1	1
TWAS21070904	TWAS_JUL2012_yeast_a07	1	1	1	1	1	0	1	0	1	0	0	1	1	0	0	1
TWAS21070905	TWAS_JUL2012_yeast_a07	1	0	1	1	1	1	0	1	0	1	1	0	1	0	0	0
TWAS21070907	TWAS_JUL2012_yeast_a07	0	1	1	0	0	0	0	0	1	0	0	1	0	0	1	1
TWAS21070908	TWAS_JUL2012_yeast_a07	0	1	1	1	1	1	0	1	1	0	1	0	0	0	0	1
TWAS21070909	TWAS_JUL2012_yeast_a07	1	0	1	0	0	1	1	0	0	0	0	0	1	1	0	0
TWAS21070911	TWAS_JUL2012_yeast_a07	1	1	1	1	0	0	0	0	1	0	1	0	0	1	1	0
TWAS21070915	TWAS_JUL2012_yeast_a07	1	1	0	1	1	0	0	0	1	0	0	0	1	1	0	1
TWAS21070916	TWAS_JUL2012_yeast_a07	0	0	1	1	0	0	0	0	0	0	1	1	0	0	0	1
TWAS21070917	TWAS_JUL2012_yeast_a07	0	0	1	1	0	0	0	1	0	0	0	1	0	0	1	0
TWAS21070918	TWAS_JUL2012_yeast_a07	1	1	1	0	0	0	1	0	0	0	0	1	1	0	0	1
TWAS21070919	TWAS_JUL2012_yeast_a07	0	0	1	1	1	0	0	1	0	0	0	0	0	0	1	0
TWAS21070921	TWAS_JUL2012_yeast_a07	1	0	1	1	1	0	1	1	0	0	1	1	0	0	1	1
TWAS21070922	TWAS_JUL2012_yeast_a07	0	1	1	1	1	0	1	0	1	0	0	0	1	0	1	0
TWAS21070923	TWAS_JUL2012_yeast_a07	0	0	0	1	1	1	1	1	1	0	1	1	1	0	0	0
TWAS21070924	TWAS_JUL2012_yeast_a07	0	1	0	0	0	1	0	0	0	1	1	1	0	0	0	1
TWAS21071001	TWAS_JUL2012_yeast_a07	0	0	0	1	1	0	0	0	0	0	1	0	1	1	1	0
TWAS21071002	TWAS_JUL2012_yeast_a07	0	0	1	0	0	0	1	0	1	1	1	1	0	0	1	1
TWAS21071003	TWAS_JUL2012_yeast_a07	1	0	1	0	0	0	0	0	1	0	0	0	0	1	1	0
TWAS21071004	TWAS_JUL2012_yeast_a07	0	1	1	1	0	0	1	1	1	1	0	1	0	0	0	1
TWAS21071006	TWAS_JUL2012_yeast_a07	1	1	1	1	0	0	0	1	1	0	0	0	0	0	1	0
TWAS21071007	TWAS_JUL2012_yeast_a07	1	1	1	0	1	0	1	1	0	0	0	1	1	0	0	0
TWAS21071008	TWAS_JUL2012_yeast_a07	1	0	1	1	0	0	0	0	0	1	0	1	0	0	1	1
TWAS21071009	TWAS_JUL2012_yeast_a07	1	1	1	1	1	1	0	0	0	1	0	0	0	0	0	1
TWAS21071011	TWAS_JUL2012_yeast_a07	0	1	1	0	0	0	0	0	0	1	0	1	0	0	0	0
TWAS21071013	TWAS_JUL2012_yeast_a07	1	0	1	1	1	0	0	1	0	0	1	1	0	1	0	1
TWAS21071014	TWAS_JUL2012_yeast_a07	1	1	1	1	0	0	0	1	1	1	0	1	0	0	0	0
TWAS21071015	TWAS_JUL2012_yeast_a07	1	0	0	0	0	0	0	0	0	1	0	0	0	0	1	0
TWAS21071016	TWAS_JUL2012_yeast_a07	0	0	0	1	0	0	0	0	1	0	0	0	1	0	1	1
TWAS21071017	TWAS_JUL2012_yeast_a07	0	1	0	0	0	1	0	0	1	0	0	0	0	1	1	0
TWAS21071018	TWAS_JUL2012_yeast_a07	1	0	1	1	0	0	0	1	1	0	1	1	0	0	0	0
TWAS21071019	TWAS_JUL2012_yeast_a07	1	0	0	0	0	1	1	0	1	1	0	0	1	0	0	1
TWAS21071021	TWAS_JUL2012_yeast_a07	1	1	1	1	1	0	0	0	0	0	0	1	0	1	1	1
TWAS21071022	TWAS_JUL2012_yeast_a07	0	0	0	1	0	0	0	0	1	0	0	0	0	0	1	0
TWAS21071023	TWAS_JUL2012_yeast_a07	1	0	0	1	1	0	1	1	1	1	0	0	1	0	0	0
TWAS21071024	TWAS_JUL2012_yeast_a07	1	1	0	0	0	0	1	0	0	0	1	0	0	0	1	0
TWAS21071101	TWAS_JUL2012_yeast_a07	1	0	1	0	1	1	1	1	0	0	1	1	0	0	1	1
TWAS21071102	TWAS_JUL2012_yeast_a07	1	0	1	1	0	1	0	0	0	0	1	0	0	0	1	1
TWAS21071103	TWAS_JUL2012_yeast_a07	1	0	1	1	1	1	1	1	1	0	1	1	0	1	0	0
TWAS21071104	TWAS_JUL2012_yeast_a07	1	0	0	1	0	1	0	0	0	0	1	0	0	1	0	0
TWAS21071105	TWAS_JUL2012_yeast_a07	1	0	0	1	0	0	0	1	1	0	0	0	0	0	1	0
TWAS21071106	TWAS_JUL2012_yeast_a07	1	0	1	0	1	1	0	0	1	0	0	0	0	0	1	0
TWAS21071107	TWAS_JUL2012_yeast_a07	1	0	1	1	1	0	1	0	0	1	0	1	1	0	0	1
TWAS21071109	TWAS_JUL2012_yeast_a07	1	1	1	1	1	1	1	1	1	1	1	1	1	1	1	1
TWAS21071111	TWAS_JUL2012_yeast_a07	1	1	1	1	0	0	1	0	1	1	0	0	1	1	1	1
TWAS21071112	TWAS_JUL2012_yeast_a07	1	0	0	1	0	1	0	1	1	1	0	1	0	0	0	1
TWAS21071113	TWAS_JUL2012_yeast_a07	1	0	1	1	1	1	0	1	0	0	0	1	0	1	0	1
TWAS21071114	TWAS_JUL2012_yeast_a07	0	0	1	1	1	0	0	1	0	1	1	0	0	0	0	0
TWAS21071115	TWAS_JUL2012_yeast_a07	0	1	1	0	1	0	1	1	0	1	0	1	1	1	0	0
TWAS21071116	TWAS_JUL2012_yeast_a07	1	1	1	0	1	1	0	0	1	0	0	0	0	0	0	0
TWAS21071118	TWAS_JUL2012_yeast_a07	0	1	1	1	1	1	0	0	1	0	0	1	0	0	1	0
TWAS21071119	TWAS_JUL2012_yeast_a07	1	1	1	0	1	1	1	1	1	1	0	1	0	1	0	1
TWAS21071121	TWAS_JUL2012_yeast_a07	0	1	0	1	0	0	1	1	1	1	0	0	1	0	1	0
TWAS21071122	TWAS_JUL2012_yeast_a07	1	0	1	1	0	0	0	0	0	1	1	1	0	1	1	0
TWAS21071123	TWAS_JUL2012_yeast_a07	1	0	1	0	0	0	0	1	1	1	1	0	0	0	1	1
TWAS21071124	TWAS_JUL2012_yeast_a07	1	0	1	1	0	1	1	1	1	0	1	0	1	0	1	0
TWAS21071201	TWAS_JUL2012_yeast_a07	0	0	1	0	0	0	1	0	1	0	1	0	1	0	0	0
TWAS21071204	TWAS_JUL2012_yeast_a07	1	0	1	1	0	1	0	1	0	1	0	0	0	0	0	1
TWAS21071206	TWAS_JUL2012_yeast_a07	1	0	1	0	1	0	0	0	0	0	1	0	0	0	0	1
TWAS21071207	TWAS_JUL2012_yeast_a07	1	0	1	1	0	0	1	0	1	0	0	1	0	0	0	1
TWAS21071208	TWAS_JUL2012_yeast_a07	0	1	0	0	0	1	1	0	0	0	1	0	0	0	0	0
TWAS21071209	TWAS_JUL2012_yeast_a07	0	0	0	1	1	0	1	1	0	0	1	0	1	1	1	0
TWAS21071212	TWAS_JUL2012_yeast_a07	0	1	1	1	0	0	0	1	1	0	0	1	1	1	1	0
TWAS21071213	TWAS_JUL2012_yeast_a07	1	0	1	1	0	0	0	0	0	1	0	0	0	0	1	0
TWAS21071214	TWAS_JUL2012_yeast_a07	0	0	0	0	1	0	1	0	0	0	0	1	1	1	1	0
TWAS21071215	TWAS_JUL2012_yeast_a07	0	1	1	0	0	0	0	1	1	1	1	0	1	0	1	1
TWAS21071216	TWAS_JUL2012_yeast_a07	0	0	0	1	1	1	1	1	1	0	1	1	0	0	0	1
TWAS21071217	TWAS_JUL2012_yeast_a07	0	0	1	0	0	0	1	0	1	0	1	1	0	0	0	1
TWAS21071218	TWAS_JUL2012_yeast_a07	1	0	1	0	1	0	1	0	0	0	1	1	1	1	0	1
TWAS21071221	TWAS_JUL2012_yeast_a07	1	1	1	0	0	0	0	0	0	1	0	0	0	0	1	0
TWAS21071222	TWAS_JUL2012_yeast_a07	1	1	1	1	1	1	0	0	0	0	0	1	0	1	0	1
TWAS21071223	TWAS_JUL2012_yeast_a07	0	1	0	1	1	0	0	1	0	0	1	0	1	1	1	1
TWAS21071224	TWAS_JUL2012_yeast_a07	1	1	1	1	0	1	0	1	0	1	0	1	1	1	0	0
TWAS21071301	TWAS_JUL2012_yeast_a07	0	0	1	1	0	0	1	1	1	0	0	0	0	0	1	1
TWAS21071303	TWAS_JUL2012_yeast_a07	0	0	1	1	1	1	0	1	1	0	0	1	0	0	0	1
TWAS21071304	TWAS_JUL2012_yeast_a07	0	1	0	0	1	0	1	0	1	0	1	0	1	0	1	1
TWAS21071305	TWAS_JUL2012_yeast_a07	0	1	1	0	0	0	1	1	1	0	0	0	1	1	0	1
TWAS21071306	TWAS_JUL2012_yeast_a07	0	1	1	1	0	1	0	0	1	0	0	1	0	0	0	1
TWAS21071307	TWAS_JUL2012_yeast_a07	0	1	1	0	0	1	0	0	0	0	0	0	0	0	1	0
TWAS21071308	TWAS_JUL2012_yeast_a07	1	0	0	0	1	1	0	0	1	0	0	0	0	1	1	1
TWAS21071309	TWAS_JUL2012_yeast_a07	1	0	1	0	1	1	1	0	1	0	1	0	1	0	0	0
TWAS21071311	TWAS_JUL2012_yeast_a07	0	0	1	0	1	0	1	1	0	0	0	1	0	0	0	0
TWAS21071312	TWAS_JUL2012_yeast_a07	1	0	1	1	1	1	0	1	0	1	0	1	1	1	0	1
TWAS21071313	TWAS_JUL2012_yeast_a07	1	0	1	1	0	0	0	0	0	0	0	1	0	1	1	1
TWAS21071314	TWAS_JUL2012_yeast_a07	1	1	1	1	1	0	0	1	0	0	0	0	0	1	0	1
TWAS21071315	TWAS_JUL2012_yeast_a07	0	1	1	0	1	0	0	1	0	1	1	0	1	1	1	0
TWAS21071317	TWAS_JUL2012_yeast_a07	0	1	1	0	1	0	0	1	1	0	1	1	0	0	1	1
TWAS21071318	TWAS_JUL2012_yeast_a07	0	0	0	1	0	0	1	1	1	0	1	0	1	0	1	0
TWAS21071319	TWAS_JUL2012_yeast_a07	1	0	1	0	0	1	0	1	1	1	0	1	1	1	1	1
TWAS21071321	TWAS_JUL2012_yeast_a07	0	0	1	0	1	1	0	0	0	1	0	1	1	0	1	0
TWAS21071322	TWAS_JUL2012_yeast_a07	1	0	0	0	0	0	0	1	0	1	1	1	0	0	1	0
TWAS21071323	TWAS_JUL2012_yeast_a07	0	1	0	0	0	1	1	1	1	0	0	1	1	1	1	1
TWAS21071324	TWAS_JUL2012_yeast_a07	0	0	1	1	0	1	0	0	0	1	0	0	0	1	0	0
TWAS21071401	TWAS_JUL2012_yeast_a07	0	1	1	1	0	0	0	0	0	0	0	1	0	1	0	1
TWAS21071402	TWAS_JUL2012_yeast_a07	1	0	0	1	0	1	1	0	1	0	1	0	0	0	1	1
TWAS21071403	TWAS_JUL2012_yeast_a07	0	0	1	0	1	0	0	0	0	0	0	1	0	1	1	1
TWAS21071404	TWAS_JUL2012_yeast_a07	0	0	1	0	1	0	1	1	1	1	1	1	0	0	1	1
TWAS21071405	TWAS_JUL2012_yeast_a07	1	0	1	1	0	0	0	0	0	0	0	0	0	0	0	0
TWAS21071407	TWAS_JUL2012_yeast_a07	1	0	1	0	1	1	1	0	0	0	0	0	1	1	0	1
TWAS21071408	TWAS_JUL2012_yeast_a07	0	0	1	0	1	1	0	0	1	0	1	1	0	0	0	0
TWAS21071409	TWAS_JUL2012_yeast_a07	0	1	1	1	0	1	0	0	0	0	0	1	1	1	0	1
TWAS21071411	TWAS_JUL2012_yeast_a07	0	1	0	0	1	1	0	0	0	0	1	1	0	1	0	1
TWAS21071412	TWAS_JUL2012_yeast_a07	1	1	1	0	0	0	1	1	1	1	1	0	1	0	0	1
TWAS21071413	TWAS_JUL2012_yeast_a07	1	1	1	0	0	0	0	0	0	0	0	1	0	0	1	0
TWAS21071414	TWAS_JUL2012_yeast_a07	0	0	1	0	1	1	0	0	1	0	0	0	0	1	0	0
TWAS21071415	TWAS_JUL2012_yeast_a07	1	1	1	0	1	0	0	0	0	0	0	1	0	0	1	1
TWAS21071416	TWAS_JUL2012_yeast_a07	0	0	1	0	0	1	1	1	1	0	0	1	1	0	0	0
TWAS21071417	TWAS_JUL2012_yeast_a07	0	0	1	1	1	0	0	0	1	0	0	0	0	1	1	0
TWAS21071418	TWAS_JUL2012_yeast_a07	0	0	1	0	1	1	0	1	1	0	1	0	0	0	0	1
TWAS21071419	TWAS_JUL2012_yeast_a07	1	1	0	0	0	1	1	1	1	1	0	1	0	1	1	0
TWAS21071421	TWAS_JUL2012_yeast_a07	1	0	0	1	0	0	0	0	0	1	0	0	0	0	0	1
TWAS21071422	TWAS_JUL2012_yeast_a07	1	0	1	1	0	1	0	1	0	0	0	1	0	1	0	1
TWAS21071423	TWAS_JUL2012_yeast_a07	1	0	0	0	0	0	0	1	0	0	0	1	1	1	0	1
TWAS21071424	TWAS_JUL2012_yeast_a07	0	1	1	0	1	0	0	1	0	1	0	1	0	1	1	1
TWAS21071503	TWAS_JUL2012_yeast_a07	1	0	1	1	0	0	0	1	1	1	0	0	0	0	0	0
TWAS21071504	TWAS_JUL2012_yeast_a07	0	0	0	0	0	0	0	0	0	0	1	1	0	0	0	0
TWAS21071505	TWAS_JUL2012_yeast_a07	0	1	1	1	0	1	0	0	1	0	0	0	0	0	0	0
TWAS21071506	TWAS_JUL2012_yeast_a07	0	0	1	0	0	0	1	0	1	0	0	0	1	1	1	1
TWAS21071507	TWAS_JUL2012_yeast_a07	0	0	1	0	1	0	0	1	0	1	1	1	1	1	1	1
TWAS21071508	TWAS_JUL2012_yeast_a07	1	0	0	0	0	1	1	0	1	0	1	1	1	1	0	0
TWAS21071509	TWAS_JUL2012_yeast_a07	1	0	1	1	1	0	1	0	0	0	0	1	1	0	1	1
TWAS21071511	TWAS_JUL2012_yeast_a07	0	1	1	1	1	0	0	1	1	0	1	1	0	1	1	1
TWAS21071512	TWAS_JUL2012_yeast_a07	1	1	0	0	0	0	0	1	1	1	0	1	0	0	1	1
TWAS21071513	TWAS_JUL2012_yeast_a07	0	0	1	1	0	0	0	0	0	1	1	1	1	1	1	1
TWAS21071514	TWAS_JUL2012_yeast_a07	0	1	1	0	1	0	1	0	0	1	0	1	0	0	1	1
TWAS21071515	TWAS_JUL2012_yeast_a07	1	1	0	1	1	0	1	0	0	0	1	0	1	0	1	0
TWAS21071517	TWAS_JUL2012_yeast_a07	1	1	0	0	0	0	1	0	1	1	1	1	1	0	1	1
TWAS21071518	TWAS_JUL2012_yeast_a07	1	0	0	1	1	1	1	0	0	1	0	0	1	0	1	0
TWAS21071519	TWAS_JUL2012_yeast_a07	1	1	1	1	1	1	1	1	1	1	0	1	1	0	0	1
TWAS21071521	TWAS_JUL2012_yeast_a07	0	1	0	0	1	1	0	0	0	0	1	0	1	1	1	1
TWAS21071522	TWAS_JUL2012_yeast_a07	1	0	1	0	0	1	0	1	0	0	1	1	0	0	1	0
TWAS21071604	TWAS_JUL2012_yeast_a07	0	0	1	1	1	0	0	0	0	0	1	1	0	0	0	0
TWAS21071605	TWAS_JUL2012_yeast_a07	0	0	0	0	0	0	1	1	0	0	1	0	1	1	0	1
TWAS21071606	TWAS_JUL2012_yeast_a07	0	0	0	1	1	1	0	0	1	0	1	0	1	0	1	0
TWAS21071607	TWAS_JUL2012_yeast_a07	0	0	1	1	0	0	1	1	1	0	1	1	1	0	1	1
TWAS21071608	TWAS_JUL2012_yeast_a07	1	0	1	0	1	1	1	0	1	0	0	1	1	0	1	0
TWAS21071609	TWAS_JUL2012_yeast_a07	0	0	1	1	0	0	1	0	1	0	1	0	1	1	1	1
TWAS21071611	TWAS_JUL2012_yeast_a07	1	0	1	0	1	1	0	0	1	0	1	1	0	1	0	1
TWAS21071612	TWAS_JUL2012_yeast_a07	1	1	1	0	0	0	1	1	1	1	0	1	1	1	0	1
TWAS21071613	TWAS_JUL2012_yeast_a07	1	1	0	1	0	0	1	0	0	1	1	1	1	0	0	1
TWAS21071614	TWAS_JUL2012_yeast_a07	1	0	1	1	1	1	1	0	1	1	0	1	1	0	0	1
TWAS21071615	TWAS_JUL2012_yeast_a07	0	0	1	0	1	0	0	0	1	0	1	1	0	1	0	0
TWAS21071616	TWAS_JUL2012_yeast_a07	1	1	0	0	0	1	0	0	1	1	1	1	0	0	1	0
TWAS21071617	TWAS_JUL2012_yeast_a07	0	0	0	0	0	1	0	1	0	1	0	0	1	1	0	0
TWAS21071618	TWAS_JUL2012_yeast_a07	0	0	0	0	1	1	1	1	0	1	1	1	1	1	1	1
TWAS21071621	TWAS_JUL2012_yeast_a07	1	1	0	0	0	0	0	1	0	0	0	1	0	1	1	0
TWAS21071622	TWAS_JUL2012_yeast_a07	0	1	1	0	0	1	0	1	1	0	0	0	0	0	1	1
TWAS21080103	TWAS_JUL2012_yeast_a08	1	0	0	0	1	1	1	0	0	0	1	1	1	1	0	0
TWAS21080104	TWAS_JUL2012_yeast_a08	0	1	1	0	0	1	1	1	0	1	0	0	1	0	1	0
TWAS21080105	TWAS_JUL2012_yeast_a08	1	0	0	0	1	1	0	1	1	0	1	1	0	1	0	0
TWAS21080107	TWAS_JUL2012_yeast_a08	0	0	0	1	1	1	1	1	0	1	0	1	1	1	1	0
TWAS21080108	TWAS_JUL2012_yeast_a08	1	1	1	0	1	1	1	1	1	0	1	0	0	0	0	0
TWAS21080109	TWAS_JUL2012_yeast_a08	1	0	1	0	0	0	1	0	1	0	1	1	0	1	1	0
TWAS21080111	TWAS_JUL2012_yeast_a08	0	0	1	0	0	0	0	0	0	0	0	0	0	0	0	1
TWAS21080112	TWAS_JUL2012_yeast_a08	1	0	0	1	0	0	1	0	0	0	0	0	1	0	0	1
TWAS21080113	TWAS_JUL2012_yeast_a08	1	0	1	1	0	0	1	0	0	0	1	0	1	0	1	1
TWAS21080114	TWAS_JUL2012_yeast_a08	1	0	1	1	0	0	1	1	0	1	0	0	1	0	0	0
TWAS21080115	TWAS_JUL2012_yeast_a08	1	0	0	1	1	0	1	1	1	0	1	1	1	1	0	1
TWAS21080116	TWAS_JUL2012_yeast_a08	0	1	0	0	0	0	1	1	1	0	0	1	1	0	0	1
TWAS21080117	TWAS_JUL2012_yeast_a08	1	0	1	0	0	0	0	0	0	0	0	1	0	0	0	1
TWAS21080118	TWAS_JUL2012_yeast_a08	0	0	1	1	1	1	0	0	1	1	0	0	0	1	0	1
TWAS21080119	TWAS_JUL2012_yeast_a08	0	1	1	0	0	0	1	1	0	0	0	0	1	0	0	1
TWAS21080121	TWAS_JUL2012_yeast_a08	0	0	1	1	1	0	0	1	1	1	0	1	1	1	0	1
TWAS21080122	TWAS_JUL2012_yeast_a08	0	0	1	0	1	1	0	0	0	0	1	1	0	1	0	0
TWAS21080203	TWAS_JUL2012_yeast_a08	0	0	0	0	0	0	1	1	0	1	0	0	0	0	0	0
TWAS21080204	TWAS_JUL2012_yeast_a08	1	1	0	1	0	1	0	1	1	1	0	0	1	0	1	1
TWAS21080205	TWAS_JUL2012_yeast_a08	1	1	0	0	1	0	1	1	0	1	1	1	0	0	1	0
TWAS21080206	TWAS_JUL2012_yeast_a08	1	0	0	0	1	0	1	0	1	1	1	0	0	0	1	0
TWAS21080207	TWAS_JUL2012_yeast_a08	0	0	1	0	0	1	1	1	0	0	0	1	1	0	1	1
TWAS21080209	TWAS_JUL2012_yeast_a08	1	0	0	0	1	0	1	0	0	0	1	0	1	0	0	0
TWAS21080211	TWAS_JUL2012_yeast_a08	1	0	1	0	0	0	1	0	0	1	0	1	1	0	0	1
TWAS21080212	TWAS_JUL2012_yeast_a08	1	0	1	1	0	1	0	1	1	0	0	0	0	0	1	0
TWAS21080213	TWAS_JUL2012_yeast_a08	1	1	1	0	1	0	1	0	0	0	1	0	1	0	1	0
TWAS21080218	TWAS_JUL2012_yeast_a08	0	0	1	1	0	1	1	0	0	1	1	1	1	1	0	0
TWAS21080221	TWAS_JUL2012_yeast_a08	1	1	1	0	1	1	0	0	0	1	1	0	0	0	0	1
TWAS21080222	TWAS_JUL2012_yeast_a08	1	0	0	1	1	1	0	1	1	1	0	0	1	0	0	1
TWAS21080301	TWAS_JUL2012_yeast_a08	1	0	0	1	1	0	0	1	1	0	0	1	0	1	0	0
TWAS21080303	TWAS_JUL2012_yeast_a08	1	0	1	0	0	1	0	0	1	0	1	1	0	1	1	1
TWAS21080304	TWAS_JUL2012_yeast_a08	0	1	0	1	1	1	0	0	0	1	1	1	0	0	1	1
TWAS21080305	TWAS_JUL2012_yeast_a08	0	0	1	0	1	1	0	1	1	0	0	1	0	0	0	0
TWAS21080306	TWAS_JUL2012_yeast_a08	0	0	0	0	0	0	0	1	0	0	1	1	0	0	1	0
TWAS21080307	TWAS_JUL2012_yeast_a08	1	0	0	1	0	1	0	1	1	1	0	0	1	0	1	1
TWAS21080308	TWAS_JUL2012_yeast_a08	0	0	1	0	1	0	1	1	1	1	1	1	1	0	0	1
TWAS21080309	TWAS_JUL2012_yeast_a08	0	0	0	0	0	0	1	0	1	0	1	0	1	0	1	0
TWAS21080311	TWAS_JUL2012_yeast_a08	0	0	1	0	0	0	0	0	1	1	0	1	0	1	1	1
TWAS21080312	TWAS_JUL2012_yeast_a08	1	1	0	1	1	1	1	0	0	0	1	0	1	0	1	0
TWAS21080313	TWAS_JUL2012_yeast_a08	0	1	1	1	0	1	0	0	1	0	1	0	1	1	0	0
TWAS21080314	TWAS_JUL2012_yeast_a08	0	0	1	0	1	1	1	0	1	0	0	1	1	1	0	1
TWAS21080316	TWAS_JUL2012_yeast_a08	1	0	0	0	1	0	0	0	1	1	1	1	0	0	0	1
TWAS21080317	TWAS_JUL2012_yeast_a08	1	0	1	1	0	0	1	0	1	1	0	1	1	0	0	1
TWAS21080318	TWAS_JUL2012_yeast_a08	0	1	1	1	0	1	0	0	1	1	1	1	1	0	0	0
TWAS21080319	TWAS_JUL2012_yeast_a08	1	0	1	1	1	1	1	1	1	1	0	0	1	0	1	0
TWAS21080321	TWAS_JUL2012_yeast_a08	0	1	0	0	0	0	1	1	1	0	0	1	1	0	0	0
TWAS21080322	TWAS_JUL2012_yeast_a08	1	0	1	0	0	1	0	0	1	0	1	0	0	1	1	0
TWAS21080323	TWAS_JUL2012_yeast_a08	1	0	0	1	1	1	1	1	0	0	0	1	1	0	0	0
TWAS21080324	TWAS_JUL2012_yeast_a08	0	0	1	1	0	1	0	0	0	1	0	0	0	0	1	0
TWAS21080401	TWAS_JUL2012_yeast_a08	1	0	1	1	1	0	0	0	0	0	1	0	0	0	0	1
TWAS21080402	TWAS_JUL2012_yeast_a08	0	0	1	1	1	0	1	0	0	0	0	0	1	0	0	0
TWAS21080403	TWAS_JUL2012_yeast_a08	0	1	0	0	1	0	0	0	0	1	1	0	0	0	0	0
TWAS21080404	TWAS_JUL2012_yeast_a08	0	1	0	0	1	1	0	0	1	0	0	1	0	1	1	1
TWAS21080405	TWAS_JUL2012_yeast_a08	0	0	0	1	0	1	1	1	0	0	0	1	1	1	1	0
TWAS21080406	TWAS_JUL2012_yeast_a08	1	0	1	0	0	1	1	1	1	0	0	1	1	1	1	0
TWAS21080407	TWAS_JUL2012_yeast_a08	0	1	1	0	0	0	1	1	1	1	1	0	1	1	1	1
TWAS21080408	TWAS_JUL2012_yeast_a08	1	1	1	0	0	1	1	0	0	0	0	0	1	1	0	1
TWAS21080409	TWAS_JUL2012_yeast_a08	1	0	1	1	1	0	0	1	0	0	0	0	0	0	1	0
TWAS21080411	TWAS_JUL2012_yeast_a08	1	1	1	1	0	0	0	1	1	0	0	0	0	0	1	1
TWAS21080412	TWAS_JUL2012_yeast_a08	1	1	0	0	0	0	0	1	0	1	0	1	1	1	1	1
TWAS21080413	TWAS_JUL2012_yeast_a08	0	0	1	1	0	1	0	1	1	1	0	0	0	1	1	1
TWAS21080414	TWAS_JUL2012_yeast_a08	1	0	1	0	1	1	0	0	1	0	1	1	0	0	0	1
TWAS21080417	TWAS_JUL2012_yeast_a08	1	0	1	1	0	0	0	0	1	1	0	0	0	1	1	1
TWAS21080418	TWAS_JUL2012_yeast_a08	0	1	1	1	1	1	1	0	0	1	0	1	1	0	1	0
TWAS21080419	TWAS_JUL2012_yeast_a08	1	0	0	0	1	0	1	0	0	1	0	0	0	0	1	1
TWAS21080421	TWAS_JUL2012_yeast_a08	1	0	1	1	1	1	0	0	1	1	1	1	0	1	1	0
TWAS21080424	TWAS_JUL2012_yeast_a08	0	0	1	0	1	0	0	0	1	1	0	1	1	1	0	0
TWAS21080502	TWAS_JUL2012_yeast_a08	0	0	1	1	0	0	0	1	0	1	0	1	0	1	0	1
TWAS21080503	TWAS_JUL2012_yeast_a08	0	0	1	0	1	1	0	1	1	0	1	0	1	1	1	0
TWAS21080504	TWAS_JUL2012_yeast_a08	1	0	1	1	0	0	1	0	0	1	0	0	1	0	1	0
TWAS21080506	TWAS_JUL2012_yeast_a08	1	0	1	1	1	0	0	1	0	1	0	0	1	0	1	1
TWAS21080508	TWAS_JUL2012_yeast_a08	1	1	1	0	1	1	0	1	1	1	1	1	0	0	0	1
TWAS21080513	TWAS_JUL2012_yeast_a08	0	0	1	0	1	0	1	0	0	0	0	0	1	0	0	1
TWAS21080514	TWAS_JUL2012_yeast_a08	0	0	1	0	0	0	1	0	1	0	0	1	0	0	0	1
TWAS21080515	TWAS_JUL2012_yeast_a08	1	1	1	1	1	0	1	1	0	0	0	0	1	0	1	0
TWAS21080518	TWAS_JUL2012_yeast_a08	0	0	1	0	1	0	1	0	1	0	0	1	1	1	1	1
TWAS21080519	TWAS_JUL2012_yeast_a08	0	0	1	0	0	0	0	0	1	0	0	1	0	0	0	1
TWAS21080521	TWAS_JUL2012_yeast_a08	1	0	0	1	1	0	0	1	1	0	0	0	0	0	1	1
TWAS21080522	TWAS_JUL2012_yeast_a08	0	0	1	1	1	0	0	0	1	1	0	0	0	0	1	1
TWAS21080523	TWAS_JUL2012_yeast_a08	0	1	0	1	1	1	1	1	1	1	0	0	1	0	1	1
TWAS21080524	TWAS_JUL2012_yeast_a08	1	0	1	1	1	0	1	0	1	0	1	0	0	0	1	1
TWAS21080601	TWAS_JUL2012_yeast_a08	1	1	0	0	1	0	0	0	1	0	0	0	1	1	1	1
TWAS21080602	TWAS_JUL2012_yeast_a08	1	0	1	0	1	1	1	0	1	0	1	1	1	1	0	1
TWAS21080603	TWAS_JUL2012_yeast_a08	0	0	1	0	0	0	1	0	0	0	0	0	1	1	1	0
TWAS21080605	TWAS_JUL2012_yeast_a08	0	0	1	1	0	1	0	0	0	1	0	1	1	1	1	1
TWAS21080606	TWAS_JUL2012_yeast_a08	0	0	1	1	1	0	0	0	1	0	1	0	0	0	0	0
TWAS21080607	TWAS_JUL2012_yeast_a08	1	1	1	0	1	0	1	1	0	1	1	1	1	1	0	1
TWAS21080608	TWAS_JUL2012_yeast_a08	0	0	1	0	1	0	1	1	1	0	0	0	1	1	0	0
TWAS21080611	TWAS_JUL2012_yeast_a08	0	1	0	1	0	0	1	0	0	0	0	1	1	0	0	0
TWAS21080612	TWAS_JUL2012_yeast_a08	1	0	1	1	1	1	0	1	1	1	0	0	0	0	0	0
TWAS21080613	TWAS_JUL2012_yeast_a08	0	0	0	0	1	1	1	0	0	1	1	0	0	0	1	0
TWAS21080614	TWAS_JUL2012_yeast_a08	0	0	1	1	1	0	1	0	1	0	0	1	0	0	0	0
TWAS21080615	TWAS_JUL2012_yeast_a08	0	1	1	0	1	0	1	0	1	0	1	1	1	1	0	1
TWAS21080616	TWAS_JUL2012_yeast_a08	0	0	1	1	0	0	1	1	0	1	0	0	1	0	0	1
TWAS21080617	TWAS_JUL2012_yeast_a08	0	1	1	0	0	1	1	1	0	1	0	1	1	0	0	0
TWAS21080618	TWAS_JUL2012_yeast_a08	1	0	1	1	1	1	0	0	1	1	1	0	0	0	1	0
TWAS21080619	TWAS_JUL2012_yeast_a08	0	0	0	0	0	0	0	0	1	1	0	1	0	0	1	1
TWAS21080622	TWAS_JUL2012_yeast_a08	1	0	1	1	0	1	1	1	0	0	0	1	1	1	0	0
TWAS21080623	TWAS_JUL2012_yeast_a08	0	0	1	1	1	0	0	0	0	1	1	1	0	0	1	1
TWAS21080624	TWAS_JUL2012_yeast_a08	0	1	1	1	1	0	0	0	1	1	0	0	0	1	1	0
TWAS21080701	TWAS_JUL2012_yeast_a08	0	0	1	0	1	0	0	1	0	1	0	0	0	1	1	1
TWAS21080702	TWAS_JUL2012_yeast_a08	0	0	1	0	0	0	0	1	0	1	1	0	1	1	0	0
TWAS21080704	TWAS_JUL2012_yeast_a08	1	1	0	1	0	1	1	1	0	1	0	1	1	1	1	0
TWAS21080705	TWAS_JUL2012_yeast_a08	0	0	1	0	0	1	0	0	0	1	0	0	0	0	0	0
TWAS21080706	TWAS_JUL2012_yeast_a08	1	0	1	0	1	0	0	1	0	1	1	1	0	0	1	0
TWAS21080707	TWAS_JUL2012_yeast_a08	1	0	1	1	1	0	1	0	0	0	0	1	1	0	1	1
TWAS21080708	TWAS_JUL2012_yeast_a08	1	0	1	0	1	0	1	0	1	0	0	0	1	1	1	1
TWAS21080713	TWAS_JUL2012_yeast_a08	1	1	0	0	0	1	0	0	1	0	0	0	0	1	0	1
TWAS21080714	TWAS_JUL2012_yeast_a08	1	0	1	1	0	1	1	0	0	0	0	0	1	1	0	1
TWAS21080716	TWAS_JUL2012_yeast_a08	0	1	1	0	1	0	0	0	1	1	1	0	0	0	0	1
TWAS21080718	TWAS_JUL2012_yeast_a08	1	1	0	1	0	0	0	0	0	0	1	1	0	1	0	0
TWAS21080719	TWAS_JUL2012_yeast_a08	0	1	1	0	1	0	1	0	0	0	0	0	1	1	0	1
TWAS21080721	TWAS_JUL2012_yeast_a08	1	1	1	0	0	1	1	1	0	1	1	1	1	1	1	0
TWAS21080722	TWAS_JUL2012_yeast_a08	0	1	1	0	0	0	0	1	0	0	0	0	0	0	0	1
TWAS21080723	TWAS_JUL2012_yeast_a08	1	0	1	0	0	0	1	0	0	0	0	1	1	0	0	0
TWAS21080724	TWAS_JUL2012_yeast_a08	0	0	0	0	1	0	1	0	0	0	1	0	0	0	0	0
TWAS21080801	TWAS_JUL2012_yeast_a08	1	0	1	1	0	1	1	1	0	0	1	0	0	0	0	1
TWAS21080802	TWAS_JUL2012_yeast_a08	1	0	1	0	0	0	1	0	0	0	1	1	1	1	1	0
TWAS21080803	TWAS_JUL2012_yeast_a08	1	1	1	0	1	0	0	0	0	0	0	0	0	0	1	0
TWAS21080804	TWAS_JUL2012_yeast_a08	1	0	1	0	0	0	0	0	1	0	1	0	1	0	1	0
TWAS21080805	TWAS_JUL2012_yeast_a08	0	0	1	0	0	1	1	1	0	0	0	1	1	0	1	1
TWAS21080806	TWAS_JUL2012_yeast_a08	1	1	1	0	0	0	0	1	0	0	0	0	0	1	0	0
TWAS21080807	TWAS_JUL2012_yeast_a08	0	0	1	0	0	1	1	0	0	0	0	1	1	0	0	0
TWAS21080808	TWAS_JUL2012_yeast_a08	1	1	1	1	1	0	1	1	0	0	0	1	1	1	0	1
TWAS21080809	TWAS_JUL2012_yeast_a08	1	0	1	0	0	1	1	0	1	0	1	1	1	1	0	0
TWAS21080813	TWAS_JUL2012_yeast_a08	0	0	1	0	0	1	0	1	0	1	1	0	0	1	1	0
TWAS21080814	TWAS_JUL2012_yeast_a08	1	1	0	0	1	1	0	1	1	0	1	0	1	0	1	1
TWAS21080815	TWAS_JUL2012_yeast_a08	1	0	1	1	0	0	1	1	1	1	0	0	1	0	1	1
TWAS21080816	TWAS_JUL2012_yeast_a08	1	0	1	0	1	1	1	1	0	1	0	0	1	1	0	1
TWAS21080817	TWAS_JUL2012_yeast_a08	0	0	1	0	0	0	0	1	1	0	0	1	0	1	1	1
TWAS21080818	TWAS_JUL2012_yeast_a08	0	0	1	0	0	1	1	0	1	1	0	0	0	0	1	1
TWAS21080819	TWAS_JUL2012_yeast_a08	0	0	1	0	0	0	0	0	1	0	1	0	0	0	0	0
TWAS21080822	TWAS_JUL2012_yeast_a08	1	0	1	0	1	0	1	1	1	0	1	1	0	1	0	0
TWAS21080823	TWAS_JUL2012_yeast_a08	0	0	1	1	0	1	0	0	1	0	0	0	0	1	1	0
TWAS21080824	TWAS_JUL2012_yeast_a08	1	1	1	0	1	0	1	1	0	1	0	1	1	1	0	0
TWAS21080901	TWAS_JUL2012_yeast_a08	1	0	1	1	0	0	1	0	1	0	1	0	1	1	1	1
TWAS21080902	TWAS_JUL2012_yeast_a08	0	1	1	0	0	1	1	1	1	0	0	1	1	1	1	1
TWAS21080903	TWAS_JUL2012_yeast_a08	0	1	1	0	0	1	0	0	0	0	0	1	0	0	1	1
TWAS21080904	TWAS_JUL2012_yeast_a08	0	0	0	0	0	1	0	0	0	1	1	0	0	0	0	0
TWAS21080906	TWAS_JUL2012_yeast_a08	1	0	1	1	0	1	0	1	1	1	0	1	0	1	1	1
TWAS21080908	TWAS_JUL2012_yeast_a08	0	0	1	1	0	1	0	1	1	1	0	1	0	1	0	0
TWAS21080909	TWAS_JUL2012_yeast_a08	1	0	1	1	0	0	0	0	1	0	1	1	0	1	1	0
TWAS21080911	TWAS_JUL2012_yeast_a08	1	0	1	0	1	1	0	0	0	0	1	1	1	1	1	0
TWAS21080912	TWAS_JUL2012_yeast_a08	0	0	1	1	1	1	1	1	1	0	1	0	0	1	0	0
TWAS21080913	TWAS_JUL2012_yeast_a08	0	0	1	1	1	0	0	0	1	1	0	1	0	1	1	0
TWAS21080914	TWAS_JUL2012_yeast_a08	0	1	0	0	0	1	0	0	1	1	1	0	0	0	0	0
TWAS21080917	TWAS_JUL2012_yeast_a08	1	1	1	1	0	1	1	0	0	1	1	1	1	0	0	1
TWAS21080919	TWAS_JUL2012_yeast_a08	1	1	1	0	0	0	1	0	1	1	0	0	1	0	0	0
TWAS21080921	TWAS_JUL2012_yeast_a08	1	0	1	1	1	0	1	0	0	0	0	1	1	0	0	0
TWAS21080922	TWAS_JUL2012_yeast_a08	1	1	1	1	0	1	0	0	1	0	0	0	0	1	1	0
TWAS21080923	TWAS_JUL2012_yeast_a08	1	0	1	0	0	1	1	1	0	1	0	1	0	1	1	1
TWAS21080924	TWAS_JUL2012_yeast_a08	1	1	0	0	0	0	1	1	1	1	0	1	1	0	1	1
TWAS21081002	TWAS_JUL2012_yeast_a08	0	0	0	0	1	0	1	1	0	0	0	1	1	0	1	1
TWAS21081005	TWAS_JUL2012_yeast_a08	1	1	0	0	0	1	1	0	0	0	0	0	0	0	1	0
TWAS21081009	TWAS_JUL2012_yeast_a08	1	0	1	0	1	0	1	0	1	0	0	0	1	1	1	0
TWAS21081011	TWAS_JUL2012_yeast_a08	0	1	0	0	0	1	0	0	0	1	0	0	1	0	1	1
TWAS21081013	TWAS_JUL2012_yeast_a08	1	1	0	1	0	0	1	0	0	0	0	0	1	0	1	0
TWAS21081015	TWAS_JUL2012_yeast_a08	0	0	1	1	1	0	1	0	0	1	1	1	0	1	0	0
TWAS21081016	TWAS_JUL2012_yeast_a08	0	1	0	0	1	0	1	0	0	0	0	1	1	1	1	1
TWAS21081017	TWAS_JUL2012_yeast_a08	0	0	1	0	1	1	1	1	1	1	0	0	1	1	0	1
TWAS21081018	TWAS_JUL2012_yeast_a08	0	1	1	1	0	0	0	1	0	0	1	0	0	1	1	0
TWAS21081019	TWAS_JUL2012_yeast_a08	1	0	1	0	1	0	1	1	0	0	0	1	0	1	0	0
TWAS21081021	TWAS_JUL2012_yeast_a08	0	0	1	1	0	1	1	0	1	0	0	1	1	1	1	0
TWAS21081022	TWAS_JUL2012_yeast_a08	1	0	1	0	1	1	1	0	1	0	0	1	1	0	1	0
TWAS21081023	TWAS_JUL2012_yeast_a08	1	0	1	0	0	0	1	0	0	0	1	0	1	1	0	0
TWAS21081024	TWAS_JUL2012_yeast_a08	0	0	1	0	0	0	1	0	0	0	0	1	1	0	0	1
TWAS21081101	TWAS_JUL2012_yeast_a08	1	0	0	1	1	1	0	0	0	1	1	1	0	0	0	1
TWAS21081102	TWAS_JUL2012_yeast_a08	1	0	0	0	1	0	1	0	1	1	1	0	1	0	0	1
TWAS21081103	TWAS_JUL2012_yeast_a08	1	0	0	0	1	0	0	0	0	0	0	1	1	0	1	1
TWAS21081104	TWAS_JUL2012_yeast_a08	1	1	1	1	1	0	1	1	1	1	1	1	1	0	1	0
TWAS21081105	TWAS_JUL2012_yeast_a08	0	0	0	0	0	1	0	0	0	0	1	0	0	0	1	0
TWAS21081106	TWAS_JUL2012_yeast_a08	0	1	1	0	0	0	0	0	0	0	1	0	0	1	0	0
TWAS21081107	TWAS_JUL2012_yeast_a08	0	1	0	0	0	0	0	0	1	0	1	0	0	1	1	0
TWAS21081108	TWAS_JUL2012_yeast_a08	1	0	0	0	0	0	1	0	1	0	0	0	1	0	0	1
TWAS21081111	TWAS_JUL2012_yeast_a08	1	0	1	0	1	0	0	1	0	1	1	1	0	0	1	0
TWAS21081112	TWAS_JUL2012_yeast_a08	0	0	0	0	1	0	0	1	0	0	1	1	0	1	0	1
TWAS21081113	TWAS_JUL2012_yeast_a08	1	1	1	1	0	0	0	0	1	0	0	1	1	1	0	0
TWAS21081114	TWAS_JUL2012_yeast_a08	0	0	0	0	0	1	1	1	0	1	0	1	1	1	1	0
TWAS21081115	TWAS_JUL2012_yeast_a08	1	0	0	0	1	0	0	1	0	0	0	1	0	0	1	0
TWAS21081116	TWAS_JUL2012_yeast_a08	0	0	1	0	0	1	1	0	0	1	1	1	1	1	1	1
TWAS21081117	TWAS_JUL2012_yeast_a08	0	0	0	1	1	1	0	0	1	0	0	0	1	0	0	1
TWAS21081118	TWAS_JUL2012_yeast_a08	1	0	1	1	0	0	1	1	0	1	0	0	0	0	0	0
TWAS21081119	TWAS_JUL2012_yeast_a08	1	0	0	1	0	0	0	0	0	1	1	1	1	0	1	0
TWAS21081121	TWAS_JUL2012_yeast_a08	1	1	0	0	0	0	1	0	0	1	1	1	1	0	1	1
TWAS21081122	TWAS_JUL2012_yeast_a08	0	1	1	1	0	1	0	0	1	0	0	1	1	1	0	1
TWAS21081123	TWAS_JUL2012_yeast_a08	1	0	1	1	0	0	0	1	1	1	1	1	0	0	0	1
TWAS21081201	TWAS_JUL2012_yeast_a08	0	0	1	1	1	0	0	0	0	0	1	1	0	1	0	0
TWAS21081204	TWAS_JUL2012_yeast_a08	0	0	0	1	1	0	0	0	0	0	0	0	1	1	1	1
TWAS21081205	TWAS_JUL2012_yeast_a08	1	0	1	1	0	1	0	0	0	0	0	0	0	0	0	0
TWAS21081207	TWAS_JUL2012_yeast_a08	0	0	1	0	1	0	0	1	1	0	1	0	0	0	0	1
TWAS21081209	TWAS_JUL2012_yeast_a08	0	0	0	0	1	1	0	0	1	0	0	0	1	0	1	1
TWAS21081211	TWAS_JUL2012_yeast_a08	0	0	1	0	0	1	1	0	1	0	1	1	1	1	0	0
TWAS21081213	TWAS_JUL2012_yeast_a08	1	0	1	1	1	0	0	0	1	0	0	1	1	1	0	0
TWAS21081215	TWAS_JUL2012_yeast_a08	0	0	1	0	1	0	0	0	0	0	1	0	1	0	0	0
TWAS21081217	TWAS_JUL2012_yeast_a08	0	0	0	1	1	1	0	1	0	1	0	0	1	0	0	0
TWAS21081221	TWAS_JUL2012_yeast_a08	1	1	1	1	0	1	1	1	0	0	0	0	0	0	1	0
TWAS21081222	TWAS_JUL2012_yeast_a08	1	1	1	0	0	0	0	1	1	0	1	1	0	1	1	1
TWAS21081223	TWAS_JUL2012_yeast_a08	0	0	1	0	0	0	0	0	0	0	1	1	0	1	0	1
TWAS21081224	TWAS_JUL2012_yeast_a08	1	1	1	0	0	0	0	1	1	1	1	1	0	0	1	0
TWAS21081301	TWAS_JUL2012_yeast_a08	0	0	1	1	0	0	0	0	1	1	0	0	0	0	0	0
TWAS21081303	TWAS_JUL2012_yeast_a08	0	1	1	0	1	1	1	0	1	0	0	0	1	0	1	0
TWAS21081304	TWAS_JUL2012_yeast_a08	0	1	1	1	0	0	0	0	0	0	1	0	0	1	1	1
TWAS21081306	TWAS_JUL2012_yeast_a08	0	1	1	1	0	0	0	1	0	1	1	0	0	1	1	1
TWAS21081307	TWAS_JUL2012_yeast_a08	1	0	1	1	1	0	0	0	0	0	0	0	0	1	0	1
TWAS21081308	TWAS_JUL2012_yeast_a08	1	0	1	0	0	0	0	0	1	0	0	1	0	0	1	0
TWAS21081313	TWAS_JUL2012_yeast_a08	0	0	1	1	0	0	1	0	1	0	0	1	1	1	0	0
TWAS21081314	TWAS_JUL2012_yeast_a08	0	0	1	1	0	1	1	1	0	0	1	1	1	0	0	1
TWAS21081315	TWAS_JUL2012_yeast_a08	1	1	1	0	1	1	0	1	1	0	1	1	0	0	1	1
TWAS21081316	TWAS_JUL2012_yeast_a08	1	0	1	1	0	1	1	1	1	0	1	0	0	0	0	1
TWAS21081317	TWAS_JUL2012_yeast_a08	1	1	1	0	0	1	0	1	0	0	1	1	0	0	1	0
TWAS21081318	TWAS_JUL2012_yeast_a08	0	0	1	0	1	1	1	0	0	1	0	1	1	0	1	1
TWAS21081319	TWAS_JUL2012_yeast_a08	1	0	1	1	0	1	1	1	1	0	0	0	0	0	0	1
TWAS21081321	TWAS_JUL2012_yeast_a08	0	0	0	1	0	0	1	0	0	1	0	0	0	0	0	0
TWAS21081322	TWAS_JUL2012_yeast_a08	1	1	0	0	1	1	0	0	0	1	0	0	0	0	1	0
TWAS21081323	TWAS_JUL2012_yeast_a08	1	0	1	1	0	1	1	1	0	0	0	1	1	1	0	0
TWAS21081324	TWAS_JUL2012_yeast_a08	0	0	0	1	1	1	0	0	0	0	0	0	0	0	1	0
TWAS21081402	TWAS_JUL2012_yeast_a08	0	1	1	1	1	0	0	1	1	0	1	0	0	0	0	1
TWAS21081405	TWAS_JUL2012_yeast_a08	1	1	1	1	1	0	0	0	0	0	0	0	0	0	0	0
TWAS21081406	TWAS_JUL2012_yeast_a08	0	1	1	0	1	0	0	0	0	1	0	0	1	0	0	1
TWAS21081407	TWAS_JUL2012_yeast_a08	0	0	1	1	0	1	1	0	1	0	1	0	0	0	1	0
TWAS21081409	TWAS_JUL2012_yeast_a08	0	0	1	0	1	1	1	0	0	0	0	0	0	1	1	1
TWAS21081411	TWAS_JUL2012_yeast_a08	1	1	1	0	0	0	0	0	0	0	1	0	1	1	0	0
TWAS21081413	TWAS_JUL2012_yeast_a08	1	0	0	1	0	0	1	0	0	0	0	0	1	0	1	0
TWAS21081414	TWAS_JUL2012_yeast_a08	0	0	1	1	1	1	1	0	0	0	0	0	1	0	1	0
TWAS21081415	TWAS_JUL2012_yeast_a08	1	0	1	0	0	1	1	0	0	0	0	1	0	0	1	1
TWAS21081416	TWAS_JUL2012_yeast_a08	1	0	1	0	0	0	1	1	1	0	0	0	0	1	1	1
TWAS21081417	TWAS_JUL2012_yeast_a08	0	1	1	0	0	0	0	0	1	1	1	0	0	1	1	0
TWAS21081418	TWAS_JUL2012_yeast_a08	1	1	0	0	1	0	0	0	1	0	1	1	0	0	1	0
TWAS21081419	TWAS_JUL2012_yeast_a08	1	0	1	1	1	1	1	0	1	0	1	0	1	0	0	1
TWAS21081423	TWAS_JUL2012_yeast_a08	0	0	0	0	1	1	1	0	0	0	0	1	1	0	0	0
TWAS21081506	TWAS_JUL2012_yeast_a08	1	1	1	0	1	0	0	1	1	0	1	0	0	0	0	1
TWAS21081509	TWAS_JUL2012_yeast_a08	1	0	1	0	1	0	1	0	1	1	1	1	1	1	1	1
TWAS21081511	TWAS_JUL2012_yeast_a08	0	0	0	1	0	1	0	1	1	0	0	0	0	0	0	0
TWAS21081512	TWAS_JUL2012_yeast_a08	1	0	0	0	0	0	0	0	1	1	0	0	1	1	0	1
TWAS21081513	TWAS_JUL2012_yeast_a08	1	1	0	0	0	0	1	0	1	0	0	0	1	0	1	0
TWAS21081514	TWAS_JUL2012_yeast_a08	1	0	1	1	0	0	1	0	0	0	1	1	1	0	1	1
TWAS21081515	TWAS_JUL2012_yeast_a08	0	0	0	1	0	0	0	1	0	1	1	0	0	0	1	1
TWAS21081516	TWAS_JUL2012_yeast_a08	0	1	1	0	1	0	0	1	1	1	0	0	0	1	0	1
TWAS21081517	TWAS_JUL2012_yeast_a08	1	0	1	0	1	1	1	0	0	0	1	1	0	0	0	0
TWAS21081518	TWAS_JUL2012_yeast_a08	1	0	1	0	0	0	1	1	1	0	1	1	0	0	1	0
TWAS21081519	TWAS_JUL2012_yeast_a08	1	0	0	1	1	1	0	0	0	0	0	0	0	0	1	1
TWAS21081522	TWAS_JUL2012_yeast_a08	0	1	1	1	1	1	0	1	1	0	0	1	0	0	0	0
TWAS21081604	TWAS_JUL2012_yeast_a08	0	1	1	1	0	1	0	0	1	0	1	0	1	0	0	0
TWAS21081606	TWAS_JUL2012_yeast_a08	0	0	1	1	1	0	1	0	1	0	1	0	1	0	0	1
TWAS21081607	TWAS_JUL2012_yeast_a08	0	0	1	0	0	1	1	0	0	0	1	0	1	0	1	0
TWAS21081609	TWAS_JUL2012_yeast_a08	1	0	1	1	1	0	1	1	0	0	0	0	1	0	1	1
TWAS21081611	TWAS_JUL2012_yeast_a08	1	0	1	0	1	0	0	0	0	0	1	0	1	1	0	0
TWAS21081613	TWAS_JUL2012_yeast_a08	1	1	1	0	1	0	0	1	1	0	1	0	0	1	1	0
TWAS21081614	TWAS_JUL2012_yeast_a08	1	0	1	0	0	0	0	1	1	0	1	0	1	0	1	0
TWAS21081615	TWAS_JUL2012_yeast_a08	0	1	1	1	1	0	0	0	1	0	1	0	1	1	1	0
TWAS21081616	TWAS_JUL2012_yeast_a08	1	1	1	1	1	0	1	0	0	0	1	1	1	1	1	1
TWAS21081617	TWAS_JUL2012_yeast_a08	1	1	1	0	1	1	1	1	0	0	0	0	0	1	1	1
TWAS21081618	TWAS_JUL2012_yeast_a08	1	0	0	1	1	1	0	1	0	0	0	1	0	1	1	1
TWAS21081619	TWAS_JUL2012_yeast_a08	1	1	0	0	0	0	1	0	1	0	1	0	1	0	1	0
TWAS21081621	TWAS_JUL2012_yeast_a08	0	0	0	0	1	1	1	0	0	1	1	0	1	1	1	1
TWAS21081622	TWAS_JUL2012_yeast_a08	1	0	1	1	1	0	0	1	0	0	0	0	0	0	1	0
TWAS21090108	TWAS_JUL2012_yeast_a09	1	0	1	1	0	0	0	0	0	0	0	0	1	1	0	1
TWAS21090114	TWAS_JUL2012_yeast_a09	1	1	1	1	1	0	0	0	1	1	1	0	0	0	0	0
TWAS21090116	TWAS_JUL2012_yeast_a09	1	0	1	1	0	1	0	1	1	0	0	1	0	0	1	0
TWAS21090117	TWAS_JUL2012_yeast_a09	0	1	0	0	1	1	1	0	0	0	0	1	0	1	1	1
TWAS21090118	TWAS_JUL2012_yeast_a09	1	0	1	0	1	0	0	0	0	0	1	0	0	0	1	0
TWAS21090122	TWAS_JUL2012_yeast_a09	0	1	1	0	0	1	0	0	1	0	1	1	0	0	0	1
TWAS21090207	TWAS_JUL2012_yeast_a09	0	1	1	0	1	0	1	0	0	0	1	0	1	1	1	0
TWAS21090209	TWAS_JUL2012_yeast_a09	0	0	0	1	0	1	0	0	0	0	1	0	1	1	0	0
TWAS21090213	TWAS_JUL2012_yeast_a09	0	1	1	0	0	1	1	0	1	0	0	1	1	1	0	1
TWAS21090216	TWAS_JUL2012_yeast_a09	0	0	1	1	0	0	0	0	0	0	0	1	0	0	1	0
TWAS21090217	TWAS_JUL2012_yeast_a09	1	1	1	1	0	0	1	0	0	0	1	1	1	1	1	1
TWAS21090218	TWAS_JUL2012_yeast_a09	0	0	1	0	0	1	1	0	0	0	1	1	1	1	1	1
TWAS21090221	TWAS_JUL2012_yeast_a09	0	0	1	0	0	0	1	0	0	1	0	0	0	0	0	1
TWAS21090302	TWAS_JUL2012_yeast_a09	0	0	0	0	1	0	0	0	1	0	0	0	0	0	0	0
TWAS21090315	TWAS_JUL2012_yeast_a09	1	0	1	0	0	0	0	0	0	0	1	1	0	1	0	0
TWAS21090323	TWAS_JUL2012_yeast_a09	0	0	1	0	0	1	0	0	1	0	0	1	1	1	1	0
TWAS21090405	TWAS_JUL2012_yeast_a09	1	0	1	0	1	0	1	0	0	0	0	1	1	1	0	1
TWAS21090406	TWAS_JUL2012_yeast_a09	1	0	1	1	0	0	0	1	1	0	1	0	0	0	1	1
TWAS21090407	TWAS_JUL2012_yeast_a09	1	0	0	0	0	1	1	0	1	0	1	0	1	1	1	1
TWAS21090411	TWAS_JUL2012_yeast_a09	1	1	1	0	0	0	1	0	0	0	0	1	0	1	1	0
TWAS21090415	TWAS_JUL2012_yeast_a09	1	0	1	1	0	1	0	0	0	0	1	0	0	0	1	1
TWAS21090416	TWAS_JUL2012_yeast_a09	0	1	0	0	0	1	1	1	0	1	0	0	1	0	0	0
TWAS21090417	TWAS_JUL2012_yeast_a09	0	0	1	0	0	0	0	0	0	1	0	0	1	1	1	1
TWAS21090418	TWAS_JUL2012_yeast_a09	0	0	0	0	1	1	0	0	1	0	1	0	0	1	1	0
TWAS21090419	TWAS_JUL2012_yeast_a09	0	1	0	0	1	1	0	0	1	0	0	0	0	0	0	1
TWAS21090421	TWAS_JUL2012_yeast_a09	1	0	1	0	1	1	0	1	0	1	0	1	0	0	1	1
TWAS21090422	TWAS_JUL2012_yeast_a09	1	0	1	1	0	1	1	1	0	1	0	1	1	0	0	1
TWAS21090423	TWAS_JUL2012_yeast_a09	0	0	1	1	1	1	1	0	1	1	1	1	1	1	0	0
TWAS21090502	TWAS_JUL2012_yeast_a09	0	0	0	0	1	0	0	0	1	0	0	1	0	0	0	0
TWAS21090504	TWAS_JUL2012_yeast_a09	0	0	1	0	0	1	1	0	0	0	0	0	0	1	1	1
TWAS21090524	TWAS_JUL2012_yeast_a09	0	1	1	1	1	1	0	0	1	0	0	0	0	0	1	1
TWAS21090602	TWAS_JUL2012_yeast_a09	0	0	1	0	1	1	1	1	1	0	1	0	1	1	1	0
TWAS21090604	TWAS_JUL2012_yeast_a09	0	0	0	1	1	0	1	0	0	0	0	0	1	0	0	1
TWAS21090605	TWAS_JUL2012_yeast_a09	0	0	1	1	0	0	1	1	0	0	1	1	1	0	1	0
TWAS21090607	TWAS_JUL2012_yeast_a09	0	0	0	0	0	1	0	0	1	0	1	1	0	0	1	0
TWAS21090612	TWAS_JUL2012_yeast_a09	1	0	1	1	1	1	1	0	1	0	0	1	1	0	0	0
TWAS21090613	TWAS_JUL2012_yeast_a09	0	0	1	0	1	1	0	0	1	0	1	0	0	1	0	1
TWAS21090615	TWAS_JUL2012_yeast_a09	0	0	0	1	0	0	1	0	1	0	0	1	1	0	1	1
TWAS21090617	TWAS_JUL2012_yeast_a09	1	1	1	0	1	0	0	1	1	0	1	1	0	1	0	1
TWAS21090618	TWAS_JUL2012_yeast_a09	0	1	1	0	1	1	1	0	0	0	0	0	0	0	1	0
TWAS21090619	TWAS_JUL2012_yeast_a09	0	1	0	1	0	0	0	1	1	1	0	1	0	0	0	1
TWAS21090621	TWAS_JUL2012_yeast_a09	0	0	1	0	1	0	0	0	0	0	1	0	0	1	1	1
TWAS21090622	TWAS_JUL2012_yeast_a09	1	1	1	0	1	1	0	1	0	0	0	1	0	1	1	1
TWAS21090623	TWAS_JUL2012_yeast_a09	0	1	1	0	1	0	1	1	1	0	1	1	1	1	1	1
TWAS21090624	TWAS_JUL2012_yeast_a09	0	0	1	0	0	1	1	0	1	0	0	0	1	1	1	0
TWAS21090801	TWAS_JUL2012_yeast_a09	1	0	1	0	0	0	0	0	0	0	0	0	0	1	1	1
TWAS21090802	TWAS_JUL2012_yeast_a09	0	1	1	0	1	0	1	1	1	0	0	1	1	1	0	1
TWAS21090803	TWAS_JUL2012_yeast_a09	0	1	1	0	1	1	0	0	0	0	1	0	0	0	0	0
TWAS21090805	TWAS_JUL2012_yeast_a09	1	1	1	1	1	0	0	0	0	0	1	1	1	1	1	1
TWAS21090806	TWAS_JUL2012_yeast_a09	0	0	1	0	0	0	0	0	0	0	0	0	0	0	1	0
TWAS21090809	TWAS_JUL2012_yeast_a09	1	1	1	0	1	1	1	1	1	0	1	0	1	0	1	0
TWAS21090817	TWAS_JUL2012_yeast_a09	1	0	1	1	1	1	1	0	0	0	0	0	1	1	1	0
TWAS21090819	TWAS_JUL2012_yeast_a09	1	1	0	0	1	1	0	0	0	0	0	0	0	0	1	0
TWAS21090822	TWAS_JUL2012_yeast_a09	1	0	1	1	0	1	0	0	0	0	0	0	0	0	0	0
TWAS21090823	TWAS_JUL2012_yeast_a09	1	0	1	0	1	0	1	0	1	0	0	1	0	0	1	1
TWAS21090824	TWAS_JUL2012_yeast_a09	1	0	1	1	1	0	1	0	0	0	0	1	1	1	1	0
TWAS21090923	TWAS_JUL2012_yeast_a09	0	1	0	0	0	0	1	0	1	0	1	0	0	0	0	1
TWAS21090924	TWAS_JUL2012_yeast_a09	0	0	0	1	1	1	0	0	0	1	0	1	0	0	1	1
TWAS21091001	TWAS_JUL2012_yeast_a09	0	1	1	0	0	0	0	0	0	0	0	1	0	1	1	0
TWAS21091002	TWAS_JUL2012_yeast_a09	1	1	0	1	0	1	0	0	1	0	1	0	0	1	1	0
TWAS21091003	TWAS_JUL2012_yeast_a09	1	0	1	1	0	0	1	0	1	0	1	1	0	0	0	0
TWAS21091005	TWAS_JUL2012_yeast_a09	1	0	1	1	0	1	0	0	0	0	0	0	0	1	1	0
TWAS21091007	TWAS_JUL2012_yeast_a09	1	1	1	0	1	1	0	0	0	0	0	0	0	1	1	0
TWAS21091009	TWAS_JUL2012_yeast_a09	1	0	1	1	1	0	1	0	1	0	1	0	1	1	0	0
TWAS21091013	TWAS_JUL2012_yeast_a09	1	0	1	1	0	1	0	0	1	1	0	0	0	0	0	1
TWAS21091017	TWAS_JUL2012_yeast_a09	1	1	1	1	0	0	1	1	1	0	1	0	0	0	1	0
TWAS21091019	TWAS_JUL2012_yeast_a09	1	0	1	1	0	0	1	0	1	0	1	0	1	0	0	0
TWAS21091021	TWAS_JUL2012_yeast_a09	0	0	1	0	1	0	1	0	0	0	1	0	1	1	1	0
TWAS21091022	TWAS_JUL2012_yeast_a09	1	0	1	0	0	1	1	0	0	0	1	0	1	1	0	0
TWAS21091023	TWAS_JUL2012_yeast_a09	1	0	1	0	1	0	0	0	0	0	1	1	0	1	1	1
TWAS21091024	TWAS_JUL2012_yeast_a09	1	0	1	0	1	0	1	0	0	0	1	1	1	0	1	0
TWAS21091121	TWAS_JUL2012_yeast_a09	0	0	1	0	0	1	1	0	1	0	0	0	1	0	1	0
TWAS21091123	TWAS_JUL2012_yeast_a09	1	0	1	0	1	1	1	0	1	0	1	1	0	0	0	1
TWAS21091124	TWAS_JUL2012_yeast_a09	1	0	0	0	0	0	1	0	0	0	1	1	1	1	1	0
TWAS21091201	TWAS_JUL2012_yeast_a09	1	0	1	0	1	0	1	0	1	0	0	0	1	1	0	0
TWAS21091203	TWAS_JUL2012_yeast_a09	0	0	1	0	0	1	0	0	1	0	1	0	1	1	1	0
TWAS21091205	TWAS_JUL2012_yeast_a09	1	0	1	1	0	1	1	0	1	0	0	1	0	1	0	0
TWAS21091215	TWAS_JUL2012_yeast_a09	0	1	0	0	1	0	0	0	0	0	1	0	0	1	1	0
TWAS21091216	TWAS_JUL2012_yeast_a09	0	0	0	0	0	0	0	0	0	0	0	0	0	0	1	0
TWAS21091217	TWAS_JUL2012_yeast_a09	0	1	0	1	1	0	1	0	0	0	0	0	1	0	1	0
TWAS21091219	TWAS_JUL2012_yeast_a09	0	1	1	1	0	0	0	0	0	0	1	0	1	0	0	1
TWAS21091221	TWAS_JUL2012_yeast_a09	1	1	0	0	1	1	1	0	1	0	0	0	1	0	1	0
TWAS21091222	TWAS_JUL2012_yeast_a09	1	0	1	0	0	0	0	0	0	0	0	0	0	0	1	0
TWAS21091223	TWAS_JUL2012_yeast_a09	0	0	1	1	1	0	1	0	1	0	1	1	0	1	1	0
TWAS21091306	TWAS_JUL2012_yeast_a09	0	0	1	1	0	1	1	0	1	0	1	0	1	0	0	1
TWAS21091315	TWAS_JUL2012_yeast_a09	0	0	0	0	0	0	0	0	0	0	0	0	1	1	1	0
TWAS21091317	TWAS_JUL2012_yeast_a09	1	1	1	0	0	0	0	0	0	0	0	0	0	0	0	0
TWAS21091319	TWAS_JUL2012_yeast_a09	0	1	0	0	0	0	0	0	0	0	0	0	0	0	0	0
TWAS21091321	TWAS_JUL2012_yeast_a09	1	0	0	1	1	1	1	0	0	0	0	0	1	0	1	0
TWAS21091402	TWAS_JUL2012_yeast_a09	0	1	0	1	0	0	0	0	1	0	1	0	0	0	0	1
TWAS21091403	TWAS_JUL2012_yeast_a09	0	0	1	1	0	1	1	1	0	0	1	0	1	0	0	0
TWAS21091404	TWAS_JUL2012_yeast_a09	0	1	0	1	0	1	0	0	1	0	0	1	1	1	0	1
TWAS21091405	TWAS_JUL2012_yeast_a09	0	0	1	1	1	1	1	0	1	1	1	1	1	1	1	1
TWAS21091407	TWAS_JUL2012_yeast_a09	0	0	0	0	0	1	0	0	1	0	0	0	0	1	1	0
TWAS21091409	TWAS_JUL2012_yeast_a09	1	1	0	1	1	0	1	1	1	1	1	1	0	1	1	1
TWAS21091411	TWAS_JUL2012_yeast_a09	1	0	0	0	0	0	1	0	1	0	0	0	1	1	1	0
TWAS21091413	TWAS_JUL2012_yeast_a09	1	0	0	1	1	0	0	1	0	0	0	0	0	0	1	0
TWAS21091415	TWAS_JUL2012_yeast_a09	1	0	0	1	0	0	0	0	0	0	1	0	0	0	0	1
TWAS21091417	TWAS_JUL2012_yeast_a09	1	0	0	0	0	1	1	0	1	0	0	1	1	1	0	1
TWAS21091419	TWAS_JUL2012_yeast_a09	0	0	1	1	1	0	0	1	1	0	0	0	1	0	0	0
TWAS21091421	TWAS_JUL2012_yeast_a09	1	0	0	1	1	0	0	1	1	1	0	1	0	1	0	0
TWAS21091423	TWAS_JUL2012_yeast_a09	1	0	1	0	0	0	0	0	1	0	0	1	0	0	1	0
TWAS21091424	TWAS_JUL2012_yeast_a09	1	0	0	1	0	1	0	0	0	0	1	0	1	1	1	0
TWAS21091503	TWAS_JUL2012_yeast_a09	1	0	0	0	0	0	0	0	1	0	0	0	0	0	1	0
TWAS21091505	TWAS_JUL2012_yeast_a09	0	1	1	1	0	1	0	0	1	0	0	0	0	1	1	0
TWAS21091506	TWAS_JUL2012_yeast_a09	0	0	1	1	1	1	0	0	1	0	0	1	0	1	0	0
TWAS21091508	TWAS_JUL2012_yeast_a09	1	0	1	0	0	0	0	0	1	0	0	1	1	1	0	1
TWAS21091512	TWAS_JUL2012_yeast_a09	0	0	0	0	1	1	0	0	1	0	1	0	0	0	0	0
TWAS21091515	TWAS_JUL2012_yeast_a09	0	0	1	0	0	0	1	0	1	0	1	0	1	0	1	0
TWAS21091516	TWAS_JUL2012_yeast_a09	1	1	1	0	1	0	0	1	0	1	1	1	0	1	1	1
TWAS21091517	TWAS_JUL2012_yeast_a09	0	0	0	0	1	0	1	0	1	0	0	1	0	1	1	0
TWAS21091518	TWAS_JUL2012_yeast_a09	0	1	1	0	0	0	0	0	1	0	0	0	0	1	0	1
TWAS21091522	TWAS_JUL2012_yeast_a09	1	0	0	1	1	0	0	0	1	0	0	1	0	1	1	0
TWAS21091603	TWAS_JUL2012_yeast_a09	0	0	1	0	1	1	1	0	1	0	0	1	1	0	1	0
TWAS21091605	TWAS_JUL2012_yeast_a09	0	1	0	0	0	1	1	0	0	0	1	0	1	0	0	0
TWAS21091607	TWAS_JUL2012_yeast_a09	1	1	1	0	1	0	1	0	1	0	1	0	1	0	0	0
TWAS21091609	TWAS_JUL2012_yeast_a09	1	1	1	1	0	1	1	0	0	0	0	0	1	0	1	0
TWAS21091611	TWAS_JUL2012_yeast_a09	0	1	1	1	0	1	0	0	1	0	1	0	0	1	1	1
TWAS21091613	TWAS_JUL2012_yeast_a09	0	0	1	1	0	0	1	0	1	0	0	1	1	1	1	1
TWAS21091615	TWAS_JUL2012_yeast_a09	1	1	0	0	1	0	0	1	0	1	1	1	0	0	0	0
TWAS21091616	TWAS_JUL2012_yeast_a09	0	0	1	1	0	0	1	0	0	0	0	1	1	1	0	0
TWAS21091617	TWAS_JUL2012_yeast_a09	1	1	1	1	1	0	1	0	1	0	0	1	0	0	1	0
TWAS21091619	TWAS_JUL2012_yeast_a09	1	0	1	1	0	0	0	0	0	1	0	1	0	0	0	0
TWAS21091621	TWAS_JUL2012_yeast_a09	1	0	0	1	0	1	1	0	0	0	1	0	1	0	1	1
TWAS21100103	TWAS_JUL2012_yeast_a10	1	1	1	0	1	0	1	0	0	0	0	0	0	0	0	0
TWAS21100105	TWAS_JUL2012_yeast_a10	0	0	1	1	1	1	1	1	0	0	1	0	0	0	0	0
TWAS21100107	TWAS_JUL2012_yeast_a10	1	1	1	0	1	0	0	1	0	0	0	1	0	0	0	0
TWAS21100108	TWAS_JUL2012_yeast_a10	1	1	1	0	0	0	0	0	1	0	1	1	0	1	0	0
TWAS21100109	TWAS_JUL2012_yeast_a10	1	0	1	1	1	0	0	0	0	0	0	1	0	1	0	0
TWAS21100111	TWAS_JUL2012_yeast_a10	1	1	0	1	1	0	0	0	1	0	1	1	0	1	0	1
TWAS21100112	TWAS_JUL2012_yeast_a10	1	0	1	1	1	0	0	0	1	1	0	0	1	1	0	0
TWAS21100113	TWAS_JUL2012_yeast_a10	0	0	0	1	0	0	0	0	1	0	0	0	0	1	1	0
TWAS21100114	TWAS_JUL2012_yeast_a10	1	1	1	1	0	0	0	0	1	0	1	1	0	0	1	1
TWAS21100115	TWAS_JUL2012_yeast_a10	1	0	1	0	1	0	0	0	0	0	1	1	0	0	1	1
TWAS21100116	TWAS_JUL2012_yeast_a10	1	0	1	0	1	0	1	0	0	0	0	1	1	0	1	1
TWAS21100117	TWAS_JUL2012_yeast_a10	0	0	1	1	0	0	0	0	0	0	0	1	0	0	0	1
TWAS21100119	TWAS_JUL2012_yeast_a10	1	0	1	1	1	0	1	0	1	0	0	0	1	0	1	1
TWAS21100122	TWAS_JUL2012_yeast_a10	1	1	1	1	0	0	0	0	0	0	1	1	0	0	0	0
TWAS21100203	TWAS_JUL2012_yeast_a10	0	1	1	0	1	0	1	0	0	0	0	0	1	1	1	1
TWAS21100204	TWAS_JUL2012_yeast_a10	1	0	1	0	1	1	0	0	0	0	1	0	0	0	0	0
TWAS21100206	TWAS_JUL2012_yeast_a10	1	1	0	1	1	1	1	0	1	0	0	1	1	1	0	0
TWAS21100208	TWAS_JUL2012_yeast_a10	1	1	1	1	0	0	1	0	0	0	1	0	0	1	0	1
TWAS21100209	TWAS_JUL2012_yeast_a10	0	1	1	1	1	0	1	0	0	0	1	0	0	1	0	0
TWAS21100216	TWAS_JUL2012_yeast_a10	1	1	1	0	1	1	1	0	1	0	1	0	1	1	1	1
TWAS21100218	TWAS_JUL2012_yeast_a10	1	0	1	0	0	0	1	0	0	0	0	1	0	0	1	1
TWAS21100219	TWAS_JUL2012_yeast_a10	0	1	1	1	1	1	0	1	0	0	0	1	0	0	1	0
TWAS21100222	TWAS_JUL2012_yeast_a10	0	0	1	0	0	0	1	0	1	0	1	0	1	1	1	0
TWAS21100302	TWAS_JUL2012_yeast_a10	0	0	1	1	1	0	0	1	1	1	0	1	0	1	1	0
TWAS21100305	TWAS_JUL2012_yeast_a10	0	1	0	0	0	0	1	0	1	0	1	1	1	0	0	0
TWAS21100306	TWAS_JUL2012_yeast_a10	1	1	1	0	1	0	1	0	1	1	0	0	0	0	0	0
TWAS21100308	TWAS_JUL2012_yeast_a10	1	0	1	1	0	1	1	1	0	0	0	1	1	0	0	1
TWAS21100312	TWAS_JUL2012_yeast_a10	1	0	0	0	1	0	1	1	0	1	0	0	1	0	1	1
TWAS21100317	TWAS_JUL2012_yeast_a10	0	0	1	0	0	0	1	0	0	1	0	0	1	1	0	1
TWAS21100321	TWAS_JUL2012_yeast_a10	0	1	1	1	0	1	0	1	0	0	0	1	0	0	0	1
TWAS21100322	TWAS_JUL2012_yeast_a10	1	1	1	0	1	1	0	0	1	1	0	0	1	1	0	1
TWAS21100323	TWAS_JUL2012_yeast_a10	0	0	1	0	0	1	0	1	1	0	0	0	0	1	1	0
TWAS21100405	TWAS_JUL2012_yeast_a10	1	1	1	0	1	1	1	0	0	0	0	1	1	1	1	0
TWAS21100409	TWAS_JUL2012_yeast_a10	0	0	0	0	0	0	1	0	1	0	1	0	1	1	0	0
TWAS21100415	TWAS_JUL2012_yeast_a10	0	0	1	0	1	0	0	0	0	0	0	0	0	1	1	1
TWAS21100417	TWAS_JUL2012_yeast_a10	1	1	1	1	1	1	1	0	1	0	1	1	1	1	1	1
TWAS21100419	TWAS_JUL2012_yeast_a10	0	0	1	1	0	0	1	0	0	0	0	0	0	0	1	1
TWAS21100502	TWAS_JUL2012_yeast_a10	1	0	0	0	0	0	1	0	0	1	0	0	1	0	1	1
TWAS21100504	TWAS_JUL2012_yeast_a10	1	1	1	0	0	0	0	0	1	0	1	0	0	1	0	1
TWAS21100505	TWAS_JUL2012_yeast_a10	1	0	0	0	1	1	1	0	1	0	1	0	0	0	0	0
TWAS21100507	TWAS_JUL2012_yeast_a10	1	1	1	0	0	0	0	0	0	0	1	0	0	0	1	0
TWAS21100508	TWAS_JUL2012_yeast_a10	1	1	0	1	0	1	0	0	1	0	0	1	0	1	1	0
TWAS21100515	TWAS_JUL2012_yeast_a10	1	1	1	1	1	0	0	0	0	0	1	0	0	1	0	0
TWAS21100516	TWAS_JUL2012_yeast_a10	0	1	0	0	1	0	0	0	0	0	1	0	1	0	1	1
TWAS21100517	TWAS_JUL2012_yeast_a10	0	0	1	0	1	0	0	1	0	1	0	1	0	0	0	0
TWAS21100518	TWAS_JUL2012_yeast_a10	1	0	1	0	0	1	0	1	0	0	0	1	0	0	0	0
TWAS21100519	TWAS_JUL2012_yeast_a10	1	0	1	0	0	1	0	0	0	0	1	0	0	0	0	0
TWAS21100521	TWAS_JUL2012_yeast_a10	0	0	0	1	0	0	0	0	0	0	1	1	0	1	0	1
TWAS21100522	TWAS_JUL2012_yeast_a10	1	1	0	0	1	1	0	0	0	0	0	0	0	0	1	0
TWAS21100524	TWAS_JUL2012_yeast_a10	0	1	1	1	1	1	0	0	0	1	0	0	0	0	1	0
TWAS21100604	TWAS_JUL2012_yeast_a10	0	0	1	1	0	0	1	0	1	0	0	0	0	1	0	0
TWAS21100623	TWAS_JUL2012_yeast_a10	0	1	1	0	0	0	0	0	0	0	1	0	0	1	0	1
TWAS21100701	TWAS_JUL2012_yeast_a10	0	1	1	0	1	1	1	1	0	1	0	0	0	1	1	0
TWAS21100702	TWAS_JUL2012_yeast_a10	0	1	1	0	1	1	0	0	1	0	0	0	0	0	0	0
TWAS21100703	TWAS_JUL2012_yeast_a10	0	1	1	0	1	0	1	0	0	0	0	0	0	0	1	0
TWAS21100704	TWAS_JUL2012_yeast_a10	0	0	1	1	0	0	1	0	0	0	0	1	0	0	1	0
TWAS21100705	TWAS_JUL2012_yeast_a10	0	1	0	0	1	1	0	0	1	0	1	0	0	0	0	0
TWAS21100706	TWAS_JUL2012_yeast_a10	0	0	1	0	0	0	0	1	0	0	0	1	0	1	1	1
TWAS21100708	TWAS_JUL2012_yeast_a10	0	0	0	0	0	1	0	0	1	0	0	1	0	1	1	0
TWAS21100709	TWAS_JUL2012_yeast_a10	1	0	1	0	1	0	1	0	0	0	1	0	1	1	1	0
TWAS21100712	TWAS_JUL2012_yeast_a10	1	1	1	0	1	0	1	0	0	0	0	1	0	1	1	0
TWAS21100714	TWAS_JUL2012_yeast_a10	0	0	0	0	0	1	1	0	1	0	0	1	0	1	0	1
TWAS21100715	TWAS_JUL2012_yeast_a10	1	0	1	0	0	1	1	0	0	0	1	1	1	0	1	0
TWAS21100716	TWAS_JUL2012_yeast_a10	1	1	1	0	1	0	1	0	0	0	1	0	1	1	1	1
TWAS21100718	TWAS_JUL2012_yeast_a10	0	0	1	1	0	0	1	0	1	0	0	1	1	1	0	1
TWAS21100722	TWAS_JUL2012_yeast_a10	0	1	1	1	1	1	0	0	1	0	1	1	0	0	1	0
TWAS21100723	TWAS_JUL2012_yeast_a10	1	0	1	0	1	0	0	0	1	0	1	0	0	1	0	0
TWAS21100724	TWAS_JUL2012_yeast_a10	1	1	1	1	1	1	1	1	0	0	1	0	1	1	0	1
TWAS21100805	TWAS_JUL2012_yeast_a10	1	0	1	1	1	1	0	0	0	0	1	1	0	1	1	1
TWAS21100811	TWAS_JUL2012_yeast_a10	1	0	1	0	0	0	1	0	1	0	0	0	1	0	1	0
TWAS21100813	TWAS_JUL2012_yeast_a10	1	1	1	0	0	1	0	0	1	0	1	0	0	0	0	0
TWAS21100817	TWAS_JUL2012_yeast_a10	0	1	1	1	0	0	1	0	0	0	0	0	1	1	0	1
TWAS21100819	TWAS_JUL2012_yeast_a10	1	1	1	0	0	0	0	0	1	0	1	0	0	1	1	0
TWAS21100823	TWAS_JUL2012_yeast_a10	1	1	1	1	0	1	0	0	1	0	0	0	1	0	0	1
TWAS21100901	TWAS_JUL2012_yeast_a10	0	0	0	1	1	0	0	0	0	0	1	1	0	0	0	1
TWAS21100902	TWAS_JUL2012_yeast_a10	0	0	1	1	0	1	0	1	0	1	1	0	0	0	1	0
TWAS21100905	TWAS_JUL2012_yeast_a10	0	0	1	1	1	1	0	1	0	1	1	1	0	0	0	1
TWAS21100906	TWAS_JUL2012_yeast_a10	1	1	1	0	0	0	1	0	0	0	1	1	1	1	1	0
TWAS21100907	TWAS_JUL2012_yeast_a10	0	0	0	0	0	1	0	0	1	0	1	0	1	0	1	1
TWAS21100908	TWAS_JUL2012_yeast_a10	1	0	1	0	1	0	0	0	1	0	1	0	0	1	0	1
TWAS21100909	TWAS_JUL2012_yeast_a10	1	1	0	1	1	0	0	0	0	0	0	0	0	1	0	1
TWAS21100911	TWAS_JUL2012_yeast_a10	1	0	0	0	0	0	1	0	1	0	1	1	1	0	1	1
TWAS21100913	TWAS_JUL2012_yeast_a10	0	0	0	1	0	0	1	1	0	0	1	0	1	0	0	1
TWAS21100914	TWAS_JUL2012_yeast_a10	1	0	1	0	1	0	1	0	1	0	0	0	0	1	1	1
TWAS21100915	TWAS_JUL2012_yeast_a10	0	0	1	0	1	1	0	0	1	1	0	1	0	0	1	1
TWAS21100916	TWAS_JUL2012_yeast_a10	0	1	1	0	1	0	0	1	0	1	0	0	0	1	0	1
TWAS21100917	TWAS_JUL2012_yeast_a10	0	1	1	0	1	0	0	1	0	0	0	0	0	0	1	0
TWAS21100918	TWAS_JUL2012_yeast_a10	0	0	1	0	0	0	0	1	0	0	1	0	0	1	1	0
TWAS21100919	TWAS_JUL2012_yeast_a10	0	0	1	1	0	0	1	0	0	1	1	0	1	1	1	1
TWAS21100921	TWAS_JUL2012_yeast_a10	1	0	1	0	1	1	0	1	1	0	1	0	1	0	0	0
TWAS21100922	TWAS_JUL2012_yeast_a10	0	0	1	1	1	1	0	0	0	1	0	1	1	1	1	0
TWAS21100923	TWAS_JUL2012_yeast_a10	0	0	0	1	0	1	1	0	0	1	0	0	1	1	0	0
TWAS21100924	TWAS_JUL2012_yeast_a10	1	0	1	1	1	0	0	1	0	1	1	0	0	1	1	1
TWAS21101013	TWAS_JUL2012_yeast_a10	1	1	1	1	1	1	1	0	1	0	1	1	1	1	1	1
TWAS21101021	TWAS_JUL2012_yeast_a10	0	1	1	0	0	0	1	0	1	0	1	1	1	1	0	1
TWAS21101101	TWAS_JUL2012_yeast_a10	1	0	1	0	1	0	1	1	1	0	0	1	1	0	0	1
TWAS21101102	TWAS_JUL2012_yeast_a10	0	1	1	1	1	0	0	1	0	0	1	1	0	0	1	0
TWAS21101103	TWAS_JUL2012_yeast_a10	1	0	1	1	1	1	1	0	0	0	1	0	0	0	0	1
TWAS21101104	TWAS_JUL2012_yeast_a10	1	0	1	0	1	0	1	0	0	1	0	0	0	0	1	1
TWAS21101105	TWAS_JUL2012_yeast_a10	1	0	1	0	0	1	0	1	0	1	0	1	0	0	0	0
TWAS21101106	TWAS_JUL2012_yeast_a10	0	0	1	1	1	1	1	1	0	0	0	0	1	1	0	1
TWAS21101107	TWAS_JUL2012_yeast_a10	0	0	0	0	0	1	0	0	1	0	1	0	1	1	0	0
TWAS21101109	TWAS_JUL2012_yeast_a10	1	0	0	1	0	0	0	0	1	0	0	1	1	0	0	0
TWAS21101111	TWAS_JUL2012_yeast_a10	0	1	1	1	0	1	1	1	1	0	0	0	1	1	0	0
TWAS21101112	TWAS_JUL2012_yeast_a10	1	1	1	0	1	1	1	0	1	0	1	0	1	1	1	1
TWAS21101113	TWAS_JUL2012_yeast_a10	1	0	1	0	1	0	1	0	1	1	0	0	1	1	0	0
TWAS21101114	TWAS_JUL2012_yeast_a10	1	0	1	0	1	0	0	1	1	0	1	1	0	1	0	0
TWAS21101115	TWAS_JUL2012_yeast_a10	0	0	1	1	1	0	1	0	0	0	0	1	1	1	1	1
TWAS21101116	TWAS_JUL2012_yeast_a10	1	0	1	0	1	0	1	1	0	1	0	0	1	0	1	0
TWAS21101117	TWAS_JUL2012_yeast_a10	0	0	1	1	1	0	0	1	1	0	0	1	0	1	0	0
TWAS21101119	TWAS_JUL2012_yeast_a10	0	0	1	0	1	0	0	0	0	1	1	1	0	0	1	1
TWAS21101121	TWAS_JUL2012_yeast_a10	0	0	0	0	0	0	1	1	1	1	1	0	1	1	0	0
TWAS21101123	TWAS_JUL2012_yeast_a10	0	1	1	0	1	1	0	1	1	0	1	0	0	1	1	1
TWAS21101124	TWAS_JUL2012_yeast_a10	0	0	1	0	1	1	0	0	0	0	1	0	1	0	1	1
TWAS21101205	TWAS_JUL2012_yeast_a10	1	1	1	1	1	1	1	0	1	0	1	0	1	1	1	0
TWAS21101217	TWAS_JUL2012_yeast_a10	0	0	0	1	1	1	0	0	0	0	0	0	0	1	0	1
TWAS21101223	TWAS_JUL2012_yeast_a10	1	1	1	0	1	0	0	0	0	0	0	0	0	1	1	0
TWAS21101301	TWAS_JUL2012_yeast_a10	1	1	1	1	1	0	0	0	0	1	0	1	0	0	1	0
TWAS21101302	TWAS_JUL2012_yeast_a10	1	1	0	1	0	0	0	0	0	0	0	0	0	0	0	1
TWAS21101303	TWAS_JUL2012_yeast_a10	0	1	1	1	1	0	1	0	0	0	0	0	0	0	1	0
TWAS21101304	TWAS_JUL2012_yeast_a10	1	1	1	1	0	1	0	0	1	0	0	1	0	0	0	0
TWAS21101305	TWAS_JUL2012_yeast_a10	1	1	1	0	1	1	1	0	1	0	1	1	0	1	0	0
TWAS21101306	TWAS_JUL2012_yeast_a10	1	1	1	0	0	1	1	0	1	0	1	1	1	0	1	0
TWAS21101308	TWAS_JUL2012_yeast_a10	1	1	1	1	0	0	0	0	1	0	0	0	0	0	0	0
TWAS21101309	TWAS_JUL2012_yeast_a10	0	0	1	1	1	1	1	1	0	0	1	1	1	1	0	1
TWAS21101311	TWAS_JUL2012_yeast_a10	0	0	1	1	0	1	0	0	1	0	0	0	0	0	1	1
TWAS21101312	TWAS_JUL2012_yeast_a10	1	1	1	0	0	0	0	0	1	0	0	0	1	0	0	0
TWAS21101313	TWAS_JUL2012_yeast_a10	1	1	1	1	1	1	0	0	0	0	1	0	0	0	0	0
TWAS21101314	TWAS_JUL2012_yeast_a10	0	1	0	0	0	0	1	0	1	0	0	1	0	0	1	1
TWAS21101315	TWAS_JUL2012_yeast_a10	0	0	1	1	0	0	0	0	0	0	1	0	0	1	0	1
TWAS21101316	TWAS_JUL2012_yeast_a10	0	0	0	0	1	0	0	1	1	1	0	0	0	1	0	1
TWAS21101317	TWAS_JUL2012_yeast_a10	0	1	1	0	0	0	0	0	1	0	0	1	0	0	0	0
TWAS21101318	TWAS_JUL2012_yeast_a10	1	1	1	0	1	0	1	1	0	1	0	0	1	1	0	1
TWAS21101319	TWAS_JUL2012_yeast_a10	0	0	1	0	1	0	1	0	0	0	1	0	1	0	0	1
TWAS21101321	TWAS_JUL2012_yeast_a10	1	0	1	0	0	0	0	0	1	0	0	0	0	0	0	0
TWAS21101322	TWAS_JUL2012_yeast_a10	0	0	1	0	0	1	1	0	0	0	1	1	0	1	0	1
TWAS21101323	TWAS_JUL2012_yeast_a10	1	0	1	0	1	0	1	0	0	0	0	1	1	1	0	0
TWAS21101324	TWAS_JUL2012_yeast_a10	1	0	0	0	1	0	0	1	1	0	0	0	1	1	1	0
TWAS21101415	TWAS_JUL2012_yeast_a10	0	1	1	0	0	0	1	0	1	0	0	0	1	0	0	0
TWAS21101417	TWAS_JUL2012_yeast_a10	1	0	1	0	1	0	1	1	0	0	0	1	1	0	1	0
TWAS21101503	TWAS_JUL2012_yeast_a10	0	0	0	0	1	1	1	0	0	0	1	1	1	1	0	1
TWAS21101504	TWAS_JUL2012_yeast_a10	1	0	1	0	1	1	1	0	1	1	1	0	1	0	1	0
TWAS21101505	TWAS_JUL2012_yeast_a10	1	0	1	0	1	0	1	1	1	1	1	1	1	1	1	0
TWAS21101506	TWAS_JUL2012_yeast_a10	0	0	1	0	1	1	0	1	0	0	0	0	1	0	1	0
TWAS21101507	TWAS_JUL2012_yeast_a10	0	0	1	0	1	0	1	0	0	1	1	0	0	1	0	1
TWAS21101508	TWAS_JUL2012_yeast_a10	1	1	1	0	0	1	0	0	0	0	1	0	0	1	1	0
TWAS21101509	TWAS_JUL2012_yeast_a10	0	1	1	1	0	0	1	1	0	0	1	0	1	1	1	0
TWAS21101511	TWAS_JUL2012_yeast_a10	0	0	0	1	1	0	1	0	0	0	0	1	1	1	1	0
TWAS21101513	TWAS_JUL2012_yeast_a10	1	0	1	1	0	0	0	0	0	1	1	0	0	0	1	1
TWAS21101514	TWAS_JUL2012_yeast_a10	0	1	1	0	0	0	1	0	1	0	1	0	1	0	1	0
TWAS21101515	TWAS_JUL2012_yeast_a10	1	1	1	1	1	0	1	0	1	0	1	1	1	0	1	0
TWAS21101516	TWAS_JUL2012_yeast_a10	1	0	0	0	0	1	1	1	1	0	1	1	1	0	1	1
TWAS21101517	TWAS_JUL2012_yeast_a10	0	0	1	0	0	1	0	0	1	1	1	0	0	0	0	0
TWAS21101518	TWAS_JUL2012_yeast_a10	1	0	1	1	1	1	1	0	1	1	1	0	1	1	0	0
TWAS21101521	TWAS_JUL2012_yeast_a10	0	0	1	0	0	0	0	0	0	1	1	0	0	1	0	0
TWAS21101522	TWAS_JUL2012_yeast_a10	1	0	1	1	0	1	0	0	0	0	0	0	0	0	0	0
TWAS21101609	TWAS_JUL2012_yeast_a10	0	0	0	1	1	1	1	0	0	0	0	0	1	1	0	0
TWAS21101615	TWAS_JUL2012_yeast_a10	1	1	1	1	1	0	1	0	0	0	1	0	1	1	0	1
TWAS21101617	TWAS_JUL2012_yeast_a10	1	0	1	1	1	1	1	1	0	0	1	0	0	1	1	1
TWAS21101621	TWAS_JUL2012_yeast_a10	1	0	1	0	1	0	0	1	1	0	1	1	0	0	0	1
TWAS21110103	TWAS_JUL2012_yeast_a11	0	0	1	1	1	0	0	1	0	1	1	1	0	0	1	0
TWAS21110104	TWAS_JUL2012_yeast_a11	0	0	1	1	0	0	0	1	0	0	1	0	0	1	0	0
TWAS21110105	TWAS_JUL2012_yeast_a11	1	0	1	0	1	0	0	0	1	0	0	0	1	0	0	0
TWAS21110106	TWAS_JUL2012_yeast_a11	1	0	0	0	1	0	0	1	0	0	1	0	1	0	1	0
TWAS21110107	TWAS_JUL2012_yeast_a11	0	0	1	0	1	1	0	1	0	0	0	1	1	0	1	0
TWAS21110108	TWAS_JUL2012_yeast_a11	0	1	1	0	0	1	1	1	1	0	1	0	1	0	1	0
TWAS21110109	TWAS_JUL2012_yeast_a11	0	0	0	1	0	0	1	1	0	0	1	1	0	0	1	0
TWAS21110111	TWAS_JUL2012_yeast_a11	0	0	1	1	0	0	0	1	0	1	0	1	0	0	0	0
TWAS21110112	TWAS_JUL2012_yeast_a11	1	0	1	1	0	0	0	1	0	0	0	1	0	1	1	0
TWAS21110113	TWAS_JUL2012_yeast_a11	1	1	1	1	0	0	0	1	1	0	1	1	0	0	1	1
TWAS21110115	TWAS_JUL2012_yeast_a11	0	1	1	0	0	1	0	0	0	0	1	0	0	0	1	0
TWAS21110116	TWAS_JUL2012_yeast_a11	0	1	1	0	0	0	1	0	0	0	1	1	1	0	0	1
TWAS21110117	TWAS_JUL2012_yeast_a11	1	1	1	0	1	0	0	0	1	1	1	1	1	0	1	0
TWAS21110118	TWAS_JUL2012_yeast_a11	1	1	1	1	1	0	0	1	0	0	0	0	0	1	1	0
TWAS21110119	TWAS_JUL2012_yeast_a11	1	0	1	0	1	0	1	0	1	0	1	1	1	1	1	1
TWAS21110121	TWAS_JUL2012_yeast_a11	1	0	0	0	1	0	1	0	0	0	1	0	0	0	0	0
TWAS21110122	TWAS_JUL2012_yeast_a11	0	1	0	0	1	0	1	1	0	0	0	0	1	1	1	0
TWAS21110203	TWAS_JUL2012_yeast_a11	1	0	1	0	1	0	1	1	1	0	1	1	1	0	1	1
TWAS21110204	TWAS_JUL2012_yeast_a11	1	1	1	0	0	1	0	0	1	0	0	0	0	0	0	1
TWAS21110206	TWAS_JUL2012_yeast_a11	0	1	1	1	1	0	0	0	1	1	0	1	1	1	1	1
TWAS21110207	TWAS_JUL2012_yeast_a11	0	0	1	0	0	0	0	0	1	1	1	0	0	1	0	1
TWAS21110208	TWAS_JUL2012_yeast_a11	1	0	1	1	1	1	1	0	0	0	1	1	1	1	1	1
TWAS21110209	TWAS_JUL2012_yeast_a11	1	1	0	0	1	1	1	1	0	0	1	0	0	1	0	0
TWAS21110211	TWAS_JUL2012_yeast_a11	1	0	1	0	1	0	1	0	0	1	1	1	1	0	0	0
TWAS21110212	TWAS_JUL2012_yeast_a11	1	0	0	1	0	0	0	0	0	0	1	1	0	0	0	1
TWAS21110213	TWAS_JUL2012_yeast_a11	1	0	1	1	1	0	0	0	0	0	1	1	1	0	1	1
TWAS21110214	TWAS_JUL2012_yeast_a11	0	0	1	1	0	0	1	0	1	1	1	1	1	0	1	1
TWAS21110215	TWAS_JUL2012_yeast_a11	0	0	1	1	1	0	0	0	1	0	1	1	0	1	0	1
TWAS21110216	TWAS_JUL2012_yeast_a11	0	0	1	1	1	0	1	1	1	0	1	1	0	0	0	0
TWAS21110217	TWAS_JUL2012_yeast_a11	1	0	0	0	0	0	0	1	0	1	0	1	0	0	1	0
TWAS21110218	TWAS_JUL2012_yeast_a11	1	0	1	1	0	0	1	1	1	0	1	1	1	1	0	0
TWAS21110219	TWAS_JUL2012_yeast_a11	0	0	1	0	0	1	1	1	1	0	1	0	1	1	0	0
TWAS21110221	TWAS_JUL2012_yeast_a11	1	1	0	0	0	1	0	1	0	0	0	0	0	0	0	0
TWAS21110222	TWAS_JUL2012_yeast_a11	1	1	1	0	1	0	1	0	0	0	1	0	1	0	0	1
TWAS21110301	TWAS_JUL2012_yeast_a11	0	0	0	0	0	0	0	0	0	0	1	0	0	0	0	1
TWAS21110302	TWAS_JUL2012_yeast_a11	0	1	1	1	1	0	0	0	0	0	1	0	0	0	1	1
TWAS21110303	TWAS_JUL2012_yeast_a11	1	1	1	0	0	1	1	1	1	0	0	0	1	1	0	0
TWAS21110304	TWAS_JUL2012_yeast_a11	0	0	1	1	1	0	1	0	0	0	1	1	1	0	1	0
TWAS21110305	TWAS_JUL2012_yeast_a11	0	1	1	0	0	0	1	0	1	0	0	0	0	1	0	0
TWAS21110306	TWAS_JUL2012_yeast_a11	1	0	1	0	0	0	1	1	1	1	1	0	0	0	0	0
TWAS21110307	TWAS_JUL2012_yeast_a11	0	0	1	1	1	0	0	0	1	0	0	1	0	0	0	1
TWAS21110308	TWAS_JUL2012_yeast_a11	1	0	0	1	1	1	1	0	1	0	1	1	1	0	0	0
TWAS21110309	TWAS_JUL2012_yeast_a11	0	0	1	1	0	1	0	1	0	1	0	0	1	1	1	1
TWAS21110311	TWAS_JUL2012_yeast_a11	1	1	0	0	0	0	1	1	1	0	1	0	1	1	0	1
TWAS21110312	TWAS_JUL2012_yeast_a11	0	1	0	0	0	1	1	0	1	0	0	0	1	0	0	0
TWAS21110313	TWAS_JUL2012_yeast_a11	1	1	1	0	1	0	1	0	0	0	0	0	1	0	0	0
TWAS21110314	TWAS_JUL2012_yeast_a11	1	1	1	1	1	0	0	0	1	0	1	1	1	1	1	1
TWAS21110316	TWAS_JUL2012_yeast_a11	1	0	1	0	0	0	1	1	1	1	0	0	0	1	0	0
TWAS21110317	TWAS_JUL2012_yeast_a11	1	1	0	1	1	0	1	0	0	0	1	1	1	0	0	1
TWAS21110318	TWAS_JUL2012_yeast_a11	0	1	1	1	0	0	1	1	0	1	0	0	1	0	1	0
TWAS21110319	TWAS_JUL2012_yeast_a11	0	1	1	0	0	1	1	1	0	1	0	1	0	1	1	1
TWAS21110322	TWAS_JUL2012_yeast_a11	0	0	0	0	0	0	1	0	1	0	0	0	1	0	0	0
[truncated: 5,088 more rows]
