# Supplementary material for: Highly Combinatorial Genetic Interaction Analysis Reveals a Multi-Drug Transporter Influence Network
Source: Cell Syst. Author manuscript; Available in PMC 2021 Jan 22. (PMC6989212; doi:10.1016/j.cels.2019.09.009)
Supplement: 4 [file NIHMS1545864-supplement-4.zip › DataS3.xlsx]

## Sheet: Drug concentrations
Drug name	Concentration used in the pooled growth assay	Classification
fluconazole	23.43 uM	Azole antifungal
ketoconazole	0.364 uM	Azole antifungal
miconazole	30.5 nM	Azole antifungal
itraconazole	0.181 uM	Azole antifungal
beauvericin	6.25 uM	Antimicrobial/Chemical Probe
tamoxifen	3.9 uM	Anticancer
benomyl	62.5 uM	Antimicrobial/Chemical Probe
cycloheximide	0.03 uM	Antimicrobial/Chemical Probe
methotrexate	62.5 uM	Anticancer
camptothecin	31.25 uM	Anticancer
cisplatin	250 uM	Anticancer
bisantrene	48.8 uM	Anticancer
mitoxantrone	100 uM	Anticancer
colchicine	500 uM	Antimicrobial/Chemical Probe
imatinib	250 uM	Anticancer
valinomycin	0.00187 mg/ml	Antimicrobial/Chemical Probe

## Sheet: Drug-Transporter Relationships
Drug	Knockout Associated	Relationship	Pubmed ID	Notes	Verified by Marginal Association
beauvericin	YOR1	sensitivity	27571477		YES
benomyl	SNQ2	sensitivity	9818966		YES
benomyl	SNQ2	sensitivity	23831759		YES
benomyl	YOR1	resistance	23831759		YES
benomyl	PDR5	resistance	23831759		YES
camptothecin	SNQ2	sensitivity	9115278		YES
cycloheximide	PDR5	sensitivity	7629127		YES
cycloheximide	PDR5	sensitivity	8007969		YES
cycloheximide	PDR5	sensitivity	9818966		YES
cycloheximide	PDR5	sensitivity	10602734		YES
cycloheximide	PDR5	sensitivity	18356296		YES
cycloheximide	PDR5	sensitivity	20608983		YES
cycloheximide	PDR5	sensitivity	23831759		YES
fluconazole	PDR5	sensitivity	21217751	No formal test reported	YES
fluconazole	PDR5	sensitivity	10543755		YES
fluconazole	PDR5	sensitivity	10933641		YES
fluconazole	PDR5	sensitivity	15047528		YES
fluconazole	PDR5	sensitivity	18356296		YES
fluconazole	PDR5	sensitivity	20593017		YES
fluconazole	PDR5	sensitivity	20608983		YES
fluconazole	PDR5	sensitivity	25724885		YES
fluconazole	PDR5	sensitivity	22238618		YES
fluconazole	YCF1	sensitivity	21217751	No formal test reported	NO
fluconazole	SNQ2	resistance	18307995		YES
fluconazole	YOR1	resistance	18307995		YES
itraconazole	PDR5	sensitivity	21217751	No formal test reported	YES
itraconazole	PDR5	sensitivity	9818966		YES
itraconazole	PDR5	sensitivity	20593017		YES
ketoconazole	PDR5	sensitivity	9818966		YES
ketoconazole	PDR5	sensitivity	10712705		YES
ketoconazole	PDR5	sensitivity	18356296		YES
ketoconazole	PDR5	sensitivity	20593017		YES
ketoconazole	PDR5	sensitivity	20608983		YES
ketoconazole	SNQ2	resistance	18307995		YES
ketoconazole	YOR1	resistance	18307995		YES
miconazole	PDR5	sensitivity	18469141		YES
tamoxifen	PDR5	sensitivity	21217751	No formal test reported	YES
tamoxifen	PDR5	sensitivity	8940170		YES
tamoxifen	PDR5	sensitivity	23254431		YES
valinomycin	PDR5	sensitivity	8940170	Compared knockout to over-expression strain; phenotype only present after long growth (7 days)	NO
valinomycin	PDR5	sensitivity	9818966		NO
valinomycin	YOR1	sensitivity	9818966		YES
