# Supplementary material for: Highly Combinatorial Genetic Interaction Analysis Reveals a Multi-Drug Transporter Influence Network
Source: Cell Syst. Author manuscript; Available in PMC 2021 Jan 22. (PMC6989212; doi:10.1016/j.cels.2019.09.009)
Supplement: 5 [file NIHMS1545864-supplement-5.zip › DataS4.xlsx]

## Sheet: Growth metrics MATa
Strain	DMSO_A	itraconazole_A	methotrexate_A	tamoxifen_A	beauvericin_A	benomyl_A	bisantrene_A	camptothecin_A	cisplatin_A	colchicine_A	cycloheximide_A	fluconazole_A	imatinib_A	ketoconazole_A	miconazole_A	mitoxantrone_A	valinomycin_A
TWAS21010103	1.04072	0.327918	1.03082	-0.383637	1.05954	1.07476	0.984561	1.03559	0.994995	1.03188	0.889411	0.310304	1.06624	0.301543	0.6378	1.06891	1.06116
TWAS21010105	1.07286	0.936076	1.08562	1.13932	1.06363	0.872061	0.981029	1.08693	1.07422	1.05929	1.14052	0.827455	1.05206	0.782073	1.11106	1.13912	0.998956
TWAS21010106	1.02253	0.304091	1.03515	-0.345006	1.03194	0.588882	0.43919	0.0675789	0.784102	1.01118	0.912286	0.129342	1.03381	0.212992	0.358842	0.903041	1.06284
TWAS21010112	1.03722	0.960303	0.993358	0.978316	1.01825	0.509851	0.227156	0.935194	1.00737	1.03993	1.1052	0.836229	1.01485	0.770153	1.11926	0.958282	1.01892
TWAS21010114	1.04493	0.346399	1.02447	-0.170341	1.05441	1.06493	0.931091	1.03449	0.977078	1.03606	0.899431	0.295664	1.05308	0.24127	0.558849	1.07666	1.06002
TWAS21010115	1.0184	0.222058	1.04358	-0.342541	1.029	0.681209	0.157332	0.0657063	0.897921	1.01591	0.865639	0.149006	1.01212	0.187614	0.35938	0.904947	1.05731
TWAS21010116	1.02641	0.372305	1.01152	-0.292463	1.03754	1.07689	1.04939	1.01253	1.03234	1.01789	0.8873	0.308768	1.03234	0.233536	0.53885	1.04472	1.03992
TWAS21010117	0.823855	0.148526	0.825585	-0.376575	-0.295301	0.432163	0.0062004	0.0213135	0.518263	0.86982	0.623878	-0.0923395	0.745593	0.146609	0.149718	0.643295	0.883448
TWAS21010118	0.828153	0.776264	0.801166	0.805674	-0.219938	-0.171392	0.182006	0.766403	0.847443	0.789865	0.882828	0.685919	0.759946	0.655986	1.00524	0.75716	0.725188
TWAS21010119	0.856221	0.698802	0.89196	1.04449	-0.0233514	0.628933	0.907276	0.968436	0.865984	0.853324	0.827527	0.717484	0.862994	0.638614	0.986556	0.791114	0.725512
TWAS21010121	1.02918	0.340753	1.04002	-0.278639	1.05081	0.572367	0.292549	0.118523	0.80075	1.04675	0.903858	0.180341	1.04197	0.176139	0.454324	0.919936	1.07209
TWAS21010122	1.0436	0.420052	1.0169	0.190552	1.04881	1.06116	0.9337	1.02382	0.944062	1.04799	0.891993	0.273782	1.05949	0.274804	0.623379	1.06791	1.06079
TWAS21010203	0.912761	0.804169	0.900073	0.858997	-0.137593	0.299977	0.20743	0.791032	0.870582	0.913102	0.943681	0.706732	0.873526	0.595335	1.07695	0.850964	0.797253
TWAS21010204	1.04398	0.32927	1.06226	-0.307627	1.06518	0.676417	0.254644	0.209004	0.905774	1.0653	0.908708	0.230679	1.05496	0.216846	0.495725	0.937125	1.09243
TWAS21010205	1.06972	0.395172	1.08521	0.21674	1.09117	1.14959	1.15877	1.04682	1.09514	1.07613	0.946167	0.288367	1.07809	0.251146	0.697823	1.12251	1.09503
TWAS21010207	1.01737	0.351808	1.00492	-0.147152	1.02565	0.622388	0.358952	0.0502535	0.780487	1.02494	0.84445	0.175127	1.03858	0.23711	0.268277	0.649814	1.04196
TWAS21010208	1.02639	0.945052	0.981032	0.984287	1.00767	0.455103	0.207236	0.970826	0.995167	1.02679	1.10729	0.984676	1.0026	0.770454	1.14065	0.953424	1.01617
TWAS21010211	0.997021	0.305792	0.990404	-0.284639	1.00833	0.653096	0.120554	0.0410309	0.816359	1.00493	0.819816	0.182569	1.00158	0.318254	0.335789	0.63268	1.02016
TWAS21010212	1.06184	0.92746	1.07348	1.11624	1.05494	0.905303	0.993653	1.09475	1.0267	1.06318	1.11247	0.699032	1.05124	0.786606	1.10586	1.10718	1.00116
TWAS21010216	1.06145	0.350575	1.07538	-0.335188	1.07523	1.18482	1.11408	1.01819	1.06271	1.06212	0.911267	0.21066	1.07561	0.240524	0.602571	1.11242	1.08223
TWAS21010217	1.02834	0.352048	0.995818	-0.393689	1.04429	1.03169	0.893931	1.00886	0.945652	1.02779	0.887833	0.257539	1.05196	0.253292	0.595934	1.04719	1.04294
TWAS21010219	1.05762	0.394628	1.08314	-0.324193	1.06177	1.13968	1.02357	1.01371	0.947117	1.06007	0.898824	0.178781	1.07724	0.234453	0.607092	1.09063	1.08439
TWAS21010302	1.05695	0.928075	1.06117	0.965481	1.04121	0.675984	0.248329	0.898672	0.998971	1.04479	1.14839	0.991466	1.04064	0.736488	1.12552	1.08075	1.01249
TWAS21010305	0.886035	0.754578	0.885613	1.0249	-0.0884127	0.717306	0.873017	0.928533	0.895251	0.879925	0.898131	0.706593	0.880749	0.649429	1.00462	0.817935	0.74677
TWAS21010306	0.821536	0.126509	0.801833	-0.392885	-0.197826	0.0622384	0.176226	0.123305	0.458409	0.832158	0.548137	-0.292508	0.777027	-0.0857535	0.0757842	0.660066	0.884949
TWAS21010307	1.05356	0.967859	1.02339	1.0852	1.05055	0.922644	1.00541	1.09556	1.11996	1.04154	1.09897	0.801913	1.02789	0.824664	1.11026	1.07803	1.01853
TWAS21010308	1.07802	0.932746	1.09165	1.11347	1.06611	0.877294	1.07249	1.11699	1.06669	1.07307	1.16371	0.771172	1.07208	0.770628	1.12315	1.12578	1.0169
TWAS21010309	1.03057	0.970131	0.98762	0.98738	1.00964	0.513909	0.221432	0.970305	1.00939	1.0328	1.12405	0.927044	1.00179	0.804625	1.13251	0.95759	1.01697
TWAS21010312	1.05452	0.96289	1.01446	1.15675	1.06638	0.854896	0.967794	1.11988	1.05838	1.05104	1.11351	0.82278	1.03821	0.760317	1.14584	1.07683	1.03849
TWAS21010313	1.04376	0.946166	1.05748	1.11721	1.04998	0.968075	1.07943	1.09228	1.12334	1.03395	1.09154	0.732241	1.04495	0.73097	1.09924	1.10271	1.00536
TWAS21010314	1.04013	0.926121	0.997429	1.13998	1.03106	0.794445	1.07963	1.10998	1.04187	1.02482	1.0873	0.810816	1.02768	0.756195	1.12077	1.0626	1.01628
TWAS21010318	0.81768	0.713599	0.826952	0.796732	-0.194427	0.0499448	0.379561	0.782318	0.792469	0.82169	0.802399	0.50261	0.799092	0.729787	0.989736	0.765695	0.731054
TWAS21010321	1.06288	0.352485	1.07776	0.058322	1.07643	1.18265	1.07021	1.05511	0.982487	1.05988	0.931315	0.265096	1.0876	0.586234	0.662881	1.10656	1.08489
TWAS21010323	1.01246	0.911762	0.980743	0.960048	1.01201	0.470547	0.423962	0.941417	1.06837	1.02589	1.08931	0.72785	0.982171	0.820885	1.12268	0.949294	1.02397
TWAS21010324	1.05476	0.942146	1.06947	0.956855	1.03272	0.69415	0.311241	0.887729	1.09329	1.04839	1.14234	0.710577	1.03103	0.783706	1.11164	1.05817	1.02267
TWAS21010401	1.08427	0.932981	1.09756	1.1451	1.06935	0.899496	1.13182	1.12579	1.06335	1.07918	1.16959	0.794976	1.07924	0.759522	1.1307	1.12741	1.01781
TWAS21010402	0.85417	0.765751	0.887849	0.856759	-0.255021	-0.19297	0.16818	0.79288	0.922458	0.860604	0.874279	0.433398	0.826897	0.57171	1.02911	0.803706	0.755383
TWAS21010405	0.87533	0.784583	0.903723	0.844317	-0.172927	-0.229157	0.194654	0.87256	0.920183	0.849634	0.884386	0.734385	0.778844	0.675335	1.05405	0.809367	0.785935
TWAS21010406	0.904219	0.891049	0.846958	0.886005	-0.121126	0.384641	0.140384	0.863939	0.868568	0.876515	0.906625	0.852268	0.847308	0.845807	1.10798	0.772777	0.852387
TWAS21010407	0.838814	0.753774	0.737446	0.833948	-0.226269	0.28459	0.159119	0.815522	0.837298	0.827742	0.788953	0.664322	0.802728	0.815972	1.00483	0.742546	0.805604
TWAS21010409	1.06696	0.919047	1.07892	1.11485	1.06862	0.909497	1.03851	1.10315	1.04793	1.05391	1.13998	0.764508	1.0629	0.74694	1.10308	1.10411	1.01156
TWAS21010412	1.06338	0.360612	1.0788	-0.380758	1.06596	1.15147	1.03258	1.01374	0.980151	1.06668	0.923628	0.318349	1.089	0.289997	0.674416	1.1073	1.09061
TWAS21010414	1.04802	0.399433	1.03553	-0.315537	1.06535	1.13456	0.98968	1.02373	0.984408	1.05248	0.922174	0.308417	1.0773	0.261671	0.587482	1.09006	1.06833
TWAS21010416	1.07378	0.405279	1.07641	-0.290407	1.09462	1.13652	1.24598	1.06745	1.06953	1.08307	0.972026	0.314801	1.08762	0.510634	0.712396	1.14663	1.10811
TWAS21010417	0.829383	0.108246	0.737147	-0.142823	-0.285267	0.966771	0.997058	0.894625	0.563619	0.824049	0.680034	-0.109541	0.825652	0.00943914	0.269765	0.815251	0.832512
TWAS21010419	1.06008	0.911022	1.07501	1.11788	1.04146	0.891603	1.07612	1.11234	1.04365	1.04339	1.14058	0.758482	1.05154	0.719059	1.09627	1.11089	0.995389
TWAS21010422	1.07663	0.394129	1.09641	-0.352921	1.08263	1.14839	1.04602	1.02824	0.986791	1.06831	0.928283	0.294126	1.09807	0.250118	0.682199	1.1279	1.10241
TWAS21010423	1.02092	0.238792	1.02706	-0.098444	1.04758	0.687229	0.182947	0.113407	0.869608	1.03755	0.856615	0.128408	1.02129	0.152557	0.42649	0.915567	1.05379
TWAS21010504	0.887868	0.846239	0.902242	1.03945	-0.219951	0.726811	1.01172	0.953277	0.940403	0.886575	0.878008	0.578064	0.863597	0.745834	1.02054	0.902983	0.716678
TWAS21010506	1.07174	0.949787	1.084	1.13276	1.0673	0.96405	1.13438	1.11818	1.14003	1.05647	1.13916	0.862918	1.05992	0.761353	1.10349	1.12513	1.00734
TWAS21010507	1.04678	0.343656	1.05542	-0.309176	1.05061	0.663443	0.21043	0.1811	0.831219	1.05181	0.928455	0.131737	1.06637	0.099928	0.438979	0.940979	1.0847
TWAS21010508	1.05187	0.426404	1.03132	-0.14519	1.05988	1.1275	1.03848	0.994345	1.06677	1.04802	0.913642	0.339099	1.05703	0.262542	0.678125	1.08898	1.06541
TWAS21010511	1.06963	0.417462	1.08539	-0.292172	1.09174	1.12672	1.17745	1.04847	1.06426	1.06456	0.916528	0.424366	1.07584	0.225825	0.648673	1.09673	1.09015
TWAS21010512	0.860815	0.70181	0.87895	1.03836	-0.180682	0.731006	0.919874	0.939009	0.824509	0.840631	0.832681	0.521544	0.824619	0.680388	0.983101	0.835116	0.748196
TWAS21010514	0.936965	0.857912	0.947114	0.898771	-0.138793	0.302747	0.164983	0.864341	0.854653	0.943285	0.947376	0.798518	0.921957	0.651174	1.11153	0.873506	0.837052
TWAS21010518	0.990195	0.899927	0.926513	0.929982	0.969092	0.39495	0.227184	0.909582	0.974107	0.978385	1.05293	0.62373	0.951063	0.727096	1.07465	0.909161	0.980085
TWAS21010519	1.0649	0.941585	1.08933	1.10293	1.07169	0.942369	1.1193	1.12004	1.11647	1.0571	1.12985	0.760802	1.04498	0.762864	1.10718	1.12276	1.01419
TWAS21010522	1.03548	0.293448	1.05357	-0.157731	1.03822	0.708134	0.170881	-0.00779132	0.807244	1.04495	0.90526	0.177119	1.05199	0.223656	0.418832	0.934301	1.07368
TWAS21010523	0.857233	0.137835	0.790273	-0.150796	0.000735625	1.0538	1.01879	0.917825	0.764434	0.861762	0.626475	0.0632506	0.865163	0.100973	0.396603	0.840174	0.841189
TWAS21010524	1.06277	0.9549	1.07084	1.0809	1.06825	0.900317	1.10067	1.08722	1.09862	1.06323	1.13522	0.722864	1.04752	0.75473	1.09655	1.10376	1.00157
TWAS21010602	0.862965	0.823393	0.843899	0.860331	-0.248206	-0.183638	0.280411	0.834722	0.891611	0.864353	0.862251	1.0996	0.814997	0.841613	1.06493	0.846775	0.822723
TWAS21010603	1.06642	0.925293	1.0912	1.13381	1.05661	0.880158	1.02871	1.10754	1.05406	1.05813	1.15556	0.782518	1.0669	0.725531	1.11638	1.11043	1.00581
TWAS21010604	1.04082	0.43729	1.03772	-0.3098	1.07191	1.10429	1.03522	1.01031	1.04363	1.04297	0.897883	0.315526	1.05125	0.289835	0.564592	1.0807	1.06471
TWAS21010606	0.846243	0.150144	0.843008	-0.342728	0.430631	1.00866	1.07885	0.904124	0.719128	0.840632	0.419869	-0.248487	0.807414	-0.032215	0.252791	0.800695	0.85062
TWAS21010608	1.04586	0.410622	1.03157	-0.312781	1.05753	1.06494	0.966809	1.00896	0.982854	1.04182	0.901793	0.270334	1.07484	0.3177	0.602679	1.08018	1.05779
TWAS21010609	1.0319	0.397719	1.01237	0.449735	1.05024	1.11169	1.0393	1.01348	1.05154	1.03607	0.864104	0.281208	1.04687	0.318838	0.590163	1.08128	1.05407
TWAS21010615	1.02693	0.386841	1.00648	-0.359954	1.03834	1.04789	1.02056	1.01014	1.02457	1.03185	0.856937	0.272189	1.03037	0.26074	0.606127	1.06185	1.04462
TWAS21010617	1.03216	0.954933	1.001	1.09911	1.02244	0.864148	1.08037	1.10386	1.11115	1.0249	1.11019	1.10206	1.00256	0.780628	1.10595	1.05852	1.00098
TWAS21010619	0.820507	0.196908	0.786525	-0.356866	0.234656	0.486016	0.144706	-0.171488	0.696063	0.82261	0.621932	-0.245227	0.81506	0.154372	-0.257766	0.421714	0.806708
TWAS21010621	1.03238	0.971685	0.996638	0.971634	0.99829	0.697098	0.221441	0.932706	1.05895	1.02083	1.11525	0.863993	0.998247	0.756776	1.10894	0.924117	1.01621
TWAS21010622	1.02329	0.343608	1.00384	-0.32682	1.02938	0.530558	0.112578	0.137115	0.818244	1.03766	0.89078	0.255551	1.03621	0.212457	0.0937567	0.63738	1.06562
TWAS21010623	1.0248	0.963408	1.00078	1.11406	1.03575	0.825952	1.13968	1.10485	1.10159	1.00956	1.10483	0.781757	0.983418	0.749708	1.0926	1.06659	1.00359
TWAS21010624	1.03823	0.936608	1.0001	1.08977	1.03261	0.831195	0.969098	1.08721	1.04272	1.02839	1.08328	0.836463	1.02498	0.755453	1.08586	1.05101	0.996549
TWAS21010701	0.901304	0.17955	0.932533	-0.223183	-0.0478368	0.599165	0.128826	-0.0430271	0.651962	0.890241	0.693627	-0.163308	0.89733	0.133278	0.0864178	0.638061	0.929087
TWAS21010702	1.06853	0.968863	1.04175	1.14005	1.07423	0.895388	1.073	1.13669	1.13873	1.06413	1.13679	0.849462	1.04094	0.817692	1.16848	1.12149	1.04895
TWAS21010705	1.0563	0.414692	1.04601	-0.285004	1.07002	1.13731	1.04692	1.00708	1.05143	1.05587	0.894336	0.285647	1.0662	0.307837	0.656436	1.10555	1.07857
TWAS21010708	1.06025	0.945006	1.07237	0.958154	1.04076	0.71125	0.375537	0.899028	1.09358	1.06445	1.1494	0.772904	1.03962	0.761244	1.12759	1.09234	1.02663
TWAS21010712	1.02922	0.961351	1.00658	1.12	1.04232	0.783731	1.11346	1.119	1.1262	1.01522	1.11552	0.768941	1.00035	0.811124	1.10978	1.06216	0.989115
TWAS21010714	0.853183	0.217332	0.855186	-0.292724	-0.167373	1.03862	0.985822	0.899172	0.750555	0.815335	0.644118	-0.162948	0.894154	0.0665117	0.246948	0.788858	0.883421
TWAS21010715	1.04895	0.938457	1.02766	0.978164	1.02435	0.605585	0.302294	0.969193	1.04682	1.04553	1.13735	0.878712	1.02265	0.883649	1.12848	0.994765	1.02223
TWAS21010716	0.843838	0.824834	0.721422	0.998992	-0.17448	0.626541	0.869233	0.877071	0.885599	0.790917	0.835375	0.613548	0.759731	0.646611	0.938795	0.722097	0.695676
TWAS21010719	1.03975	0.960643	1.01902	1.07582	1.04366	0.890145	0.878883	1.08571	1.11767	1.03705	1.09787	0.732439	1.02758	0.784347	1.10391	1.05765	1.02048
TWAS21010721	1.03285	0.264361	1.03662	-0.233245	1.04968	0.778969	0.209319	0.244703	0.913689	1.03881	0.886066	0.0510087	1.04338	0.141561	0.451493	0.91957	1.07588
TWAS21010722	1.03004	0.961464	1.01521	0.951509	1.01536	0.456176	0.295472	0.940249	1.07296	1.03131	1.09817	0.734344	0.986435	0.818248	1.14131	0.99322	1.01166
TWAS21010724	1.02178	0.961617	0.997039	0.956632	1.00739	0.617942	0.212723	0.936425	1.08077	1.00969	1.11574	0.968128	0.99224	0.790755	1.12218	0.953271	1.01334
TWAS21010803	1.05174	0.372728	1.03887	-0.407868	1.04225	1.09261	0.891503	1.02655	0.972165	1.03781	0.915261	0.346731	1.07298	0.296019	0.624655	1.08891	1.05808
TWAS21010807	1.0632	0.395252	1.03412	-0.255745	1.07678	1.13427	0.950199	1.0343	0.987349	1.0744	0.924255	0.298885	1.09258	0.354374	0.631525	1.10969	1.08221
TWAS21010813	1.07657	0.385011	1.09108	-0.328794	1.07113	1.13087	1.04746	1.0373	1.0115	1.0648	0.94655	0.279234	1.0934	0.28892	0.670788	1.12239	1.09202
TWAS21010815	1.07217	0.377869	1.08749	-0.122402	1.07221	1.15105	1.0929	1.04866	0.985798	1.07858	0.942732	0.235386	1.10085	0.370876	0.669873	1.11618	1.09234
TWAS21010816	1.07026	0.977435	1.08044	1.1032	1.08135	0.935317	1.14194	1.12334	1.12752	1.0739	1.11843	0.753177	1.04516	0.782129	1.13088	1.11486	0.97976
TWAS21010817	1.07173	0.930454	1.08915	1.11243	1.06767	0.886556	1.00865	1.1049	1.04717	1.05498	1.11481	0.705073	1.0618	0.7838	1.1015	1.11049	0.998195
TWAS21010819	0.972064	0.28182	0.95436	-0.349293	0.981497	0.435483	0.197318	0.207519	0.761449	0.977216	0.795088	0.113307	0.995074	0.1373	0.0197	0.602464	0.989641
TWAS21010822	1.01204	0.373526	1.00382	-0.330064	1.03488	1.06255	0.961079	1.00179	1.00609	1.0158	0.852144	0.332594	1.02425	0.208505	0.625934	1.05006	1.05026
TWAS21010823	1.03855	0.958243	1.02109	0.957094	1.00985	0.505494	0.463295	0.935483	1.02266	1.04805	1.13109	0.860445	1.0304	0.75824	1.12681	0.988972	1.00885
TWAS21010824	1.0391	0.300936	1.04422	-0.246664	1.05323	0.734465	-0.110101	0.0332248	0.904051	1.05113	0.884368	0.102189	1.03842	0.208899	0.411663	0.891231	1.07961
TWAS21010901	1.00828	0.340206	0.982524	-0.364805	1.04286	0.584747	0.142034	0.117	0.904151	1.03417	0.825679	0.234318	0.99795	0.315816	0.227582	0.52275	1.05569
TWAS21010902	0.887978	0.187725	0.932051	-0.381226	0.174483	1.09966	1.13395	0.92189	0.891522	0.881513	0.659463	-0.0726419	0.903625	0.133396	0.40243	0.894057	0.911606
TWAS21010903	1.00311	0.326052	1.02821	0.0301836	1.03243	0.77437	0.195514	-0.00898353	0.912444	1.00696	0.807726	0.159739	1.01308	0.290018	0.345134	0.789228	1.032
TWAS21010904	0.998814	0.888947	0.952806	0.951189	0.981188	0.490238	0.241489	0.952024	0.969648	1.00109	1.07555	0.731642	0.986835	0.732181	1.10422	0.937197	0.990931
TWAS21010906	1.0766	0.465919	1.09785	-0.308285	1.08068	1.15802	1.04291	1.03077	0.976658	1.07984	0.941383	0.229354	1.10173	0.325217	0.623031	1.12861	1.09032
TWAS21010911	1.06611	0.365669	1.07343	-0.305678	1.07671	1.15276	1.14372	1.02482	1.03773	1.06842	0.934107	0.241426	1.07382	0.180222	0.658831	1.1134	1.08665
TWAS21010913	1.05971	0.886082	1.08134	1.12219	1.03657	0.885701	1.10288	1.09844	1.02404	1.04252	1.13768	0.74834	1.05149	0.703821	1.1035	1.07686	1.01491
TWAS21010914	1.02241	0.931533	1.00046	0.962622	1.00397	0.636197	0.275641	0.960963	1.04747	1.02446	1.09993	0.756826	0.980673	0.816979	1.09997	0.941751	1.00414
TWAS21010915	1.01005	0.89863	1.01032	0.956473	0.991507	0.324619	0.197061	0.968094	0.993245	1.00983	1.10602	0.940181	0.974471	0.781864	1.12661	0.974294	0.990383
TWAS21010917	0.823419	0.129236	0.846002	-0.138743	-0.203247	0.497817	0.15544	0.00346265	0.68119	0.844501	0.625357	-0.291348	0.863408	-0.287941	-0.00908182	0.613905	0.87096
TWAS21010918	0.818391	0.693925	0.825782	0.777822	0.579182	-0.272738	0.490787	0.739223	0.841743	0.795242	0.793416	0.439785	0.754423	1.35659	0.935526	0.687067	0.743034
TWAS21010919	1.03002	0.920563	0.989682	1.14162	1.02643	0.825653	1.03708	1.10105	1.0496	1.02726	1.12006	0.722436	1.00746	0.766031	1.09846	1.0399	1.0042
TWAS21010921	1.06657	0.936878	1.08392	1.11039	1.06501	0.969451	1.13288	1.12246	1.13298	1.04493	1.11736	0.78335	1.05762	0.751801	1.11956	1.12718	1.01852
TWAS21010922	1.03459	0.918175	1.04137	0.961606	0.998654	0.53335	0.239351	0.939234	0.992561	1.03327	1.11804	1.03246	1.01901	0.781462	1.11852	1.03418	1.02642
TWAS21010923	1.05098	0.936555	1.04085	1.11255	1.04632	0.828145	1.00403	1.10693	1.03926	1.03642	1.14578	0.745034	1.04757	0.767743	1.1123	1.08548	1.00806
TWAS21011001	0.862491	0.804772	0.796024	0.888053	-0.332133	0.556232	0.152598	0.834518	0.825542	0.861206	0.901657	0.988992	0.855816	0.716772	1.07129	0.809365	0.816974
TWAS21011004	1.06197	0.93945	1.04159	1.10728	1.05474	0.892855	0.913846	1.10545	1.06773	1.03897	1.1365	0.791192	1.03657	0.764432	1.09688	1.08603	0.980258
TWAS21011005	0.875715	0.133199	0.871628	-0.326443	0.570848	1.1074	1.08844	0.930419	0.904312	0.882506	0.632752	-0.00534102	0.902423	0.0568513	0.424776	0.872142	0.875633
TWAS21011006	0.991564	0.325872	0.984811	0.224949	1.0202	0.638621	0.112571	0.169394	0.891829	1.01339	0.841778	0.17504	1.0024	0.193669	0.064824	0.601253	1.03537
TWAS21011014	1.04923	0.353943	1.03633	-0.307696	1.05211	1.11932	0.938959	1.0282	0.993696	1.04426	0.905198	0.292863	1.07944	0.331788	0.572932	1.07061	1.05675
TWAS21011015	1.06511	0.956667	1.07904	1.06689	1.06855	0.922348	1.08397	1.09416	1.12119	1.04753	1.13001	0.79282	1.04853	0.768139	1.10362	1.10079	1.00365
TWAS21011017	0.985752	0.318433	0.972731	-0.332376	1.0277	0.481293	0.134236	0.241526	0.869474	1.02305	0.83928	0.20241	1.00322	0.168794	0.268371	0.66457	1.04095
TWAS21011018	1.06539	0.918687	1.07658	1.12117	1.0537	0.904264	0.986436	1.09117	1.04558	1.06353	1.14201	0.732289	1.06078	0.746124	1.09222	1.09585	0.992304
TWAS21011021	1.07369	0.433765	1.0878	-0.327295	1.09156	1.19165	1.17436	1.04973	1.04662	1.0772	0.956501	0.237023	1.10049	0.284854	0.702569	1.11987	1.10331
TWAS21011022	1.05386	0.934151	1.0078	1.06641	1.02852	0.847268	0.977642	1.09795	1.09853	1.02869	1.12435	0.746717	1.01381	0.771309	1.09807	1.08149	1.00291
TWAS21011024	1.03637	0.932656	1.00253	1.1328	1.02985	0.866107	0.955133	1.12028	1.03275	1.03151	1.11718	0.77056	1.033	0.766831	1.09235	1.05919	1.02095
TWAS21011101	1.07126	0.389004	1.0872	-0.326409	1.09075	1.15429	1.16845	1.0448	1.0793	1.08368	0.944333	0.378973	1.08851	0.443561	0.659571	1.13837	1.09443
TWAS21011103	1.05299	0.366885	1.05289	-0.377735	1.05226	1.12072	0.962088	1.02965	1.00002	1.04311	0.90075	0.268836	1.05837	0.309026	0.639513	1.09816	1.06131
TWAS21011104	1.01915	0.290116	1.00615	-0.296499	1.04163	0.646107	0.110413	-0.0886173	0.909263	1.03544	0.867737	0.228671	1.02563	0.203295	0.267689	0.578358	1.0617
TWAS21011105	1.03284	0.950337	0.998276	0.954556	1.00712	0.472005	0.245011	0.933289	1.01588	1.04451	1.10332	0.781935	1.01481	0.800644	1.12263	0.989333	1.01929
TWAS21011106	1.02752	0.944168	1.00035	0.995339	1.01005	0.603961	0.22469	0.968852	1.07431	1.02834	1.10607	0.956541	0.996277	0.817004	1.13203	0.950703	1.02917
TWAS21011113	1.04825	0.897975	1.06577	0.959931	1.03075	0.630001	0.191838	0.897745	0.979187	1.03489	1.14262	0.757009	1.0317	0.721133	1.10704	1.06281	1.00649
TWAS21011116	1.03478	0.96516	0.993656	1.14345	1.03189	0.824493	1.04357	1.10809	1.04498	1.03438	1.12742	0.780262	1.02733	0.800478	1.12728	1.05442	1.0151
TWAS21011117	1.06278	0.334549	1.08296	-0.303174	1.07659	1.1319	1.01409	1.01698	1.00261	1.0688	0.924783	0.239582	1.07969	0.348609	0.636475	1.11451	1.07653
TWAS21011118	1.03132	0.991052	1.00301	0.965716	1.01559	0.669643	0.197024	0.942807	1.07905	1.0398	1.12173	0.809744	1.01256	0.84076	1.11143	0.949549	1.01316
TWAS21011119	0.877964	0.763014	0.895216	1.03347	-0.159828	0.736369	0.845066	0.916106	0.877872	0.865946	0.845659	0.643882	0.882587	0.671727	0.965146	0.832284	0.677283
TWAS21011121	1.0217	0.948737	0.979996	0.972248	1.00805	0.477621	0.134608	0.939743	1.00699	1.02821	1.07203	1.10924	0.977575	0.905268	1.12829	0.951247	1.01426
TWAS21011122	1.02746	0.94055	1.0105	1.12617	1.03544	0.870325	1.09697	1.09512	1.12087	1.03377	1.08338	0.781359	1.01084	0.767851	1.10034	1.05865	1.00974
TWAS21011123	1.05505	0.908701	1.06652	0.958688	1.02877	0.582214	0.431039	0.938588	0.983701	1.04151	1.11479	0.652724	1.03672	0.793469	1.11532	1.06744	1.02169
TWAS21011124	0.880905	0.00361966	0.88741	-0.0624406	-0.0859543	0.568839	0.100763	0.074131	0.708397	0.877191	0.684299	-0.1841	0.874055	-0.0964735	0.104384	0.632573	0.920332
TWAS21011202	1.05957	0.9621	1.06671	0.96223	1.04021	0.621164	0.22268	0.929269	1.0118	1.06119	1.15742	0.709037	1.03769	0.756581	1.1421	1.08772	1.02118
TWAS21011203	0.883244	0.82188	0.891344	0.879548	-0.199859	-0.0556481	0.475133	0.818828	0.835471	0.892834	0.938119	1.30774	0.853065	0.71007	1.0938	0.827517	0.781362
TWAS21011205	1.00071	0.930857	0.968694	0.965689	0.993686	0.507575	0.218628	0.9522	1.05216	1.00133	1.09499	0.812388	0.971199	0.778292	1.10163	0.923124	1.01447
TWAS21011206	1.03645	0.303782	1.05454	0.204915	1.0513	0.590405	-0.0637892	0.0535673	0.882843	1.04849	0.888901	0.319931	1.0547	0.20037	0.455214	0.956927	1.08645
TWAS21011209	1.02824	0.311487	1.04121	-0.289926	1.03087	0.71301	0.50769	0.17344	0.906629	1.02731	0.895241	0.228775	1.03159	0.208579	0.451279	0.933142	1.06173
TWAS21011211	1.077	1.00269	1.09163	1.07766	1.07714	0.940479	1.15739	1.12252	1.15764	1.06823	1.16085	0.810036	1.07214	0.803814	1.12936	1.12781	1.02593
TWAS21011213	0.929593	0.178586	0.914049	-0.383178	0.963236	0.543027	0.10314	0.340378	0.878173	0.94804	0.813619	0.0626956	0.936428	0.265832	-0.060442	0.52893	0.972304
TWAS21011214	1.06544	0.385293	1.08366	-0.320722	1.07653	1.09344	1.11875	1.02323	0.983516	1.06485	0.93633	0.302711	1.09017	0.235621	0.65864	1.10948	1.08819
TWAS21011216	1.04155	0.290419	1.05899	-0.141488	1.048	0.686025	0.293136	-0.0013311	0.854986	1.05793	0.891885	0.172411	1.05738	0.219163	0.442815	0.946882	1.0804
TWAS21011217	0.850684	0.187691	0.886367	-0.127899	-0.172928	1.05873	1.09085	0.851686	0.817168	0.81524	0.599135	-0.226174	0.842033	0.0742524	0.361212	0.831909	0.852569
TWAS21011221	0.873433	0.189598	0.755177	-0.374603	-0.165032	0.999026	1.04986	0.937174	0.810533	0.858278	0.591377	-0.122359	0.83949	0.23093	0.278239	0.816447	0.864845
TWAS21011223	1.07195	0.914136	1.08535	1.11319	1.07356	0.900586	1.05682	1.11766	1.04496	1.06217	1.14525	0.791032	1.06668	0.748036	1.09981	1.10121	1.0102
TWAS21011302	0.864326	0.765308	0.885399	0.89534	-0.187522	-0.142725	0.241121	0.889381	0.817087	0.889712	0.841408	1.06295	0.809425	0.710825	1.07982	0.805597	0.728306
TWAS21011303	0.900044	0.0995096	0.835431	-0.381872	-0.151611	0.493359	0.271528	-0.133597	0.635967	0.879642	0.663833	0.09971	0.88068	0.0263039	-0.00857232	0.389766	0.928617
TWAS21011304	1.01201	0.270268	1.01796	-0.30925	1.05309	0.751801	0.1864	-0.0743921	0.88688	1.0388	0.870618	0.153591	1.03236	0.19166	0.354501	0.894514	1.07255
TWAS21011306	1.06965	0.406391	1.09476	-0.396049	1.07537	1.1046	1.03653	1.03104	1.00168	1.0731	0.943826	0.287181	1.09528	0.318316	0.660449	1.11912	1.0897
TWAS21011307	1.00235	0.960737	0.982076	0.960913	1.00594	0.387613	0.268715	0.95743	1.05068	1.00121	1.08528	0.814376	0.964374	0.835133	1.12442	0.931155	1.00635
TWAS21011308	1.08225	0.38947	1.08216	-0.331374	1.08758	1.13356	1.03532	1.02826	1.00194	1.07882	0.940978	0.29856	1.10567	0.283956	0.668809	1.12138	1.10234
TWAS21011311	1.05908	0.327063	1.07727	-0.115867	1.08705	1.1709	1.12679	1.03841	1.05332	1.06328	0.932506	0.186028	1.08597	0.251698	0.639853	1.12532	1.08365
TWAS21011312	1.07974	0.927566	1.09601	1.12645	1.07574	0.959792	0.950464	1.10882	1.04474	1.08056	1.14724	1.0274	1.07372	0.7635	1.1318	1.13276	1.01237
TWAS21011313	1.04986	0.391475	1.03433	-0.385037	1.04093	1.12322	0.878201	1.01631	0.977662	1.05652	0.903907	0.311795	1.06744	0.279703	0.610158	1.07238	1.06508
TWAS21011315	1.03894	0.927014	1.05531	0.973212	1.02449	0.556962	0.224558	0.946683	1.08191	1.03983	1.11562	0.708942	1.02204	0.775178	1.09817	1.04559	1.01522
TWAS21011316	1.02854	0.300484	1.02764	-0.1963	1.04199	0.772422	0.215253	0.173527	0.888111	1.04542	0.909653	0.150397	1.049	0.0816933	0.410144	0.889643	1.07417
TWAS21011317	1.01771	0.273096	1.01527	-0.123972	1.02229	0.605906	0.278974	0.0130302	0.852033	1.0203	0.83316	0.174065	1.01622	0.148015	0.20102	0.687905	1.0512
TWAS21011318	1.04119	0.907017	1.05336	0.935025	1.01907	0.69433	0.298401	0.897156	1.07183	1.04241	1.09892	0.858747	1.01334	0.774311	1.09657	1.05126	1.0007
TWAS21011401	1.05451	0.405548	1.02869	-0.148755	1.07043	1.07636	0.901025	1.02325	0.996088	1.05184	0.87235	0.379492	1.06479	0.317382	0.693044	1.08171	1.06991
TWAS21011404	1.07876	0.431001	1.09783	0.0306142	1.07611	1.15498	1.04851	1.02758	0.996941	1.08142	0.965313	0.279921	1.10718	0.562701	0.617382	1.11868	1.09533
TWAS21011405	1.01416	0.367369	0.994673	-0.268032	1.0287	0.564639	0.309858	-0.124369	0.888798	1.02407	0.8433	0.153195	1.02204	0.212715	0.249322	0.658028	1.05169
TWAS21011407	0.825141	0.699265	0.886464	1.02554	-0.44166	0.514598	0.914239	0.935201	0.871498	0.840107	0.887621	0.789579	0.860087	0.950639	0.959324	0.810631	0.77565
TWAS21011413	1.03329	0.34316	1.04998	-0.394469	1.0505	0.710042	0.196696	0.0939083	0.88239	1.04551	0.899698	0.117338	1.03861	0.202572	0.42936	0.926453	1.08725
TWAS21011414	1.07539	0.397624	1.08671	-0.342797	1.08403	1.13015	1.07898	1.02981	0.99241	1.07392	0.955834	0.339179	1.10886	0.467222	0.637865	1.117	1.09086
TWAS21011415	1.0709	0.396072	1.07563	-0.37912	1.08959	1.16661	1.12962	1.04064	1.06631	1.06664	0.907964	0.256865	1.08389	0.244143	0.656713	1.12466	1.09735
TWAS21011421	1.0355	0.427738	1.01267	-0.335452	1.05053	1.13279	0.983094	0.993881	1.05582	1.04819	0.892978	0.286476	1.05166	0.3667	0.591238	1.05966	1.04957
TWAS21011423	1.05628	0.970826	1.06958	0.958019	1.09692	0.605387	0.260696	0.936562	1.08796	1.07207	1.14161	0.771275	1.03176	0.743312	1.13367	1.09249	1.08419
TWAS21011503	1.05744	0.381453	1.03532	-0.354086	1.07689	1.15725	1.0366	1.02232	1.06539	1.06024	0.898735	0.311903	1.07056	0.277854	0.670271	1.11209	1.08207
TWAS21011506	1.05684	0.910182	1.07082	1.13598	1.05802	0.920339	1.02094	1.10853	1.05702	1.04988	1.13589	0.805493	1.04698	0.751868	1.1161	1.08229	1.00518
TWAS21011507	1.05301	0.920216	1.07266	0.947736	1.02902	0.726807	0.333391	0.948902	1.01842	1.04665	1.14557	0.727443	1.04141	0.796386	1.12176	1.06811	1.01775
TWAS21011509	1.03403	0.913492	0.995609	1.14913	1.02043	0.845929	1.04495	1.10528	1.04104	1.03056	1.08983	0.752351	1.02795	0.962858	1.0945	1.05144	1.00782
TWAS21011511	1.07048	0.947383	1.08645	1.07084	1.06413	0.883884	1.16363	1.11116	1.10269	1.05613	1.11697	0.739	1.05277	0.770789	1.10766	1.13613	1.01389
TWAS21011512	1.06333	0.954019	1.02341	1.12089	1.05166	0.901516	1.01287	1.11079	1.06324	1.04958	1.11869	0.780516	1.05611	0.765925	1.11414	1.10112	1.02481
TWAS21011516	0.834729	0.730715	0.837073	0.828239	-0.121779	-0.116216	0.209983	0.801799	0.904371	0.860044	0.874066	0.809419	0.787311	0.600034	1.0093	0.745908	0.769599
TWAS21011518	1.03185	0.301566	1.04986	-0.318339	1.04699	1.10151	1.14133	0.991385	1.00763	1.04129	0.851986	0.198788	1.05912	0.301263	0.583121	1.07602	1.06993
TWAS21011519	1.05282	0.922118	1.05699	0.959431	1.03166	0.639396	0.281487	0.929804	1.08809	1.0472	1.13492	0.794705	1.0263	0.72323	1.11389	1.06818	1.01657
TWAS21011521	1.05335	0.889673	1.06673	1.14663	1.05314	0.913577	1.02423	1.1109	1.03883	1.05049	1.11707	1.00092	1.04931	0.701746	1.10815	1.09927	1.00717
TWAS21011522	1.01611	0.349849	1.0042	-0.35061	1.01696	0.643681	0.189104	0.117248	0.850438	1.02279	0.850161	0.196321	1.01346	0.246609	0.00303251	0.651359	1.03751
TWAS21011603	0.9193	0.799313	0.949059	1.07767	-0.195152	0.756285	0.943962	0.985265	0.924251	0.908877	0.946187	0.627578	0.91124	0.649502	1.07677	0.9395	0.785027
TWAS21011605	1.00399	0.339069	1.00512	-0.0495225	1.01835	1.04956	0.999112	0.949987	1.0252	0.971963	0.850633	0.285865	1.00239	0.240606	0.494871	1.00224	0.999995
TWAS21011607	1.02557	0.908443	1.04664	0.946052	1.01866	0.658118	0.521465	0.924868	1.07777	1.02728	1.07407	0.995884	1.00196	0.813862	1.09268	1.05325	0.999828
TWAS21011611	1.045	0.374491	1.0145	-0.171383	1.05987	1.08077	1.08938	0.994351	1.02201	1.03317	0.879374	0.338321	1.06221	0.25233	0.64496	1.09841	1.05506
TWAS21011615	1.01121	0.360943	1.00393	-0.0376743	1.01898	1.05791	0.984526	0.993345	0.923127	1.01621	0.858368	0.323523	1.01528	0.313076	0.570861	1.02031	1.02743
TWAS21011618	0.995042	0.916052	0.934621	0.943704	0.944892	0.170432	0.0357306	0.899037	0.949172	0.971267	1.02022	0.810039	0.958194	0.700376	1.05803	0.883538	0.956252
TWAS21011619	1.03999	0.923432	1.05383	0.93938	1.02819	0.719029	0.207173	0.885137	1.09128	1.03001	1.1083	0.846686	0.996634	0.75647	1.09591	1.04433	1.00805
TWAS21011621	1.04908	0.898097	1.06669	1.10668	1.03829	0.904502	1.00835	1.0857	1.03584	1.02562	1.12055	0.61976	1.04	0.868337	1.07489	1.08645	0.975936
TWAS21011622	1.05971	0.365702	1.07326	-0.228736	1.06585	1.08814	1.09076	1.03101	0.975451	1.05519	0.904811	0.227521	1.07822	0.227493	0.632576	1.10522	1.07455
TWAS21020105	0.857258	0.224923	0.788502	-0.326402	0.149104	1.06452	0.85049	0.885747	0.778069	0.86725	0.642898	-0.0800967	0.870688	0.0919938	0.378569	0.834491	0.890587
TWAS21020107	1.03448	0.348546	1.04361	-0.222394	1.07779	0.604103	-0.053769	-0.0950801	0.940122	1.0499	0.910962	0.1576	1.04183	0.260306	0.477043	0.912421	1.08738
TWAS21020108	1.04486	1.00263	1.00978	1.12175	1.04602	0.86426	1.05071	1.11255	1.12841	1.03309	1.10523	0.830744	1.02716	0.834256	1.12921	1.07498	1.01855
TWAS21020115	1.06034	0.364935	1.06507	-0.161215	1.06306	1.14652	1.10506	1.02513	1.0576	1.0603	0.89625	0.253978	1.07282	0.245344	0.657959	1.11636	1.09048
TWAS21020117	1.08952	0.430832	1.09831	-0.264495	1.09925	1.15106	1.07862	1.06476	1.01516	1.08912	0.968313	0.279289	1.10875	0.26297	0.680854	1.14131	1.10231
TWAS21020122	1.05048	0.960661	1.06434	0.952028	1.02912	0.621194	0.281142	0.934852	1.08686	1.04772	1.10428	0.775634	1.02085	1.13194	1.11989	1.06808	1.01177
TWAS21020203	1.06554	0.948118	1.08292	0.983111	1.05779	0.741835	0.535593	0.937159	1.07582	1.05687	1.12562	0.776567	1.03529	0.833444	1.12923	1.08711	1.02429
TWAS21020204	1.0293	0.319859	1.04596	0.272227	1.02762	1.1139	1.11325	0.990699	1.01568	1.03316	0.854252	0.138205	1.04475	0.263745	0.653698	1.09261	1.05852
TWAS21020206	1.02627	0.368086	1.00642	0.212607	1.04197	0.495552	0.181197	0.172482	0.88747	1.05131	0.845261	0.258087	1.03023	0.256546	0.187799	0.632263	1.07469
TWAS21020221	0.938076	0.209154	0.957471	-0.375923	0.30009	1.11562	1.06665	0.951971	0.864062	0.93758	0.771007	-0.0115787	0.960236	0.131392	0.486126	0.93512	0.929708
TWAS21020302	0.897976	0.796467	0.920637	0.876592	-0.194348	0.266809	0.177578	0.833385	0.87674	0.885834	0.915831	0.785367	0.866184	0.652748	1.04523	0.85536	0.797367
TWAS21020303	1.05069	0.40762	1.02973	-0.258363	1.05669	1.10041	0.928039	1.01545	0.968951	1.04691	0.907443	0.333394	1.0673	0.558275	0.596172	1.09653	1.06704
TWAS21020309	1.04277	0.923981	1.07346	1.15021	1.04666	0.882386	1.05739	1.10445	1.03623	1.03258	1.11373	0.762357	1.04098	0.752718	1.1063	1.07725	0.984098
TWAS21020316	1.04517	0.95252	1.0612	1.14859	1.05812	0.923891	1.12829	1.11661	1.11493	1.03747	1.12286	0.740969	1.03317	0.746187	1.10633	1.09794	1.00091
TWAS21020403	1.03308	0.952309	1.01184	1.09186	1.03225	0.869126	0.965875	1.10859	1.08631	1.02389	1.09428	0.835162	0.997135	0.764484	1.10497	1.06406	1.00809
TWAS21020415	1.06679	0.911136	1.08223	1.15776	1.06016	0.900488	1.07111	1.11449	1.05752	1.05679	1.12828	0.795761	1.05099	0.745138	1.12301	1.10277	1.00462
TWAS21020502	1.05996	0.411478	1.08105	-0.292092	1.05563	1.10675	1.06013	1.01425	0.976388	1.06861	0.926988	0.252553	1.08	0.288306	0.661617	1.09168	1.08287
TWAS21020503	1.06415	0.929623	1.07732	0.966409	1.03367	0.578174	0.207024	0.932295	1.00914	1.04898	1.15341	0.717785	1.03649	0.738498	1.10462	1.05897	1.01368
TWAS21020505	1.02326	0.98574	0.98609	0.95537	1.0062	0.626033	0.185894	0.937235	1.07342	1.0102	1.0865	0.725704	0.980703	0.80409	1.12569	0.92446	1.0168
TWAS21020605	0.899139	0.72645	0.89598	1.04158	-0.151679	0.570428	0.917073	0.95574	0.877337	0.841901	0.911812	0.729546	0.87249	0.58294	0.993172	0.874604	0.765514
TWAS21020613	1.01275	0.365383	1.00061	0.301669	1.031	0.585999	0.252902	0.11554	0.877486	1.02892	0.861183	0.24546	1.0062	0.264268	0.27522	0.664668	1.05724
TWAS21020701	0.980844	0.271409	0.998884	-0.257055	0.986694	0.673916	0.169444	-0.111897	0.711919	1.00673	0.829903	0.0259165	0.990336	0.0885657	0.283744	0.893953	1.01172
TWAS21020702	1.03604	0.909606	1.04913	0.944886	1.01411	0.626226	0.320064	0.889487	1.05987	1.04306	1.09657	0.788765	1.00078	0.716521	1.1	1.04788	1.00185
TWAS21020703	1.04548	0.359385	1.05553	-0.279256	1.0553	1.07851	0.990951	0.992397	0.974881	1.0313	0.881941	0.347579	1.03625	0.24407	0.612905	1.07243	1.0475
TWAS21020704	1.03939	0.878939	1.05375	1.10499	1.02966	0.913339	0.931215	1.06458	0.976641	1.0337	1.091	0.781334	1.02686	0.748238	1.05991	1.0594	0.963561
TWAS21020706	1.05582	0.357166	1.07089	-0.173995	1.09264	1.14301	1.16195	1.01577	1.05616	1.0648	0.908978	0.250596	1.07413	0.272868	0.626888	1.11261	1.08724
TWAS21020801	0.974723	0.220984	0.967517	-0.267926	0.968225	0.972637	0.849862	0.923746	0.888626	0.971706	0.781878	0.193559	0.97617	0.210867	0.471846	0.945727	0.969502
TWAS21020802	1.04356	0.910545	1.04724	0.954661	1.03321	0.636098	0.351832	0.922595	1.09166	1.03158	1.09796	0.887079	1.00898	0.751714	1.11271	1.04918	1.01083
TWAS21020804	1.03825	0.93496	0.981949	1.14669	1.02638	0.832766	1.03818	1.11556	1.05905	1.03146	1.10471	0.915381	1.01671	1.32886	1.11611	1.0491	1.00836
TWAS21020806	1.05913	0.998355	1.07151	0.957644	1.04061	0.555526	0.0549691	0.965761	1.00024	1.04642	1.14354	0.948838	1.04613	0.804126	1.12653	1.08242	1.0262
TWAS21020817	1.03103	0.96843	1.01026	1.10039	1.0387	0.850135	1.06048	1.10002	1.10605	1.0183	1.11039	0.871097	1.01802	0.836197	1.09746	1.05975	1.00442
TWAS21020902	0.978696	0.379255	0.962076	-0.357616	1.00578	0.539058	0.159665	0.179132	0.837997	1.00308	0.809584	0.246207	0.982136	0.238031	0.328671	0.608393	1.01396
TWAS21020903	1.07957	0.949099	1.0857	1.11666	1.06833	0.928493	1.12618	1.12372	1.11698	1.07488	1.16548	0.841686	1.0688	0.765228	1.12264	1.10955	1.0113
TWAS21020904	1.05864	0.479846	1.02835	-0.309252	1.0799	1.10296	0.885014	1.03797	0.992458	1.06338	0.914528	0.319548	1.0764	0.317951	0.610025	1.09235	1.08308
TWAS21020906	1.04473	0.936191	0.998079	1.09955	1.04858	0.822289	0.998589	1.10012	1.09221	1.03144	1.12578	0.801173	1.00065	0.76177	1.1129	1.073	1.00621
TWAS21020912	0.839824	0.133897	0.869062	-0.327856	0.192926	1.03606	1.11695	0.882867	0.818381	0.837107	0.606382	-0.0583759	0.853303	0.0277929	0.36207	0.825035	0.866564
TWAS21021001	0.839019	0.669247	0.894881	0.995271	-0.0754331	0.174961	0.81689	0.931911	0.919102	0.834421	0.793756	0.482443	0.843914	0.528736	0.918365	0.765822	0.602709
TWAS21021002	1.05217	0.876516	1.06581	0.96344	1.02405	0.527952	0.313166	0.936616	0.99853	1.05514	1.11093	0.978641	1.02983	0.774341	1.11212	1.06838	1.0011
TWAS21021005	1.04648	0.941987	1.06016	0.980664	1.02371	0.640177	0.199213	0.950742	1.02347	1.04444	1.09962	0.805847	1.02853	0.761559	1.15063	1.06222	1.01958
TWAS21021007	1.05598	0.391066	1.0693	-0.13745	1.06678	1.17579	1.12708	1.03063	1.07445	1.05981	0.962733	0.215061	1.07791	0.29363	0.560867	1.12576	1.08896
TWAS21021102	1.03086	0.284628	1.02706	-0.372785	1.03536	0.666212	0.178435	0.161454	0.920791	1.04365	0.885021	0.178746	1.03281	0.290217	0.370933	0.886387	1.06793
TWAS21021207	0.834161	0.150073	0.805809	-0.314533	-0.292501	1.05966	0.970379	0.902997	0.844333	0.833072	0.50552	-0.110983	0.829246	-0.130845	0.389164	0.823145	0.868383
TWAS21021301	1.03893	0.909901	1.06857	0.954408	1.00501	0.538288	0.334653	0.907617	0.979737	1.01869	1.08195	0.727404	0.996373	0.798238	1.11088	1.05076	0.976857
TWAS21021305	1.04577	0.39136	1.03742	-0.311653	1.05906	1.14044	0.960803	1.0168	1.05766	1.05354	0.903494	0.325126	1.06573	0.386241	0.613174	1.08555	1.07516
TWAS21021317	0.883431	0.129811	0.906676	-0.224535	0.00139075	0.593305	0.241061	-0.186728	0.780628	0.901691	0.678376	0.0979084	0.901202	-0.0138528	0.092802	0.684683	0.934341
TWAS21021405	1.03158	0.380872	1.00543	-0.242542	1.04805	0.690367	0.309093	0.0878304	0.844075	1.04657	0.895674	0.304642	1.05703	0.296378	0.361959	0.697616	1.07851
TWAS21021409	1.0236	0.318007	1.03411	-0.105453	1.05504	0.624851	0.167203	0.0400685	0.834689	1.04725	0.862846	0.0740877	1.04002	0.23718	0.491453	0.91138	1.07918
TWAS21021415	1.02758	0.957317	0.994055	0.967608	1.00251	0.483992	0.221222	0.955551	0.987711	1.02674	1.12602	1.54626	1.01711	0.811203	1.10326	0.962935	1.01138
TWAS21021419	0.865984	0.108693	0.889689	-0.127672	0.211101	0.491943	0.246081	0.0688739	0.634619	0.808404	0.613472	-0.211081	0.847719	0.0170739	-0.197927	0.579429	0.851762
TWAS21021504	0.814365	0.776762	0.857073	0.828231	-0.0288422	-0.158105	0.167957	0.749502	0.897594	0.846048	0.877388	0.578336	0.820626	0.714115	1.02302	0.738594	0.75221
TWAS21021505	1.06468	0.94304	1.08451	1.12478	1.05881	0.881547	1.02876	1.10324	1.05068	1.06155	1.13548	0.729955	1.06793	0.75285	1.09671	1.10217	0.999631
TWAS21021506	1.07216	0.375695	1.09033	0.220709	1.09076	1.17692	1.17518	1.03026	1.05069	1.07906	0.931443	0.295007	1.09289	0.479216	0.643607	1.11518	1.10142
TWAS21021508	1.00598	0.878656	1.02925	1.13277	1.01385	0.786979	1.04437	1.0728	1.00931	1.00369	1.0586	0.798104	1.0139	0.676009	1.05337	1.02222	0.962593
TWAS21021509	1.04372	0.992255	1.01319	1.09026	1.05143	0.836784	1.0589	1.10786	1.11485	1.04112	1.08826	0.902634	1.0258	0.847242	1.1205	1.08626	1.01912
TWAS21021604	1.0559	0.342695	1.02455	-0.282099	1.05729	1.16155	1.00258	1.00923	1.04257	1.05187	0.890713	0.317015	1.05633	0.305363	0.620853	1.09092	1.07544
TWAS21021605	1.04809	0.928936	1.06219	0.978878	1.02463	0.676141	0.392024	0.959975	1.01325	1.04476	1.13552	0.768709	1.03017	0.78316	1.12104	1.06116	1.00918
TWAS21030309	1.06265	0.931525	1.07862	0.957692	1.03271	0.680453	0.260089	0.937412	1.01232	1.06708	1.16172	0.848324	1.04738	0.777085	1.13974	1.08079	1.02593
TWAS21030316	0.912632	0.197346	0.937494	-0.386542	-0.149396	1.09614	1.12289	0.934157	0.83306	0.9163	0.714008	-0.104307	0.960832	0.0900806	0.448057	0.910967	0.947753
TWAS21030421	0.794763	0.148439	0.759118	-0.150879	-0.197718	0.50458	0.16479	-0.130708	0.552859	0.783851	0.537905	-0.100709	0.792916	0.096708	-0.180394	-0.108613	0.832087
TWAS21030505	0.868409	0.0393006	0.861213	-0.347042	-0.183068	1.0823	1.08238	0.903673	0.822061	0.868374	0.622834	-0.201365	0.883018	-0.139436	0.376619	0.859101	0.889451
TWAS21030605	1.06033	0.353837	1.08188	0.204405	1.07844	1.10052	1.08969	1.04347	0.98887	1.05721	0.933249	0.273115	1.08843	0.549774	0.653301	1.11848	1.08385
TWAS21030814	1.04079	0.330789	1.0612	-0.262793	1.07372	1.16206	1.1523	1.00292	1.03828	1.05289	0.908219	0.0925553	1.06139	0.275075	0.61823	1.09277	1.06855
TWAS21030901	1.03145	0.409879	1.02338	-0.326576	1.05478	1.12524	0.893126	1.01527	1.05297	1.03508	0.85348	0.301868	1.04203	0.246811	0.649947	1.07714	1.03591
TWAS21031002	1.06071	0.384404	1.03808	-0.187581	1.06156	1.10331	1.00491	1.03723	0.997813	1.05579	0.919947	0.281161	1.07595	0.46094	0.593158	1.09191	1.07829
TWAS21031005	0.885173	0.734522	0.924665	1.08002	-0.170439	0.777638	0.86311	0.971779	0.888822	0.854425	0.859381	0.828658	0.873925	0.623161	1.02703	0.819321	0.770065
TWAS21031012	1.03874	0.346703	1.0541	0.211804	1.04556	0.596451	0.218051	0.366745	0.838437	1.0511	0.894563	0.183313	1.04939	0.202156	0.446521	0.928511	1.07578
TWAS21031014	1.03905	0.919631	0.994554	1.13838	1.03096	0.86384	0.929306	1.1105	1.04021	1.03455	1.09157	0.776736	1.02444	0.788194	1.11134	1.05998	1.01363
TWAS21031107	1.03354	0.978945	1.01514	1.12146	1.0295	0.819558	0.879243	1.0992	1.03791	1.02348	1.09936	0.832474	1.01685	0.795794	1.10946	1.05694	0.991919
TWAS21031117	0.945878	0.813189	0.964123	1.10893	-0.137169	0.854149	0.937936	1.02402	0.947105	0.921147	0.983188	0.705264	0.920331	0.720936	1.08842	0.952933	0.814344
TWAS21031218	0.929819	0.802348	0.946918	0.908167	-0.191846	0.279923	0.219357	0.851089	0.882052	0.930361	0.927837	0.680591	0.878835	0.646995	1.07038	0.865884	0.80758
TWAS21031303	1.02433	0.962483	1.00667	1.12422	1.03921	0.813382	1.12786	1.10018	1.11448	1.01533	1.09249	0.88832	0.995093	0.832839	1.14241	1.07585	1.01044
TWAS21031412	1.04176	0.921784	1.05887	1.10594	1.03332	0.945931	1.09964	1.08817	1.10725	1.02625	1.11126	0.728771	1.02285	0.71751	1.08525	1.08716	0.968406
TWAS21031418	1.05781	0.929511	1.07209	1.10377	1.05823	0.90532	1.14216	1.11789	1.11883	1.0465	1.12664	0.747758	1.04815	0.742952	1.09272	1.10189	1.00751
TWAS21031421	1.03445	0.386219	1.00903	-0.257982	1.03302	1.09917	0.848211	0.991105	0.98385	1.02733	0.881177	0.231084	1.06468	0.296025	0.600716	1.05426	1.04894
TWAS21031517	1.03669	0.959676	1.00507	1.12072	1.01841	0.907995	0.845092	1.08636	1.03809	1.04099	1.11427	0.836131	1.02002	0.754887	1.1104	1.03343	1.00278
TWAS21040107	1.04803	0.962767	1.06571	1.06405	1.0574	0.865643	1.05637	1.08245	1.12962	1.04523	1.09814	0.747229	1.03007	0.762592	1.08769	1.09389	0.985854
TWAS21040109	1.01086	0.278751	1.02937	-0.290509	1.03645	0.621905	0.169363	-0.153441	0.873892	1.03181	0.83921	0.0693376	1.02316	0.0834376	0.407599	0.895105	1.06207
TWAS21040114	1.034	0.943321	1.06594	0.958484	1.02215	0.555089	0.285759	0.896286	1.07205	1.04992	1.10127	0.975777	1.01203	0.7733	1.10074	1.05857	1.01213
TWAS21040118	0.989041	0.328126	0.981157	-0.388519	1.01065	0.605697	0.0859807	-0.293796	0.886498	1.00742	0.838398	0.0859359	0.986821	0.25019	0.0202478	0.700726	1.01925
TWAS21040208	0.872748	0.018475	0.843773	-0.163452	0.303025	1.08816	1.10183	0.893563	0.883277	0.885153	0.669861	-0.123591	0.922205	0.0010292	0.470572	0.857734	0.880617
TWAS21040209	0.8755	0.112529	0.828109	-0.365077	-0.114422	0.403967	0.154552	-0.159626	0.640053	0.87486	0.675395	-0.096242	0.860065	0.0289356	-0.169772	0.126454	0.878452
TWAS21040214	0.990798	0.292851	1.00068	-0.325345	1.0178	0.658167	0.160222	-0.162762	0.877141	1.01638	0.860374	0.134431	1.00135	0.202747	0.361663	0.863081	1.0411
TWAS21040222	1.04919	0.36079	1.01511	0.047715	1.05371	1.08044	0.897397	1.02995	0.991101	1.042	0.908019	0.279715	1.0738	0.297325	0.621954	1.086	1.05006
TWAS21040302	0.864853	-0.0748491	0.843443	-0.314139	-0.132454	0.993748	1.02948	0.896595	0.769982	0.859425	0.600865	-0.184515	0.859503	0.06326	0.297964	0.819661	0.856388
TWAS21040303	1.05793	0.365966	1.06602	-0.179582	1.07452	1.15284	1.13708	1.02551	1.06927	1.06521	0.939882	0.302781	1.07743	0.315044	0.67106	1.11959	1.08469
TWAS21040306	1.03486	0.926798	0.986861	1.14525	1.02875	0.825947	0.94556	1.11226	1.0517	1.03126	1.11437	0.896808	1.02761	0.810421	1.11716	1.05739	1.01445
TWAS21040308	1.02946	0.923955	0.986158	0.96089	1.03796	0.654079	0.304408	0.912748	1.01878	1.03122	1.08783	0.918234	1.05871	0.778769	1.09344	0.945576	1.06545
TWAS21040309	1.05051	0.920331	1.06663	0.952662	1.03433	0.534426	0.294002	0.957424	1.00032	1.05218	1.10034	0.670347	1.02162	0.748565	1.11723	1.06761	1.01406
TWAS21040314	1.03222	0.400766	1.02164	-0.227998	1.04047	0.561933	0.232767	-0.0688453	0.884509	1.02266	0.918346	0.186466	1.0352	0.173704	0.312392	0.727308	1.05771
TWAS21040315	0.99528	0.871642	0.961914	0.945593	0.983727	0.472686	0.195229	0.906146	1.04019	1.00438	1.06246	0.784387	0.965257	0.787645	1.07668	0.881651	0.981685
TWAS21040317	1.04968	0.879768	1.06688	1.12627	1.04539	0.925407	1.02287	1.09799	1.03352	1.04923	1.11281	0.864371	1.05623	0.71294	1.0958	1.0948	0.990823
TWAS21040405	0.836094	0.689468	0.759018	1.02276	-0.143948	0.434047	0.878397	0.945068	0.80781	0.821122	0.855383	0.679043	0.720672	0.600767	0.954217	0.802411	0.74355
TWAS21040406	1.03753	0.906085	1.01711	0.958654	0.993085	0.529576	0.184373	0.926723	1.01833	1.02898	1.11532	0.741763	1.0152	0.76106	1.09107	0.970344	1.00165
TWAS21040413	1.03219	0.936216	0.989908	0.959647	0.993639	0.669547	0.238903	0.944411	0.99715	1.00646	1.11505	1.00381	1.00012	0.789771	1.11529	0.941868	0.998181
TWAS21040414	1.06028	0.939321	1.06666	0.9628	1.04573	0.621338	0.234186	0.896495	1.08408	1.04442	1.10521	1.02303	1.01976	0.757623	1.10801	1.08693	1.02705
TWAS21040415	0.871051	0.764765	0.797772	1.01515	-0.137091	0.404423	0.980614	0.935712	0.920893	0.854388	0.853933	0.549266	0.858244	0.695101	1.0052	0.847345	0.803017
TWAS21040418	1.04939	0.404631	1.02954	-0.404516	1.04492	1.0861	0.925286	1.0065	0.946629	1.05252	0.8978	0.293396	1.07295	0.263153	0.647378	1.08102	1.06442
TWAS21040502	0.999522	0.934517	1.00795	0.943042	0.998529	0.714423	0.299348	0.925904	1.05405	0.997801	1.06975	0.699354	0.982731	0.728312	1.10757	1.02412	0.994715
TWAS21040513	1.07459	0.377494	1.09171	-0.158092	1.09055	1.1447	1.06505	1.04103	0.998546	1.08811	0.928275	0.218328	1.09613	0.543082	0.676961	1.12437	1.0987
TWAS21040515	1.04928	0.405237	1.02751	-0.371284	1.06955	1.08871	0.845666	1.03765	0.966073	1.04593	0.879327	0.297391	1.06881	0.236022	0.622255	1.08487	1.06579
TWAS21040516	1.10502	0.637356	1.11577	0.66292	1.10385	0.30009	0.197617	0.651165	1.20877	1.10803	1.11529	0.549905	1.10023	0.655919	0.925685	1.07023	1.00365
TWAS21040517	1.05547	0.901805	1.07902	1.12144	1.04277	0.951577	0.990049	1.07538	1.01307	1.05464	1.12426	1.03388	1.04112	0.760463	1.09282	1.09884	0.991059
TWAS21040521	0.917737	0.803873	0.923768	0.890981	-0.228189	0.307388	0.174172	0.829082	0.909255	0.881547	0.916578	0.555865	0.88141	0.625526	1.09639	0.865271	0.778
TWAS21040604	1.0409	0.381375	1.04954	-0.271302	1.06791	0.758348	0.17423	0.0118719	0.913136	1.05232	0.871767	0.132474	1.03889	0.191883	0.45019	0.914761	1.07472
TWAS21040606	1.06818	0.917282	1.07817	1.11733	1.06215	0.904982	1.06036	1.11013	1.05274	1.06117	1.11274	0.743801	1.06489	0.736703	1.0903	1.10761	0.997105
TWAS21040607	1.02173	0.944837	0.997158	1.10894	1.01937	0.824403	1.06383	1.10037	1.11267	1.00228	1.06116	0.784803	0.984712	0.822041	1.09735	1.04122	0.99124
TWAS21040608	1.06822	0.463559	1.08597	-0.172138	1.08235	1.12575	1.04787	1.03434	0.948284	1.06361	0.911376	0.229942	1.08321	0.242498	0.630247	1.11849	1.08403
TWAS21040609	0.848945	0.773726	0.717132	1.01413	-0.235956	0.67052	0.90262	0.914007	0.852834	0.825869	0.834735	0.634852	0.808715	0.589063	0.963544	0.813944	0.729816
TWAS21040617	1.03803	0.365437	1.03274	-0.296772	1.04828	0.760996	0.316855	0.286079	0.919859	1.04744	0.885197	0.149807	1.02543	0.285498	0.435905	0.918466	1.0731
TWAS21040619	1.05437	0.916347	1.07309	1.11741	1.05031	0.911042	0.966319	1.09187	1.03721	1.05104	1.10749	0.723271	1.05088	0.738567	1.09018	1.09836	0.979066
TWAS21040621	1.02379	0.315629	1.03584	-0.550967	1.04864	0.718937	0.230325	0.0343856	0.883483	1.04438	0.874434	0.214086	1.0244	0.154619	0.436224	0.886725	1.06762
TWAS21040622	1.04645	0.34794	1.0586	-0.115913	1.0586	0.750304	0.148823	0.249294	0.930649	1.05679	0.888978	0.168548	1.04986	0.238263	0.413684	0.913561	1.08601
TWAS21040702	1.0116	0.94549	0.99159	0.953541	0.999162	0.400246	0.622466	0.958076	1.07793	1.02068	1.09054	0.898549	0.956164	0.973888	1.13279	0.981659	1.00687
TWAS21040704	0.950086	0.82742	0.90813	0.91166	-0.0189895	0.100035	0.160201	0.889161	0.884708	0.910279	0.906324	0.959802	0.931419	0.658083	1.14719	0.908134	0.82619
TWAS21040705	1.051	0.913414	1.08703	1.11705	1.04531	0.900453	1.04845	1.09824	1.02367	1.04947	1.1367	0.78648	1.05718	0.756302	1.08172	1.09491	1.00027
TWAS21040706	1.00913	0.331384	0.987274	-0.384477	1.01783	0.463267	0.118135	0.145176	0.806179	1.0119	0.840082	0.265702	1.0204	0.230626	0.181514	0.679291	1.03935
TWAS21040716	0.817778	0.72167	0.835879	1.02049	-0.306433	0.51076	1.02397	0.919949	0.911757	0.81497	0.834803	0.466057	0.845476	0.564143	0.957148	0.810247	0.683226
TWAS21040717	0.882874	0.838386	0.769173	1.02552	-0.226505	0.519419	0.838569	0.924065	0.863539	0.846677	0.840727	0.848697	0.786977	0.659522	1.00578	0.736776	0.780057
TWAS21040721	1.01272	0.947037	0.973377	0.950163	0.998886	0.600343	0.277401	0.910718	1.05362	1.00359	1.06088	0.708103	0.973999	0.759841	1.10326	0.927144	0.996364
TWAS21040803	1.04155	0.409063	1.02654	-0.389112	1.0519	1.11999	0.863105	1.02027	0.985976	1.04665	0.89048	0.271859	1.07183	0.278003	0.605283	1.07059	1.06369
TWAS21040806	0.88894	0.781176	0.875912	1.07469	0.289828	0.741083	0.994363	0.976156	0.850351	0.871637	0.907069	0.69161	0.833911	0.606895	1.05178	0.893845	0.74365
TWAS21040809	0.999393	0.914742	0.982803	0.935968	0.966802	0.182598	0.441061	0.919365	1.01171	0.996219	1.08002	0.850468	0.995512	0.781547	1.09662	0.942367	0.98858
TWAS21040818	0.963441	0.211385	0.947239	-0.401092	0.989691	0.52123	0.281352	-0.157808	0.892315	0.979372	0.785491	0.107827	0.960118	0.0953388	-0.0926817	0.594649	1.00902
TWAS21040819	0.833525	0.773212	0.742863	0.820353	-0.193484	-0.125194	0.193709	0.784246	0.856171	0.82925	0.814897	0.898849	0.798287	0.878685	0.998425	0.726463	0.779033
TWAS21040822	0.85211	0.822806	0.888245	1.0249	-0.163322	0.677277	0.932042	0.909956	0.94983	0.862879	0.824807	0.593387	0.864	0.682296	0.987853	0.843393	0.734678
TWAS21040824	1.0024	0.942732	0.98952	0.968213	1.0026	0.408257	0.296621	0.965099	1.07728	1.0119	1.06563	0.77362	0.972847	0.823231	1.11817	0.939517	1.01623
TWAS21040901	1.04916	0.333736	1.06426	-0.371229	1.06547	1.09191	1.13745	1.00902	1.0088	1.04024	0.876725	0.223787	1.05844	0.118347	0.600807	1.06979	1.0643
TWAS21040906	1.05581	0.354824	1.06453	-0.333018	1.06739	1.12704	1.11663	1.02312	1.06029	1.05518	0.938503	0.388204	1.06908	0.281178	0.628092	1.0933	1.07648
TWAS21040909	0.925133	0.828485	0.95573	1.07769	0.178365	0.774906	0.999028	0.997385	0.966126	0.904249	0.942232	0.615657	0.896881	0.628752	1.07342	0.910433	0.76749
TWAS21041003	1.00421	0.705939	0.996004	0.996314	1.05364	1.03115	0.986016	1.01016	0.974812	0.998345	0.853163	0.324533	1.0155	0.561464	0.956792	1.03581	1.01119
TWAS21041006	1.00389	0.250301	0.981876	-0.133894	1.04472	0.577527	0.167241	0.0200277	0.916438	1.01387	0.8441	0.131155	0.994609	0.149839	0.361088	0.87225	1.04354
TWAS21041009	1.02745	0.378844	1.0181	-0.299753	1.04748	1.08515	0.826591	0.992441	0.979958	1.03021	0.863014	0.214089	1.04328	0.282421	0.63622	1.07337	1.04253
TWAS21041016	1.07466	0.935932	1.08164	1.11826	1.05593	0.892972	1.02766	1.11308	1.04889	1.06152	1.1394	0.834306	1.05291	0.732704	1.11737	1.11311	1.00829
TWAS21041018	0.989023	0.267562	0.976773	-0.327077	1.01571	0.50372	0.182014	0.111254	0.7927	1.01047	0.834554	0.177153	1.01859	0.221683	0.189749	0.658601	1.03541
TWAS21041019	1.06284	0.932794	1.08756	1.1044	1.04474	0.892082	1.06785	1.10027	1.04813	1.05378	1.14482	0.819093	1.05858	0.792138	1.10502	1.09968	0.989117
TWAS21041024	1.05803	0.393898	1.08051	-0.377841	1.08477	1.15911	1.14392	1.05032	1.07691	1.06074	0.927691	0.230821	1.08208	0.279443	0.676809	1.11759	1.0812
TWAS21041104	1.06838	0.400311	1.07022	-0.339969	1.07245	1.17245	1.12753	1.03544	1.0674	1.07015	0.947319	0.347975	1.08776	0.296174	0.661108	1.11189	1.09123
TWAS21041105	0.873722	0.768284	0.872783	1.01483	0.0959865	0.748889	1.00015	0.922255	0.968759	0.869452	0.873616	0.619405	0.862385	0.661531	0.992851	0.838651	0.710642
TWAS21041106	1.01075	0.34076	0.999328	-0.169353	1.01792	0.621566	0.482607	0.267708	0.889614	1.02312	0.824459	0.213543	0.993852	0.196895	0.139909	0.65266	1.04524
TWAS21041109	1.0611	0.375958	1.07627	-0.158164	1.08109	1.18189	1.15657	1.03431	1.03367	1.07401	0.9286	0.220485	1.07476	0.347413	0.631642	1.1124	1.09222
TWAS21041112	1.02923	0.959272	0.984546	0.969022	1.0068	0.475296	0.238269	0.950483	1.01371	1.03302	1.10615	0.866628	1.0068	0.877244	1.10911	0.957801	1.00615
TWAS21041113	1.00495	0.921653	0.966573	0.961123	0.984219	0.588286	0.216714	0.961688	1.02313	0.991126	1.07778	0.847879	0.978846	0.796062	1.10462	0.948903	1.00175
TWAS21041115	0.838111	0.692445	0.882867	0.828242	-0.277024	-0.144094	0.155752	0.791946	0.947877	0.879588	0.817235	0.286049	0.813813	0.553978	1.00408	0.789872	0.792839
TWAS21041118	1.05088	0.928333	1.06594	0.945207	1.02006	0.58845	0.275275	0.910447	0.995794	1.04922	1.11787	0.741107	1.03294	0.718628	1.11902	1.06744	1.00301
TWAS21041122	1.01544	0.282239	0.997663	-0.385035	1.02072	0.696907	0.158621	0.011374	0.837911	1.01024	0.833434	0.186428	1.02962	0.337896	0.302197	0.613577	1.05018
TWAS21041123	1.00553	0.271388	0.988506	-0.280997	1.02566	0.695186	0.124909	-0.0747936	0.823196	1.0247	0.801628	0.210258	1.01968	0.207516	0.319186	0.608721	1.04045
TWAS21041202	1.0443	0.926945	1.06641	0.955279	1.0243	0.687241	0.375168	0.920624	1.02047	1.04626	1.12856	0.679574	1.02448	0.795457	1.11854	1.06362	1.00486
TWAS21041203	0.844983	0.0297018	0.887034	0.102142	-0.225322	1.07239	1.05057	0.905318	0.807165	0.873381	0.647607	0.101319	0.878068	0.0273642	0.36713	0.857266	0.884864
TWAS21041204	1.03636	0.359618	1.02063	-0.352579	1.04785	1.02393	1.00742	1.04481	0.963873	1.03417	0.893445	0.3114	1.0561	0.217747	0.613237	1.06718	1.05082
TWAS21041218	1.06577	0.351895	1.08622	0.249954	1.07298	1.13168	1.03993	1.02639	0.995363	1.06612	0.934934	0.303871	1.08379	0.290336	0.652669	1.11026	1.08788
TWAS21041219	1.07207	0.404399	1.09285	-0.287515	1.08202	1.10607	1.01921	1.02065	0.976346	1.0775	0.929394	0.254779	1.09474	0.317818	0.625481	1.1153	1.08712
TWAS21041221	1.01249	0.953067	0.976419	0.972955	0.993776	0.477548	0.203304	0.962775	1.06294	1.01246	1.0669	0.797823	0.963039	0.821256	1.13368	0.960216	1.0093
TWAS21041223	1.03794	0.947265	1.00031	1.10107	1.03127	0.8396	0.951007	1.08936	1.04513	1.02307	1.09072	0.793939	1.02605	0.733124	1.10168	1.05929	1.00861
TWAS21041304	1.05462	0.906349	1.0734	0.947097	1.02911	0.676848	0.284068	0.92001	1.02135	1.05806	1.1155	0.76592	1.03292	0.755182	1.11532	1.06627	1.00697
TWAS21041305	0.843626	0.16772	0.75381	-0.316744	-0.0970108	-0.161756	0.133683	-0.192518	0.674043	0.782227	0.508958	0.0121666	0.765874	0.0728803	-0.195613	0.115244	0.856776
TWAS21041307	1.0517	0.90189	1.0725	1.12018	1.04848	0.895751	1.028	1.09956	1.03032	1.0507	1.10773	0.688005	1.05986	0.726532	1.10091	1.1001	0.989524
TWAS21041308	0.857294	0.219406	0.903567	-0.365004	-0.309899	0.447059	-0.0342449	-0.0715986	0.632353	0.859174	0.605027	-0.0744375	0.854875	0.13786	0.137261	0.653599	0.891704
TWAS21041311	0.904418	0.782681	0.931381	1.04244	-0.439835	0.748614	0.936908	0.970014	0.91479	0.900507	0.898596	0.56431	0.891507	0.632841	1.04732	0.893527	0.759397
TWAS21041314	1.01068	0.275262	1.00425	0.186118	1.0242	0.687027	-0.0817032	0.0385495	0.820393	1.02146	0.878636	0.172769	1.0298	0.148114	-0.0474266	0.624357	1.0548
TWAS21041315	1.05554	0.897462	1.06851	0.953765	1.02635	0.525336	0.195808	0.927991	1.02161	1.04638	1.1445	0.884164	1.04347	0.794548	1.12441	1.06975	1.01488
TWAS21041405	1.06507	0.895243	1.0642	1.14475	1.06341	0.930505	0.980256	1.12084	1.0475	1.05908	1.11798	0.771549	1.06272	0.702697	1.10907	1.11357	1.01206
TWAS21041409	1.04529	0.949238	1.00391	1.12806	1.03579	0.890824	0.906308	1.08863	1.05729	1.02403	1.10161	0.766253	1.02102	0.754976	1.10281	1.05714	1.00178
TWAS21041414	1.04638	0.448661	1.01115	-0.357962	1.0486	1.09456	0.980053	1.02457	0.990373	1.03462	0.857303	0.240539	1.05676	0.268343	0.585079	1.07149	1.04832
TWAS21041417	1.04942	0.933837	1.05896	0.959271	1.03152	0.678386	0.215215	0.920201	1.09109	1.04575	1.13677	0.900978	1.02202	0.739709	1.11253	1.06725	1.01261
TWAS21041421	1.02819	0.93334	1.01127	1.09389	1.02111	0.877789	1.02101	1.0892	1.09005	1.0236	1.1164	0.708678	1.01306	0.788513	1.09556	1.0571	0.995519
TWAS21041503	1.03247	0.35432	1.01258	-0.341583	1.06603	1.08662	1.00109	1.03728	1.02914	1.04694	0.909207	0.23689	1.04657	0.33691	0.63742	1.06604	1.05798
TWAS21041504	0.852136	0.108471	0.85919	-0.150933	0.0515063	1.03386	1.06545	0.957395	0.853171	0.818356	0.608704	-0.188568	0.886127	0.0223878	0.367757	0.827068	0.858798
TWAS21041514	1.01574	0.367377	0.999254	-0.376429	1.03322	0.499091	0.153523	-0.100486	0.927242	1.02836	0.870078	0.225167	1.01296	0.240873	-0.0357974	0.703741	1.04804
TWAS21041517	0.875702	0.778258	0.912003	0.814802	-0.149985	-0.0332748	0.225731	0.775422	0.776378	0.888424	0.855799	0.674729	0.844493	0.64318	1.04406	0.867318	0.777177
TWAS21041518	0.876565	0.838078	0.825613	0.877752	-0.179053	0.264068	0.118452	0.806641	0.964103	0.879138	0.899257	0.757277	0.836032	0.63147	1.05327	0.801917	0.821145
TWAS21041519	1.01735	0.911783	0.975083	1.12761	1.02383	0.835258	0.956059	1.09218	1.02949	1.01503	1.09339	0.79656	1.00123	0.776947	1.10212	1.04378	0.999781
TWAS21041606	1.02578	0.893458	1.03382	0.928578	0.998593	0.612143	0.137474	0.943124	1.01222	1.02152	1.09882	0.934188	1.00692	0.71259	1.10831	1.04414	0.999673
TWAS21041611	1.06724	0.933089	1.09092	1.11591	1.05573	0.951129	0.989899	1.10251	1.05154	1.06213	1.14681	0.839308	1.06561	0.76604	1.10882	1.09875	0.993514
TWAS21041615	0.947747	0.24623	0.957333	-0.314624	0.962475	0.559453	0.224049	-0.157405	0.777754	0.948242	0.796322	0.0620568	0.947912	0.165689	0.219833	0.70409	0.977863
TWAS21041617	1.01851	0.271625	1.04062	-0.116654	1.02195	0.509713	0.670038	0.284842	0.807905	1.02725	0.871101	0.174427	1.03165	0.209439	0.386503	0.900752	1.06408
TWAS21041618	0.868424	0.14011	0.830144	-0.370983	-0.44284	1.04146	1.0088	0.850497	0.821618	0.846278	0.648772	-0.189273	0.872515	0.0385574	0.354448	0.820789	0.892211
TWAS21041621	1.04302	0.374953	1.02876	-0.367383	1.06718	1.12042	1.00221	1.02683	1.0354	1.0505	0.905881	0.346858	1.05289	0.30563	0.616384	1.08815	1.06793
TWAS21050104	0.876261	0.857464	0.768801	0.873908	-0.218851	0.279767	0.124103	0.857472	0.902402	0.888443	0.85138	0.985907	0.837575	0.648457	1.05244	0.746572	0.820353
TWAS21050106	1.04377	0.339929	1.06324	-0.115593	1.05357	1.07511	1.05649	1.00357	0.958801	1.03728	0.881513	0.264023	1.06297	0.217049	0.630976	1.07789	1.05831
TWAS21050107	1.03587	0.97	1.05536	1.10241	1.02911	0.903226	1.03593	1.08836	1.0871	1.03463	1.08821	0.76596	1.02218	0.827054	1.08521	1.09681	0.956795
TWAS21050111	1.02747	0.967412	0.998241	1.09414	1.03204	0.832451	0.980257	1.08368	1.10383	1.02035	1.10161	0.866514	1.00471	0.767864	1.0918	1.06057	0.984849
TWAS21050113	1.06957	0.428525	1.05301	-0.356371	1.09157	1.09466	1.0038	1.06161	1.06524	1.07816	0.914067	0.323743	1.07867	0.324893	0.674626	1.12737	1.08726
TWAS21050114	0.884146	0.859998	0.898507	0.90783	0.00834735	0.302358	0.18015	0.857498	0.937474	0.87838	0.936982	1.48443	0.833212	0.750119	1.10295	0.879987	0.805782
TWAS21050117	1.07597	0.954645	1.08137	0.982826	1.05857	0.631141	0.24172	0.95124	1.08252	1.07805	1.12908	0.776591	1.0444	0.815439	1.12276	1.08166	1.03808
TWAS21050118	1.06955	0.981143	1.07553	1.11748	1.06955	0.962726	1.11495	1.10767	1.1298	1.06335	1.14037	0.814495	1.04393	0.789274	1.11713	1.11861	1.00358
TWAS21050119	1.0732	0.997189	1.08948	1.12936	1.08288	0.952231	1.158	1.11762	1.12958	1.07593	1.12906	0.799353	1.06848	0.799067	1.13184	1.1119	1.03723
TWAS21050121	0.832897	0.890691	0.733108	1.07251	-0.280481	0.864816	0.828844	0.946691	0.938207	0.82688	0.799843	0.619906	0.828692	0.604439	0.979163	0.704079	0.749489
TWAS21050122	0.922972	0.875272	0.931598	0.910889	-0.186799	-0.153992	-0.0689623	0.925267	0.889215	0.902826	0.940388	1.00136	0.897861	0.84301	1.13039	0.883254	0.795329
TWAS21050203	1.03828	0.949408	1.03116	1.07045	1.04135	0.903534	0.864783	1.09167	1.10397	1.02896	1.10794	0.771821	1.02568	0.765534	1.08522	1.07049	0.98569
TWAS21050205	1.01784	0.284076	0.995062	-0.315211	1.02076	1.03979	0.938939	0.978393	0.949089	0.998442	0.827214	0.216244	1.03023	0.197784	0.555063	1.02612	1.02378
TWAS21050206	1.03999	0.321871	1.04729	-0.322635	1.05327	0.73201	0.124617	0.1653	0.88261	1.04787	0.887805	0.185502	1.04264	0.239968	0.416527	0.920604	1.08007
TWAS21050208	1.00269	0.987818	0.966182	0.960034	0.979143	0.492481	0.304383	0.975415	0.992741	0.992036	1.07529	0.954708	0.953119	0.819311	1.11741	0.945759	0.992348
TWAS21050212	1.06179	0.940738	1.07858	1.17641	1.05717	0.919488	1.09921	1.13833	1.06832	1.04968	1.14242	0.781029	1.05146	0.755758	1.13464	1.11372	1.00467
TWAS21050216	0.834697	0.212469	0.764091	-0.198254	-0.169808	0.955281	0.864656	0.816278	0.782987	0.823982	0.546858	-0.0494456	0.840434	0.0899639	0.33696	0.815037	0.842314
TWAS21050217	1.04504	0.322543	1.04974	-0.150727	1.07453	0.647496	0.517155	0.102709	0.942336	1.06996	0.902034	0.179654	1.04872	0.240303	0.445723	0.947638	1.09401
TWAS21050218	1.03667	0.984001	0.998146	1.01218	1.02525	0.548117	0.330856	0.993855	1.09729	1.04062	1.13234	0.86595	1.0003	0.802837	1.14198	0.972014	1.03627
TWAS21050219	1.02749	0.320191	1.01315	-0.393373	1.05952	0.573197	0.38065	-0.141239	0.886665	1.04175	0.896829	0.184718	1.02118	0.275265	0.0586134	0.599351	1.06949
TWAS21050221	1.06256	0.983641	1.00719	1.14546	1.05715	0.814519	1.05976	1.13303	1.07369	1.04865	1.15109	1.1285	1.04731	0.82441	1.14833	1.09228	1.03639
TWAS21050222	0.821932	0.844178	0.744203	1.01601	-0.183515	0.650099	0.790179	0.942557	0.88439	0.811028	0.80731	0.634297	0.833887	0.691665	0.978681	0.774935	0.790716
TWAS21050302	1.05724	0.910641	1.077	1.13369	1.05735	0.854166	1.03351	1.1062	1.0614	1.06397	1.09547	0.786676	1.05086	0.7175	1.08805	1.08146	0.996425
TWAS21050304	0.995747	0.326677	0.976246	-0.146476	1.01811	0.61047	0.271719	-0.0200643	0.885528	1.01183	0.806005	0.215264	0.986728	0.198126	0.347987	0.673345	1.03353
TWAS21050309	1.04433	0.33697	1.05433	-0.273164	1.0594	0.70309	0.332485	0.286582	0.92206	1.05408	0.887143	0.135736	1.05318	0.202869	0.487643	0.939584	1.08048
TWAS21050311	1.03174	0.245763	1.04597	-0.146214	1.04516	0.734362	0.285553	0.256782	0.907797	1.03644	0.887283	0.187866	1.03894	0.234474	0.403658	0.920784	1.07438
TWAS21050313	1.09083	0.386702	1.10534	0.136853	1.09437	1.16497	1.14432	1.06584	1.00236	1.08915	0.945763	0.250128	1.10838	0.493974	0.728948	1.14154	1.10647
TWAS21050316	0.87066	0.811618	0.771747	1.06378	0.18209	0.630335	0.726231	0.972678	0.901032	0.853811	0.902894	0.688964	0.848248	0.755266	1.026	0.828252	0.787015
TWAS21050317	1.06109	1.00311	1.03252	1.10812	1.06491	0.910881	0.959524	1.12739	1.13087	1.0538	1.11658	0.844036	1.04551	0.837517	1.12409	1.09608	1.0303
TWAS21050318	1.06149	0.953158	1.07501	0.97711	1.04833	0.537435	0.279922	0.971199	1.04597	1.05752	1.1613	0.690303	1.04422	0.773366	1.16075	1.09818	1.02327
TWAS21050322	1.05456	0.343905	1.07489	-0.266115	1.07278	0.799806	0.280056	0.369634	0.944307	1.07571	0.949799	0.13262	1.06717	0.353004	0.396999	0.944116	1.09164
TWAS21050324	1.03004	0.987946	0.997919	0.97839	1.02699	0.433676	0.252527	0.94446	1.0706	1.03871	1.12757	0.914384	1.00368	0.839702	1.13992	0.986812	1.02934
TWAS21050402	1.01504	0.946781	1.0055	1.09827	1.03301	0.763672	1.12448	1.10315	1.10661	1.01346	1.08672	0.776243	0.98704	0.881498	1.10287	1.04101	1.00308
TWAS21050404	1.03819	0.951579	1.05761	0.946977	1.02513	0.610017	0.330379	0.886253	1.07522	1.02949	1.08269	0.712721	1.00477	0.745236	1.09989	1.0542	1.00353
TWAS21050405	1.02585	0.31772	1.04525	-0.423603	1.0579	0.649818	0.235977	0.235	0.886003	1.03157	0.852083	0.0745756	1.04063	0.161568	0.476704	0.912533	1.07947
TWAS21050406	1.0381	0.391835	1.02647	-0.275661	1.05066	1.1342	0.9649	1.01253	1.0364	1.04724	0.90093	0.3048	1.05507	0.283626	0.63083	1.09556	1.0666
TWAS21050411	1.06557	0.962186	1.08043	1.14562	1.07319	0.948031	1.1495	1.12582	1.12753	1.0571	1.1489	0.813358	1.06095	0.769015	1.12075	1.11066	1.01293
TWAS21050416	1.06007	0.385726	1.07363	-0.244804	1.08182	0.744719	0.337896	0.158309	0.951688	1.06295	0.948459	0.211312	1.06766	0.209136	0.43074	0.945583	1.10174
TWAS21050421	1.06346	0.96846	1.02499	1.11032	1.05736	0.89632	0.997447	1.11905	1.05325	1.05965	1.15674	0.803728	1.07403	0.860315	1.12741	1.09241	1.02415
TWAS21050423	1.04542	0.99772	1.02376	0.996718	1.04726	0.524634	0.27094	0.972424	1.11459	1.05504	1.1223	0.842937	1.01641	0.81007	1.14156	0.996908	1.04644
TWAS21050424	1.05127	0.889644	1.02679	1.04316	1.04527	1.05741	0.918826	1.07139	1.0654	1.04429	1.0764	0.798658	1.0515	0.755764	1.04859	1.0929	1.04941
TWAS21050504	0.930625	0.179208	0.931793	-0.362017	0.230212	1.08122	1.0013	0.951022	0.837574	0.871738	0.722072	-0.113947	0.932917	-0.128719	0.35482	0.853046	0.919687
TWAS21050505	1.0541	0.427718	1.07722	-0.153002	1.07661	1.15154	1.1437	1.02001	1.07211	1.06413	0.923309	0.210616	1.08151	0.318041	0.691733	1.11452	1.06736
TWAS21050506	0.887621	0.180662	0.896743	-0.300665	-0.247105	1.08162	1.07683	0.920587	0.804287	0.882829	0.638422	-0.16025	0.902567	0.0257472	0.436796	0.879751	0.87419
TWAS21050507	1.02728	0.972344	0.983146	0.965919	1.0052	0.683239	0.374795	0.943042	1.0114	1.02539	1.10698	0.942382	1.01099	0.859946	1.12503	0.942504	1.01293
TWAS21050508	1.04438	0.39389	1.02164	-0.387657	1.0474	1.07014	0.983006	1.02586	0.98065	1.04568	0.901862	0.299848	1.0745	0.259155	0.603108	1.07995	1.06633
TWAS21050511	1.04471	0.380512	1.0196	-0.367921	1.05952	1.09518	1.07082	1.0115	1.05491	1.04034	0.869194	0.31038	1.05047	0.303086	0.622367	1.07599	1.05615
TWAS21050513	1.05928	0.976656	1.01832	1.16023	1.05894	0.795127	0.982569	1.1329	1.05343	1.0527	1.16066	0.812104	1.05511	0.802826	1.16396	1.09959	1.03617
TWAS21050514	1.0706	0.994288	1.08562	1.16466	1.07781	0.914263	1.14915	1.13376	1.14407	1.06489	1.13031	0.779902	1.05447	0.783447	1.14096	1.11853	1.02158
TWAS21050515	0.871639	0.94366	0.804755	1.09534	-0.177595	0.639039	1.0329	0.995087	0.904529	0.864415	0.917348	1.23733	0.844491	1.02653	1.08697	0.84719	0.843207
TWAS21050516	1.09306	0.944861	1.10574	1.16734	1.08486	0.944936	1.01846	1.14357	1.07014	1.08063	1.15099	0.74968	1.08121	0.755971	1.15099	1.14338	1.03562
TWAS21050517	1.06117	0.394565	1.04034	0.183383	1.07868	1.12187	1.10759	1.05715	1.08256	1.0657	0.93691	0.337238	1.07448	0.311545	0.681272	1.12192	1.08468
TWAS21050518	0.877935	0.757623	0.780929	1.03486	-0.173759	0.699291	0.852803	0.957993	0.898957	0.857788	0.869886	0.690581	0.858872	0.646909	0.991124	0.791728	0.781728
TWAS21050522	0.902174	0.145224	0.923074	-0.298876	-0.00263584	0.493757	0.188897	-0.124446	0.604781	0.915871	0.706389	-0.213197	0.895767	-0.14192	0.0901037	0.76475	0.908118
TWAS21050524	1.06093	0.976651	1.0179	1.11944	1.05109	0.939573	1.00687	1.10909	1.11975	1.04748	1.11734	0.826049	1.03591	0.778369	1.13093	1.09273	1.03409
TWAS21050602	1.03132	0.947339	1.01439	1.0728	1.02775	0.890588	1.04889	1.08049	1.11061	1.01502	1.09842	0.789537	1.01771	0.754404	1.08297	1.05511	0.998919
TWAS21050603	0.816696	0.163739	0.75305	-0.122978	-0.143037	1.02538	0.823511	0.867657	0.790719	0.882656	0.599213	-0.177873	0.862121	-0.0936991	0.295614	0.812573	0.85445
TWAS21050604	1.06696	0.899095	1.08899	1.12618	1.04994	0.926463	0.990054	1.09665	1.03597	1.06791	1.14194	0.705269	1.05918	0.739877	1.08304	1.10185	0.983355
TWAS21050605	1.03571	0.390927	1.00982	-0.336856	1.04957	1.07934	0.952156	1.02608	0.962244	1.04525	0.907277	0.294169	1.0576	0.288282	0.595089	1.08062	1.06718
TWAS21050611	1.05493	0.917021	1.07386	0.971048	1.02208	0.599368	0.275299	0.901732	0.98747	1.05269	1.11887	0.786218	1.03013	0.735871	1.12704	1.06692	1.00462
TWAS21050614	1.0584	0.370545	1.07152	-0.174091	1.06614	0.717804	0.218353	0.122335	0.86118	1.06169	0.916239	0.17233	1.0666	0.259428	0.504059	0.945965	1.09675
TWAS21050615	0.882938	1.66624	0.783927	0.907586	-0.0652333	-0.169851	0.52659	0.923866	0.827751	0.863019	0.921783	1.44816	0.786273	1.0873	1.11244	0.786358	0.825111
TWAS21050616	1.03641	1.02812	1.01833	0.988061	1.00385	0.46117	0.219225	0.965904	1.08489	1.03329	1.0996	0.80285	0.990428	0.807922	1.14667	0.970527	1.03209
TWAS21050617	1.08433	0.406598	1.10083	-0.122271	1.09374	1.12933	1.09347	1.05831	1.00709	1.08958	0.951991	0.282419	1.11171	0.646934	0.692379	1.15035	1.10487
TWAS21050621	1.06274	0.946382	1.08042	0.986187	1.05116	0.659827	0.228584	0.966514	1.04921	1.05833	1.15242	0.833182	1.04456	0.757365	1.15417	1.07863	1.03419
TWAS21050622	1.07621	0.99505	1.06615	1.12616	1.07321	0.894344	0.897347	1.11853	1.09228	1.06628	1.14682	0.786823	1.06999	0.803024	1.13359	1.1224	1.02416
TWAS21050702	0.844909	0.786135	0.79808	1.01476	-0.0733337	0.698646	0.83785	0.951953	0.944989	0.807107	0.817229	0.702538	0.832337	0.740169	1.02451	0.803448	0.697189
TWAS21050705	1.01714	0.931824	0.978592	0.977104	0.990829	0.516615	0.279951	0.963952	0.973083	1.00994	1.09805	0.841152	1.00442	0.782323	1.12772	0.947588	1.01134
TWAS21050706	1.04697	0.941988	1.05747	0.955912	1.03833	0.641268	0.183326	0.920277	0.993339	1.04736	1.09365	0.857858	1.02139	0.758181	1.10946	1.03816	1.00442
TWAS21050707	1.03651	0.980307	0.99987	0.988437	1.01986	0.565751	0.258094	0.946379	0.996571	1.02775	1.10092	0.905748	1.00711	0.815324	1.13727	0.979487	1.02945
TWAS21050709	1.06101	0.386166	1.08148	0.170846	1.07508	1.16565	1.12855	1.02563	1.05985	1.07706	0.913112	0.264882	1.07632	0.298076	0.641216	1.11568	1.08886
TWAS21050713	1.09288	0.937864	1.10892	1.16735	1.08195	0.915551	1.03321	1.12943	1.07627	1.07503	1.17805	0.732971	1.08578	0.755072	1.14189	1.1435	1.02112
TWAS21050717	0.919675	0.309968	0.930266	-0.358366	0.310712	1.12287	1.12779	0.935206	0.898085	0.937641	0.698039	-0.0485603	0.920893	0.0899446	0.456258	0.954233	0.916774
TWAS21050718	1.05845	0.391494	1.03682	-0.367734	1.08382	1.10987	1.0904	1.05709	1.04924	1.06953	0.952207	0.304494	1.07564	0.283252	0.656048	1.1007	1.0852
TWAS21050719	0.800037	0.0435181	0.763411	-0.325554	-0.576886	0.141355	0.0693064	-0.38589	0.295818	0.836127	0.394463	-0.327883	0.802934	-0.121835	-0.160379	0.0855418	0.881876
TWAS21050723	0.824693	0.185321	0.782903	-0.521993	-0.227511	1.01748	1.07957	0.92901	0.875709	0.763055	0.59093	-0.0867496	0.838357	-0.0426587	0.259716	0.843435	0.822348
TWAS21050801	1.004	0.209313	1.02236	-0.326372	1.01959	0.58932	0.150295	0.183356	0.905326	1.01731	0.862633	0.0599654	1.01392	0.0288808	0.335713	0.874643	1.05071
TWAS21050804	1.03594	0.391986	1.0207	-0.159088	1.061	1.11797	1.00154	1.00935	1.06742	1.031	0.892671	0.296456	1.04394	0.23872	0.527289	1.04446	1.04977
TWAS21050805	1.01707	0.3628	1.02332	-0.240539	1.0482	1.10854	1.04055	1.00572	1.03294	1.02453	0.856274	0.270654	1.04077	0.246755	0.648934	1.06923	1.06212
TWAS21050806	1.04892	0.362983	1.02394	-0.304282	1.06288	1.07184	0.997874	1.024	0.98209	1.04499	0.871435	0.277152	1.06418	0.292233	0.593294	1.06976	1.06142
TWAS21050809	1.04236	0.916623	1.05912	0.961556	1.02118	0.668355	0.379056	0.934065	1.07742	1.04954	1.12529	0.773107	1.01926	0.729657	1.10579	1.06156	1.01374
TWAS21050811	0.875703	0.665088	0.903187	1.08617	-0.24672	0.832714	0.890269	0.975467	0.869306	0.875519	0.886657	0.794346	0.876733	0.720496	1.02201	0.832308	0.745537
TWAS21050816	1.08169	0.877366	1.09692	1.14653	1.06816	1.16033	1.06684	1.12915	1.13068	1.08118	1.13878	0.790039	1.06657	0.737483	1.12557	1.1371	1.01436
TWAS21050824	1.07343	0.990842	1.09544	1.112	1.07155	0.950327	1.10958	1.12156	1.12627	1.04826	1.14874	0.797215	1.05805	0.75895	1.10014	1.11709	0.997386
TWAS21050905	0.847878	0.0404621	0.821531	-0.317004	-0.0988973	-0.17873	0.162848	0.256737	0.471503	0.816137	0.628947	-0.154106	0.729474	0.0612134	-0.203575	0.130361	0.867399
TWAS21050906	1.05555	0.922203	1.07497	1.12065	1.0536	0.915017	0.948991	1.07933	1.04809	1.04738	1.10272	0.796841	1.04431	0.785874	1.106	1.09687	0.992143
TWAS21050912	0.849227	0.841793	0.798734	0.892168	-0.0776528	0.366995	0.193145	0.830706	0.91954	0.8877	0.884581	0.893517	0.820393	0.811613	1.06664	0.776403	0.803674
TWAS21050913	0.911017	0.837537	0.937261	0.871165	-0.281069	0.370572	0.212981	0.860753	0.889356	0.903135	0.940001	0.806801	0.869552	0.697987	1.03577	0.87055	0.732354
TWAS21050917	1.09525	0.456555	1.10889	0.195949	1.10408	1.12562	1.09542	1.07096	1.01621	1.09799	0.980924	0.330108	1.1207	0.296839	0.664139	1.14605	1.11256
TWAS21050918	1.08493	0.942385	1.09572	0.981892	1.05905	0.533156	0.526351	0.970245	1.01724	1.07967	1.16543	1.00862	1.0667	1.10768	1.14152	1.09018	1.04484
TWAS21050919	0.900156	0.92027	0.774278	0.914364	-0.173054	-0.11055	0.504941	0.946397	0.89703	0.893673	0.896972	1.39287	0.815755	1.07112	1.10869	0.780852	0.850029
TWAS21050921	0.856829	0.107288	0.879476	-0.345844	-0.154006	1.03875	1.08809	0.922557	0.780201	0.868598	0.670842	-0.00591147	0.875675	0.0966708	0.370529	0.858569	0.859187
TWAS21050923	1.06935	0.473861	1.05124	0.429252	1.08289	1.13376	1.07332	1.05026	1.07353	1.06974	0.948073	0.351583	1.08614	0.369252	0.682038	1.12415	1.09683
TWAS21050924	0.907644	0.800243	0.921548	1.09904	-0.246676	0.738735	0.950299	0.968264	0.921415	0.906102	0.903808	0.904059	0.875536	0.64219	1.04519	0.836536	0.802226
TWAS21051003	1.02555	0.340814	0.999717	-0.330924	1.0374	1.02252	1.03122	1.00454	0.987992	1.03097	0.879293	0.363853	1.04927	0.544798	0.558677	1.05322	1.03508
TWAS21051004	1.03719	0.950458	0.987729	0.969777	1.01687	0.601918	0.211427	0.930568	1.00046	1.0425	1.08603	1.02586	1.0178	0.787981	1.1289	0.936669	1.02334
TWAS21051009	0.877451	0.798727	0.89409	1.02257	-0.471661	0.695754	1.0481	0.950461	0.937708	0.87307	0.819404	0.621047	0.862905	0.659591	1.01858	0.834024	0.755122
TWAS21051014	0.917743	0.10389	0.927024	-0.328728	-0.163754	1.16893	1.13621	0.966568	0.884143	0.909637	0.694049	-0.0539143	0.930302	0.013991	0.474047	0.944656	0.932136
TWAS21051015	0.892582	0.943061	0.783423	0.910769	-0.0607729	-0.207972	0.206682	0.872568	0.935294	0.894622	0.946164	1.02447	0.845771	0.842868	1.0976	0.803753	0.849842
TWAS21051016	0.929613	0.155496	0.97541	-0.252886	-0.0518294	0.707624	0.281052	0.106228	0.672873	0.914308	0.763668	-0.137448	0.929442	0.143925	0.459282	0.737769	0.951952
TWAS21051017	1.06907	0.400687	1.04858	-0.353708	1.08381	1.17697	0.980281	1.04117	1.07706	1.07625	0.935555	0.338919	1.08238	0.572268	0.646873	1.12104	1.08942
TWAS21051018	1.07491	0.411808	1.08357	-0.286281	1.1054	1.15583	1.19627	1.05577	1.07769	1.08332	0.93249	0.243977	1.09401	0.321002	0.685421	1.14181	1.09884
TWAS21051019	1.08631	0.990165	1.09585	1.12724	1.09219	0.916628	1.18718	1.15338	1.15224	1.07069	1.15286	1.10936	1.07183	0.817645	1.16068	1.15115	1.044
TWAS21051021	1.08588	0.436687	1.10029	-0.245749	1.11187	1.17305	1.19116	1.04094	1.07	1.09142	0.964158	0.23388	1.10714	0.231181	0.727896	1.14549	1.11978
TWAS21051024	1.04489	0.349282	1.04932	-0.118244	1.06251	0.731866	0.541009	0.285242	0.91844	1.05937	0.92448	0.102157	1.05655	0.183715	0.418594	0.918308	1.08949
TWAS21051103	1.0439	0.93698	0.999222	0.970072	1.00619	0.720923	0.29581	0.9352	1.01486	1.04413	1.13143	0.914892	1.01905	0.760568	1.10294	0.922786	1.01579
TWAS21051104	1.02679	0.929931	0.989611	1.13096	1.03226	0.85675	0.906293	1.10986	1.01137	1.02272	1.10809	0.770715	1.01262	0.78758	1.10114	1.04776	0.999335
TWAS21051105	1.04581	0.947795	1.05978	0.954126	1.02978	0.6098	0.388045	0.886117	1.05129	1.047	1.12451	0.847302	1.02428	0.787415	1.11215	1.05694	0.993643
TWAS21051106	1.01979	0.9474	0.983936	1.117	1.01832	0.812134	1.1334	1.10473	1.09414	1.01821	1.10497	0.718159	0.991601	0.75525	1.0891	1.05162	0.990837
TWAS21051111	1.05797	0.943432	1.06661	1.15295	1.05864	0.937735	1.12616	1.11284	1.10592	1.03137	1.1414	0.660767	1.04638	0.748654	1.10741	1.11222	0.993047
TWAS21051112	0.831205	0.122898	0.853296	-0.0634918	-0.117633	0.480952	0.200866	-0.130966	0.480095	0.792666	0.583486	-0.130507	0.812006	-0.0811108	-0.17061	0.163679	0.858477
TWAS21051118	0.939939	0.141442	0.946207	-0.367649	-0.152588	1.09964	1.08781	0.962228	0.85628	0.932847	0.76192	0.0652756	0.968677	0.182952	0.501857	0.941906	0.95503
TWAS21051119	1.06782	0.917939	1.06908	0.997346	1.03769	0.6886	0.750739	0.985615	1.02315	1.0725	1.16574	0.72206	1.05398	1.50389	1.14835	1.09333	1.03248
TWAS21051121	1.03831	0.970287	1.00187	0.99301	1.02615	0.451186	0.331987	0.998905	1.03162	1.03112	1.12924	0.9501	1.02029	0.817463	1.15484	0.981552	1.03256
TWAS21051124	1.05195	0.371613	1.02943	-0.276244	1.04471	0.463015	0.264267	0.0104958	0.917334	1.04763	0.898984	0.376504	1.06355	0.284835	0.0409657	0.694705	1.0843
TWAS21051203	1.05189	0.915377	1.06705	1.11327	1.03584	0.860304	1.0283	1.0987	1.03831	1.03466	1.11586	0.711722	1.04605	0.761526	1.07881	1.06938	0.976912
TWAS21051204	1.0264	0.979927	1.01973	1.07843	1.03091	0.891495	0.988961	1.0778	1.10186	1.02363	1.1084	0.781261	0.999049	0.785332	1.10449	1.0605	0.995412
TWAS21051206	0.832046	0.63735	0.861333	1.03134	0.19188	0.718425	0.881148	0.906318	0.809637	0.807203	0.830214	0.685242	0.823797	0.49019	0.966896	0.778974	0.737275
TWAS21051207	0.994058	0.90774	0.964072	0.947189	0.968871	0.345286	0.272497	0.897834	1.02514	0.992001	1.03246	0.950794	0.949523	0.745843	1.06484	0.866534	0.96311
TWAS21051209	1.04666	0.937829	1.0636	0.967351	1.03735	0.569518	0.2667	0.913436	1.0797	1.04409	1.11629	0.774247	1.01374	0.750121	1.11424	1.06561	1.00715
TWAS21051212	1.06107	0.948862	1.02851	1.15797	1.04207	0.87602	0.98398	1.12019	1.07602	1.03922	1.13734	0.849234	1.04997	0.794815	1.11023	1.08558	1.00879
TWAS21051214	0.955708	0.212966	0.974706	-0.265797	-0.0561713	1.12949	1.11814	0.987663	0.836865	0.960575	0.761164	-0.0658633	0.986771	0.189405	0.512197	0.97479	0.956441
TWAS21051217	1.09726	0.430542	1.11141	0.198119	1.08532	1.14615	1.07277	1.05713	1.01416	1.09633	0.961963	0.31155	1.10612	0.277145	0.650945	1.15595	1.10697
TWAS21051218	0.95456	0.857556	0.967111	0.930053	0.000754492	0.608439	0.184886	0.833895	0.943402	0.947189	1.01441	0.804787	0.944942	0.733959	1.14518	0.941681	0.848774
TWAS21051222	1.07408	0.414562	1.09063	0.224219	1.09286	1.1369	1.20008	1.04504	1.06987	1.06914	0.932834	0.282674	1.08963	0.372328	0.685843	1.13608	1.09995
TWAS21051224	1.06013	0.995337	1.02504	1.15043	1.04629	0.854638	0.958767	1.12718	1.07168	1.0576	1.154	0.833532	1.05116	0.791729	1.1472	1.09778	1.03053
TWAS21051303	1.04497	0.9169	1.09038	1.10306	1.04797	0.877784	1.01094	1.07917	1.02668	1.0338	1.11737	0.718002	1.03021	0.77642	1.10028	1.07441	0.976287
TWAS21051304	1.01223	0.956043	1.00721	0.944586	1.00038	0.609529	0.180559	0.94644	1.05828	1.01746	1.07741	0.81893	0.978069	0.7758	1.10657	0.923405	1.0087
TWAS21051306	1.03838	0.907151	1.06737	1.12699	1.03485	0.847392	1.14185	1.10347	1.10439	1.00017	1.09451	0.789796	0.979734	0.718052	1.0836	1.06117	0.939667
TWAS21051308	1.06131	0.919801	1.07504	1.12723	1.05702	0.9447	0.962391	1.10861	1.03807	1.06037	1.12246	0.733124	1.06352	0.746774	1.09317	1.09985	1.00734
TWAS21051309	1.06594	0.379053	1.07758	-0.323158	1.07154	1.13706	1.04759	1.05213	1.0036	1.06495	0.931535	0.251778	1.08574	0.241514	0.634721	1.11158	1.08447
TWAS21051314	1.09121	0.966809	1.10616	1.15647	1.08661	0.941456	1.19418	1.14958	1.14689	1.08398	1.16758	0.752247	1.07477	0.761021	1.13341	1.14273	1.03759
TWAS21051316	1.12291	0.308062	1.12032	-0.419423	1.13996	0.608467	0.422312	0.792684	1.05488	1.1358	1.01472	0.240083	1.14314	0.228992	0.74005	1.15668	1.10823
TWAS21051318	0.87258	0.794277	0.851104	0.835341	-0.210215	0.264308	0.200953	0.811957	0.857477	0.853452	0.87808	0.512772	0.83042	0.679783	1.03637	0.807901	0.736897
TWAS21051319	1.05095	0.422743	1.04219	-0.260709	1.07548	1.10136	1.06123	1.02304	1.0714	1.04768	0.904235	0.304034	1.06471	0.258893	0.630024	1.10678	1.07114
TWAS21051323	0.865142	-0.0279389	0.842191	-0.230697	0.0531165	-0.0545005	0.375009	-0.247496	0.446547	0.868692	0.63314	-0.163886	0.827228	-0.168514	-0.173092	0.396163	0.908299
TWAS21051324	1.05546	0.970283	1.01558	0.995891	1.0375	0.682655	0.304757	0.987741	1.03016	1.04995	1.16238	0.79904	1.04667	0.826183	1.14697	1.00238	1.04972
TWAS21051402	0.848745	0.693249	0.861409	1.04536	-0.249139	0.671569	0.942312	0.945832	0.843762	0.863671	0.827383	0.508332	0.816722	0.556121	0.971426	0.784068	0.741928
TWAS21051405	0.990937	0.316199	0.965502	-0.325034	1.01421	0.474844	0.176451	0.049214	0.785999	1.01059	0.817483	0.183105	1.00129	0.215319	0.0447837	0.57078	1.02261
TWAS21051407	1.04206	0.478588	1.04231	-0.23625	1.04805	1.07969	0.971229	1.01612	0.965401	1.03698	0.90392	0.314762	1.06227	0.274437	0.561625	1.07285	1.05195
TWAS21051412	1.03833	0.438555	1.03752	-0.334157	1.06446	0.664556	0.289454	0.198857	0.938065	1.05213	0.89862	0.242359	1.04004	0.328748	0.313184	0.762877	1.08606
TWAS21051416	0.879303	0.783569	0.749679	1.06891	0.074343	0.724736	0.832066	0.978195	0.894415	0.880494	0.865756	0.85848	0.831627	0.745022	1.02947	0.843148	0.793769
TWAS21051417	1.03283	0.345101	1.02587	-0.315565	1.04896	0.612043	0.16792	0.0288348	0.817359	1.04925	0.865011	0.246864	1.04474	0.197109	0.0694984	0.732965	1.075
TWAS21051418	0.886557	0.955541	0.798214	0.919182	0.375721	-0.0142226	0.219113	0.919516	0.890522	0.876214	0.926423	1.41864	0.807225	1.07669	1.10567	0.783641	0.866859
TWAS21051421	1.02725	0.323524	1.01643	-0.348817	1.04253	0.524024	0.219825	0.0350494	0.932437	1.04883	0.844528	0.19567	1.02942	0.247928	0.0601544	0.679368	1.07158
TWAS21051422	1.03903	0.300813	1.02662	-0.328193	1.06122	0.741662	0.2917	0.0466772	0.812239	1.03521	0.897742	0.260766	1.04804	0.199573	0.301934	0.667706	1.07585
TWAS21051503	1.04583	0.895682	1.04589	1.05368	1.0669	1.08854	1.12384	1.0787	1.09086	1.05582	1.07333	0.760505	1.05408	0.765276	1.06266	1.09546	1.05531
TWAS21051505	1.05999	0.381533	1.07571	-0.269758	1.07666	1.17526	1.11619	1.04352	1.05499	1.06043	0.911262	0.244378	1.07602	0.252622	0.679356	1.11448	1.09493
TWAS21051506	0.992603	0.831553	0.960811	1.04445	0.990535	0.823647	0.768749	1.02955	0.989662	0.982713	1.02183	0.80376	0.98142	0.7816	1.05973	0.975629	0.954442
TWAS21051507	1.05968	0.93917	1.07207	1.0944	1.05982	0.93697	1.08892	1.09712	1.10987	1.06237	1.1285	0.791766	1.05185	0.719243	1.09373	1.10199	0.990664
TWAS21051511	0.826398	0.125766	0.853146	-0.355362	-0.117769	0.520789	0.147028	-0.0896998	0.631557	0.841766	0.540884	-0.183885	0.812174	0.0266721	-0.21692	0.196053	0.850169
TWAS21051513	1.04011	0.307966	1.02402	-0.356181	1.0468	0.6892	0.238942	0.168064	0.888556	1.05227	0.920037	0.283271	1.06428	0.300211	0.304309	0.702042	1.08118
TWAS21051514	1.02604	0.316432	1.01395	-0.290418	1.03906	0.661727	0.276575	0.163095	0.892952	1.04398	0.877233	0.240081	1.05345	0.10721	0.055644	0.73439	1.05352
TWAS21051516	1.06026	0.977692	1.01954	0.986988	1.03284	0.546625	0.249168	0.985267	1.00856	1.06245	1.12367	0.950751	1.0443	0.785495	1.13853	0.979681	1.04451
TWAS21051517	0.945508	0.889573	0.844539	1.11618	0.571691	0.780936	0.853175	1.03682	0.951722	0.936322	0.974643	0.740421	0.916975	1.32812	1.10403	0.938041	0.854979
TWAS21051518	1.07752	0.963421	1.0874	1.06781	1.08326	0.972141	1.12233	1.08063	1.04588	1.07917	1.14303	0.83704	1.05737	0.780722	1.08289	1.10245	0.9706
TWAS21051519	1.06785	0.414846	1.04521	-0.324398	1.0775	1.14941	1.06931	1.05143	1.07493	1.06672	0.916446	0.29436	1.07851	0.280658	0.679939	1.11706	1.08622
TWAS21051522	0.892237	0.199775	0.91979	-0.158366	-0.156401	0.491446	0.142592	0.327331	0.667248	0.907343	0.669901	-0.112978	0.887698	0.141154	0.142556	0.762179	0.950659
TWAS21051613	1.02618	0.3719	0.997726	-0.33095	1.05019	0.593116	0.143031	0.1395	0.924093	1.04648	0.884733	0.229189	1.04068	0.274737	0.209397	0.684218	1.0669
TWAS21051614	1.09549	0.40659	1.11359	0.122892	1.09819	1.16617	1.06805	1.06625	1.00671	1.09379	0.968115	0.337394	1.11398	0.294711	0.693358	1.15273	1.11145
TWAS21051617	1.06927	0.446873	1.05764	-0.163532	1.08386	1.12988	0.970377	1.03265	1.07372	1.0713	0.908312	0.37369	1.07466	0.366251	0.657328	1.11475	1.09019
TWAS21051618	0.837659	0.77346	0.744048	0.861998	-0.146612	0.07881	0.169008	0.83876	0.85397	0.848195	0.865869	0.948878	0.834557	0.71867	1.02081	0.80245	0.813109
TWAS21051619	1.0449	0.326658	1.06321	-0.299764	1.06812	0.61486	0.247487	0.159582	0.795145	1.05898	0.924075	0.109729	1.06508	0.240905	0.499376	0.946165	1.09445
TWAS21051621	1.0375	0.955733	0.995066	1.00349	1.01838	0.471222	0.412087	1.00599	1.04677	1.03733	1.11719	0.910081	1.00434	0.844924	1.16658	0.979289	1.03626
TWAS21051622	0.882506	0.143908	0.850605	-0.0960583	-0.00842065	0.615424	0.146954	-0.116039	0.802013	0.871369	0.688937	0.0901664	0.863622	0.139424	-0.154592	0.158207	0.913866
TWAS21060103	1.07069	0.96196	1.08055	0.986773	1.0486	0.698403	0.386529	0.926389	1.09614	1.06282	1.16478	0.835009	1.03774	0.776942	1.13189	1.09635	1.03377
TWAS21060104	1.08818	0.414943	1.10404	0.210423	1.09638	1.14902	1.10887	1.04928	1.00777	1.09199	0.961806	0.291915	1.10948	0.309227	0.683483	1.13926	1.11076
TWAS21060106	1.04506	0.361025	1.05401	0.200359	1.05752	0.676429	0.580428	0.346542	0.816084	1.05965	0.921805	0.186299	1.0621	0.247247	0.470411	0.960061	1.08805
TWAS21060108	0.809136	0.850589	0.75819	1.03573	-0.157223	0.728905	0.942854	0.940915	0.883085	0.806902	0.828183	0.904998	0.73097	0.842759	1.00197	0.727978	0.810967
TWAS21060109	1.05297	0.900763	1.05949	0.986643	1.04008	0.60408	0.318822	0.949902	1.09223	1.0462	1.12785	0.740645	1.02777	0.683926	1.12984	1.07533	1.03104
TWAS21060111	1.07462	0.943706	1.07955	0.983381	1.048	0.548016	0.2518	0.962015	1.00951	1.07106	1.14839	1.14401	1.06005	0.73481	1.15193	1.10148	1.04502
TWAS21060112	1.0899	0.947668	1.1046	1.12457	1.07964	0.95431	1.0086	1.12965	1.05628	1.0824	1.13783	0.750169	1.08039	0.755429	1.12603	1.13396	1.02375
TWAS21060113	1.05483	0.921184	1.06823	0.956182	1.03222	0.559402	0.304234	0.915034	0.994401	1.05077	1.14117	0.683598	1.04335	0.743952	1.10638	1.08421	1.01542
TWAS21060114	0.888101	0.197431	0.919013	-0.266632	0.0720341	1.08738	1.00405	0.901312	0.787426	0.893364	0.636196	-0.134476	0.907034	-0.0677384	0.385223	0.90319	0.849487
TWAS21060116	1.04483	0.407959	1.03067	-0.346696	1.0508	0.638617	0.167184	0.0784074	0.951117	1.05287	0.897314	0.223787	1.03976	0.232325	0.181073	0.684907	1.07934
TWAS21060119	1.06197	0.4306	1.07831	-0.114449	1.08329	0.84782	0.202621	0.167965	0.906912	1.07782	0.93422	0.177993	1.06531	0.348409	0.453769	0.94967	1.11368
TWAS21060122	1.07335	0.96469	1.03285	1.15412	1.05881	0.864703	0.920727	1.14297	1.07249	1.05694	1.1604	0.822885	1.04907	0.791422	1.15716	1.10431	1.04736
TWAS21060203	0.880859	0.858436	0.907327	0.874666	-0.128699	-0.193871	0.107182	0.885464	0.947881	0.878582	0.926989	0.917667	0.833726	0.796118	1.0956	0.867875	0.821617
TWAS21060206	1.05432	0.992946	1.02438	1.10638	1.06358	0.846206	1.00592	1.122	1.11185	1.04427	1.11973	0.892781	1.02013	0.83872	1.12995	1.09668	1.04086
TWAS21060207	1.06089	0.966527	1.02214	1.12413	1.05908	0.909186	0.96523	1.10845	1.06306	1.04992	1.11872	1.19682	1.05013	0.890195	1.1235	1.08802	1.02022
TWAS21060208	0.860895	0.0544333	0.892772	-0.432586	-0.087461	0.334499	0.153919	0.0568926	0.579216	0.860379	0.643421	-0.247199	0.820785	-0.193866	-0.162484	0.311779	0.886026
TWAS21060209	1.04909	0.326369	1.06651	-0.313689	1.0678	0.717625	0.209084	-0.0155541	0.831825	1.06917	0.936816	0.217931	1.06442	0.214651	0.400077	0.941091	1.09056
TWAS21060211	1.06993	0.400125	1.07726	-0.144636	1.10067	1.17531	1.14306	1.05466	1.09898	1.08193	0.954113	0.294909	1.08961	0.303098	0.6745	1.15376	1.09817
TWAS21060212	1.14046	0.738939	1.14788	0.700862	1.14653	0.310277	0.4529	0.755413	1.23274	1.13963	1.16314	0.710973	1.12856	0.702129	0.966582	1.10663	1.02811
TWAS21060213	1.06239	0.345872	1.07372	-0.350257	1.06362	0.723669	0.281132	0.0302447	0.836186	1.06885	0.935852	0.191113	1.0676	0.253678	0.462609	0.963921	1.09492
TWAS21060218	0.868071	0.174567	0.865245	-0.446941	-0.134127	1.10318	1.11685	0.91558	0.880682	0.864001	0.683733	-0.144395	0.895928	0.0945579	0.396444	0.877037	0.899055
TWAS21060221	0.826145	0.174328	0.862366	-0.267256	-0.180523	0.0620357	0.163685	0.0624022	0.664109	0.857753	0.639539	-0.035627	0.841222	-0.153122	-0.242092	0.638305	0.88222
TWAS21060301	1.05446	0.970239	1.02486	1.00425	1.04595	0.610333	0.291313	0.981008	1.10077	1.05246	1.15323	1.02518	1.00686	0.835977	1.16668	1.00146	1.05023
TWAS21060302	0.921343	0.177172	0.943578	-0.20789	-0.151573	1.09863	1.02661	0.957427	0.823679	0.902247	0.694818	-0.107502	0.924446	0.106849	0.455813	0.926185	0.903259
TWAS21060303	1.08307	0.353169	1.09053	0.226912	1.08845	1.12962	1.14229	1.04331	0.977754	1.07336	0.939354	0.305599	1.09409	0.307541	0.635561	1.11983	1.09785
TWAS21060304	1.07004	0.9694	1.03237	1.1345	1.05813	0.896565	0.851765	1.12343	1.05615	1.05984	1.15762	1.04155	1.05602	0.872415	1.14882	1.1045	1.03857
TWAS21060306	0.895465	0.876962	0.905758	0.99425	0.133393	0.76484	0.863972	0.919732	0.930931	0.880973	0.861147	0.655433	0.879048	0.690219	0.926449	0.849857	0.69117
TWAS21060309	0.903921	0.224632	0.926676	-0.37104	0.341244	1.13686	1.11899	0.921811	0.925559	0.909798	0.694335	0.0158496	0.905042	0.138856	0.404175	0.898805	0.918257
TWAS21060312	1.03472	0.382674	1.02291	0.189717	1.05692	0.726052	0.325821	0.0144133	0.918902	1.04874	0.898484	0.260762	1.04657	0.202826	0.166261	0.708174	1.08394
TWAS21060313	1.07417	0.979619	1.039	1.13574	1.06222	0.856352	0.973536	1.12783	1.05486	1.06258	1.12849	0.811795	1.0538	0.911914	1.14162	1.10961	1.04451
TWAS21060314	1.0734	0.949829	1.05303	1.13291	1.07608	0.846934	0.947263	1.12965	1.07574	1.06528	1.13254	0.860133	1.06468	0.795409	1.12867	1.11724	1.02267
TWAS21060317	1.07763	0.941024	1.09126	0.990236	1.05791	0.699684	0.410289	0.96729	1.019	1.07204	1.15367	0.877637	1.05228	0.755219	1.15574	1.10336	1.0436
TWAS21060318	0.901742	0.802659	0.936296	1.07633	-0.194142	0.665019	0.956256	0.967774	0.872192	0.907498	0.907285	0.814239	0.879019	0.706335	1.01458	0.877148	0.79812
TWAS21060321	1.03118	1.61026	0.996137	1.00858	1.01791	0.592351	0.683218	1.00969	1.07335	1.03767	1.10119	0.932975	0.988419	1.42589	1.16962	0.997625	1.03674
TWAS21060322	0.86484	0.737447	0.893684	1.05609	-0.180715	0.671754	0.887567	0.96834	0.888716	0.85892	0.874055	0.44639	0.854003	0.551967	0.96867	0.849672	0.709524
TWAS21060323	0.827732	0.0584089	0.872438	-0.238494	-0.124813	-0.0643251	0.220993	-0.09848	0.404342	0.81934	0.592626	-0.259014	0.835716	-0.2172	-0.181741	0.620848	0.86355
TWAS21060404	0.848792	0.187776	0.818234	-0.28932	0.00924884	0.0990431	0.111027	-0.184374	0.53075	0.852177	0.624437	-0.144779	0.737548	-0.171375	-0.0719592	0.104981	0.875619
TWAS21060406	0.914418	0.243076	0.941821	-0.406111	-0.12409	1.05518	1.07302	0.931424	0.841835	0.896084	0.70658	-0.0886396	0.907055	0.118577	0.381025	0.877098	0.887961
TWAS21060408	0.880449	0.810641	0.89926	1.09503	-0.119228	0.70793	0.953358	0.981262	0.852026	0.864207	0.919358	0.812667	0.874227	0.771491	1.06249	0.869551	0.787071
TWAS21060414	1.04818	0.951574	1.00345	1.14175	1.04153	0.817257	0.954269	1.11661	1.01298	1.03194	1.11123	0.99258	1.02787	0.827346	1.13301	1.08039	1.0286
TWAS21060417	1.05196	0.964077	1.07649	0.971296	1.04045	0.547192	0.311988	0.932163	1.0132	1.05168	1.15223	0.807463	1.04283	0.79388	1.14205	1.0887	1.02631
TWAS21060421	0.934551	0.857551	0.849254	1.1022	0.213834	0.793862	0.931232	1.0066	0.969922	0.922796	0.957225	0.676194	0.89968	0.75928	1.08823	0.923805	0.848262
TWAS21060422	1.05835	0.992612	1.02104	0.996566	1.03111	0.417593	0.382246	0.98037	1.02884	1.05591	1.1472	1.22452	1.03324	0.816143	1.12749	0.979902	1.03824
TWAS21060423	0.920138	0.115259	0.953999	-0.327506	-0.1572	1.09361	1.10017	0.919088	0.875799	0.910917	0.705576	-0.0769489	0.935219	0.249304	0.466189	0.91655	0.952657
TWAS21060424	0.857967	0.823878	0.803854	0.851859	-0.133002	0.00644717	0.147706	0.862579	0.877637	0.847945	0.883355	1.03843	0.845168	0.781429	1.05674	0.764391	0.80971
TWAS21060501	1.05149	0.430362	1.06765	-0.0737069	1.07259	0.7748	0.0889293	0.122303	0.96554	1.06605	0.93369	0.10016	1.06587	0.160367	0.474675	0.92455	1.09858
TWAS21060502	1.06812	0.989929	1.03274	1.09384	1.07584	0.891314	1.10653	1.12953	1.12672	1.06691	1.13894	1.06705	1.05493	0.820951	1.12582	1.09701	1.02881
TWAS21060503	1.08428	0.385311	1.09218	-0.297114	1.10879	1.17962	1.18351	1.04909	1.07147	1.09816	0.945102	0.262702	1.108	0.371938	0.698224	1.15174	1.11971
TWAS21060504	0.793146	0.716088	0.718392	0.812963	-0.358872	-0.197954	-0.147818	0.679323	0.696092	0.816771	0.719278	0.856523	0.594658	0.619247	0.950791	0.499051	0.721497
TWAS21060505	1.03125	0.98849	1.01153	1.00137	1.03962	0.503384	0.266112	1.00578	1.09013	1.04487	1.10751	0.910397	0.986596	0.901061	1.17603	0.987116	1.04078
TWAS21060508	1.04529	0.277551	1.06116	-0.352869	1.06839	0.696514	0.527038	0.000339234	0.809028	1.05775	0.913064	0.20369	1.05935	0.237143	0.421045	0.910963	1.08243
TWAS21060509	1.0863	0.428501	1.09109	-0.0992182	1.09869	1.18401	1.14574	1.04274	1.07403	1.0866	0.947867	0.277337	1.10352	0.566535	0.694137	1.14666	1.1061
TWAS21060511	1.05787	0.367001	1.07476	-0.17286	1.0661	0.729688	0.290087	0.225714	0.832257	1.05729	0.899292	0.194674	1.07231	0.214101	0.449632	0.971059	1.1033
TWAS21060512	1.05279	0.992225	1.01476	1.16774	1.05356	0.880368	1.06676	1.13511	1.08066	1.04784	1.14909	0.800796	1.04768	1.38335	1.14797	1.08998	1.03943
TWAS21060514	1.07425	0.943766	1.0904	1.14546	1.07386	0.870783	1.04992	1.12305	1.07079	1.06585	1.12141	0.710218	1.06558	0.756388	1.13049	1.12097	1.01885
TWAS21060515	1.03658	0.413639	1.02353	-0.140859	1.05269	0.669547	0.213338	0.170307	0.928165	1.04915	0.902741	0.251259	1.03629	0.209913	0.17209	0.693091	1.07364
TWAS21060516	1.05387	0.414557	1.02573	-0.297512	1.07982	1.07758	0.938248	1.06356	1.00595	1.06121	0.920218	0.317582	1.06556	0.305043	0.638973	1.08858	1.0744
TWAS21060517	1.05769	0.955908	1.06658	1.01062	1.03593	0.662732	0.757009	0.965447	1.03411	1.0592	1.1553	0.831202	1.04113	0.812344	1.15176	1.06963	1.03324
TWAS21060521	1.0334	0.358863	1.00208	-0.326267	1.04559	0.598691	0.16173	0.22188	0.869603	1.04322	0.861189	0.228433	1.04469	0.325285	0.253409	0.695135	1.07202
TWAS21060522	1.05825	0.967966	1.02759	1.16679	1.0484	0.869796	0.956235	1.13758	1.07071	1.05185	1.12767	0.946907	1.04046	0.779088	1.13729	1.08435	1.03946
TWAS21060523	0.944045	0.290431	0.955337	-0.178286	-0.205442	0.576422	0.342755	-0.0870658	0.79525	0.943716	0.840658	-0.00736313	0.934349	0.121252	-0.00785134	0.684371	0.965866
TWAS21060601	1.06402	0.956356	1.02187	1.14325	1.07308	0.83765	1.17779	1.11293	1.08158	1.06515	1.13297	0.850201	1.05996	0.825694	1.12914	1.09483	1.02709
TWAS21060602	0.917706	0.882682	0.833667	1.08109	0.0532614	0.741616	0.814687	0.990445	0.959465	0.912125	0.954652	0.809326	0.868551	0.755312	1.08129	0.904361	0.829032
TWAS21060606	1.08244	0.401777	1.08884	-0.22474	1.1064	1.1853	1.17415	1.06054	1.09026	1.08544	0.969727	0.270619	1.09257	0.320445	0.696994	1.15164	1.11465
TWAS21060608	1.06303	0.918606	1.08171	1.13234	1.05852	0.929639	1.13043	1.09167	1.03601	1.0551	1.11506	0.804421	1.05369	0.736146	1.08616	1.10498	0.979554
TWAS21060609	1.07727	0.915977	1.08988	0.981994	1.03941	0.495578	0.259912	0.959871	1.01479	1.06753	1.16419	0.9572	1.05955	0.731122	1.14515	1.08823	1.03713
TWAS21060615	1.0653	0.935196	1.08392	0.968134	1.05171	0.690324	0.4758	0.920853	1.10148	1.06531	1.15097	0.840135	1.04487	0.76644	1.12601	1.07981	1.02201
TWAS21060616	0.820859	-0.0340556	0.827792	-0.302459	-0.187007	1.06613	1.0178	0.889078	0.804595	0.850741	0.603199	-0.136474	0.863298	-0.0637464	0.353455	0.829675	0.866292
TWAS21060618	1.03632	0.368731	1.03241	-0.150688	1.05766	0.633716	0.196029	0.283993	0.940227	1.0523	0.886649	0.227786	1.03188	0.309355	0.426559	0.654325	1.08147
TWAS21060619	1.07561	0.959118	1.08861	0.995091	1.04734	0.677332	0.492282	0.934557	1.0961	1.07655	1.16718	0.727738	1.05661	0.786792	1.14137	1.10366	1.03033
TWAS21060621	1.06057	0.422224	1.04663	-0.114918	1.08633	1.14954	1.01398	1.0517	1.06178	1.06782	0.911594	0.376341	1.07605	0.332976	0.631292	1.1072	1.09003
TWAS21060623	1.04637	0.98223	1.02285	0.992342	1.02468	0.642726	0.170014	0.962202	1.01555	1.04694	1.13309	0.853102	1.03493	0.913931	1.16442	0.995436	1.03495
TWAS21060701	1.05938	1.00734	1.01932	1.00745	1.03006	0.471721	0.321586	0.976748	1.07432	1.04369	1.1527	0.835054	1.01757	0.797421	1.17269	1.00094	1.04589
TWAS21060703	1.05819	0.978724	1.02534	1.09881	1.05361	0.905966	1.07122	1.12257	1.12915	1.04367	1.14761	1.02287	1.0338	0.818473	1.12381	1.09526	1.02537
TWAS21060704	1.05577	0.836758	1.04612	0.875542	1.06573	1.0656	1.04955	1.05291	1.06745	1.05694	1.03822	0.688507	1.06252	0.68549	1.0186	1.09555	1.0717
TWAS21060707	0.832209	0.76075	0.770779	0.827136	-0.175695	-0.204035	0.283502	0.794287	0.829051	0.814977	0.788676	1.07105	0.765	0.617605	0.988778	0.359742	0.784401
TWAS21060709	1.07475	0.384886	1.0894	-0.294696	1.08161	1.12521	1.08796	1.06305	0.995589	1.07692	0.966152	0.318519	1.09431	0.332773	0.674174	1.10896	1.09711
TWAS21060711	1.05433	0.962794	1.01522	0.973984	1.02926	0.625813	0.305222	0.976495	1.01275	1.04484	1.13962	0.950513	1.03949	0.789449	1.13686	0.986592	1.02484
TWAS21060713	1.09127	0.912496	1.10369	1.13838	1.08212	0.9052	1.03585	1.11341	1.05579	1.07167	1.13944	0.689449	1.07708	0.767163	1.12037	1.1349	1.0126
TWAS21060714	0.92284	0.860399	0.940144	0.902119	-0.185685	-0.148915	0.140399	0.893738	0.90029	0.919887	0.951728	0.637725	0.886196	0.683512	1.09396	0.873111	0.814772
TWAS21060717	0.877598	0.867993	0.796534	0.882163	-0.204423	0.263678	0.201299	0.868763	0.891009	0.8889	0.894073	0.884544	0.823304	0.713392	1.06172	0.803427	0.827534
TWAS21060718	0.860297	0.228899	0.836668	-0.226524	-0.0839407	1.0449	1.07777	0.882366	0.8456	0.819273	0.53006	-0.19054	0.855352	0.0758151	0.271091	0.799235	0.841219
TWAS21060721	1.08195	0.419366	1.09298	-0.33534	1.08636	1.11857	1.14287	1.07553	1.01056	1.07912	0.953635	0.29512	1.10097	0.303914	0.65803	1.1263	1.08906
TWAS21060722	0.9146	0.861703	0.91271	1.10203	-0.234775	0.806147	1.0861	1.01752	0.973983	0.884951	0.914972	0.832463	0.90649	0.741003	1.06341	0.898592	0.798764
TWAS21060723	1.05896	1.03619	1.05168	1.11557	1.06362	0.90524	1.00079	1.11479	1.12575	1.05288	1.14832	0.821904	1.03732	0.807214	1.12643	1.11388	1.00342
TWAS21060724	0.917506	0.871163	0.937536	1.07966	-0.256084	0.805668	1.00819	1.00554	1.01118	0.920021	0.957023	0.688548	0.899868	0.718588	1.06358	0.922843	0.752112
TWAS21060802	0.869764	0.811539	0.882056	1.06724	-0.189127	0.674819	1.01194	0.9697	0.904696	0.879275	0.885445	0.821716	0.858551	0.578473	1.02274	0.856297	0.714933
TWAS21060804	1.06829	0.401292	1.05592	-0.342951	1.09201	1.10073	1.06997	1.06989	1.06917	1.07755	0.946305	0.394492	1.07911	0.347291	0.69616	1.1285	1.08456
TWAS21060808	1.06189	0.397884	1.05147	0.211679	1.08057	1.14273	1.06436	1.0278	1.04997	1.05992	0.941263	0.310223	1.064	0.292054	0.663526	1.11847	1.08179
TWAS21060811	0.870038	0.111596	0.878098	-0.291898	-0.112065	1.07148	1.08887	0.948274	0.797241	0.887148	0.688793	0.143607	0.899972	0.262183	0.381003	0.853962	0.876116
TWAS21060812	1.05818	0.974751	1.03518	1.1289	1.05683	0.839875	0.996705	1.10187	1.06722	1.05193	1.14815	0.80362	1.04887	0.795498	1.1304	1.09608	1.02607
TWAS21060813	1.06683	0.42458	1.05166	-0.28936	1.10123	1.148	0.952684	1.03096	1.06733	1.08179	0.922411	0.348811	1.0867	0.303237	0.659729	1.12322	1.09687
TWAS21060814	1.08738	0.426113	1.11057	-0.16833	1.09042	1.15751	1.05027	1.05192	1.02144	1.08792	0.989242	0.286924	1.11442	0.318252	0.692369	1.13748	1.11089
TWAS21060816	1.13996	0.716634	1.14368	0.76208	1.1355	0.0103601	0.349573	0.774943	1.29115	1.136	1.17796	0.586753	1.12822	0.696862	0.983328	1.12746	1.05859
TWAS21060818	1.09243	0.398635	1.10312	0.129439	1.10179	1.14846	1.07107	1.07493	0.992718	1.09682	0.950098	0.289198	1.11533	0.32446	0.702553	1.15516	1.11343
TWAS21060819	1.06194	0.363145	1.06956	0.210563	1.07292	0.585458	0.176585	0.0381758	0.833406	1.0724	0.912735	0.229691	1.06116	0.302148	0.501993	0.973603	1.09652
TWAS21060821	1.0553	0.373856	1.06927	-0.0972966	1.06608	0.677237	0.397427	0.137343	0.893963	1.06272	0.901989	0.27174	1.05587	0.243071	0.461523	0.958738	1.08552
TWAS21060822	1.08882	0.402229	1.10409	-0.215811	1.09658	1.13317	1.11446	1.06166	1.00509	1.08846	0.954335	0.271589	1.11395	0.364703	0.650251	1.13941	1.10695
TWAS21060823	1.05494	0.974784	1.01001	0.980828	1.03495	0.482103	0.323141	0.965061	1.023	1.05191	1.14472	0.918391	1.02923	0.831304	1.1443	0.966461	1.03865
TWAS21060824	1.07272	0.383263	1.07791	-0.243513	1.10222	0.795475	0.310452	0.29245	0.981196	1.09149	0.95062	0.207676	1.07513	0.324111	0.463622	0.96154	1.11534
TWAS21060905	1.06958	0.973224	1.08824	0.973084	1.04829	0.621675	0.2487	0.935599	1.09231	1.07249	1.13866	0.769825	1.04089	0.802597	1.14207	1.09886	1.03695
TWAS21060908	0.917358	0.772458	0.945853	1.07077	0.267003	0.743093	0.921396	1.00475	0.912356	0.91897	0.921239	0.779733	0.908065	0.747021	1.04798	0.924847	0.749753
TWAS21060911	1.08199	0.970806	1.096	1.12857	1.08244	0.950587	1.17354	1.14084	1.13122	1.07782	1.14194	0.792817	1.05606	0.794568	1.13692	1.14734	1.03099
TWAS21060912	1.05125	0.339267	1.02558	0.212237	1.04463	0.700701	0.185595	-0.0961271	0.831145	1.0628	0.900726	0.245214	1.05784	0.235955	0.102505	0.64053	1.09238
TWAS21060913	1.05489	0.958683	1.01736	0.985942	1.01916	0.584129	0.24057	0.955656	1.03081	1.04386	1.14132	0.858595	1.0309	0.799576	1.14463	0.993403	1.03985
TWAS21060915	1.07309	0.958899	1.02144	1.12079	1.06282	0.858555	1.00591	1.12722	1.06873	1.05696	1.14859	0.82484	1.06249	0.791082	1.11372	1.10029	1.03102
TWAS21060918	1.07248	0.984815	1.0819	1.13685	1.08406	0.922665	1.18198	1.14721	1.13763	1.06995	1.14774	0.996212	1.06522	0.798765	1.11607	1.12315	1.02221
TWAS21060921	1.08067	0.989881	1.09268	1.00869	1.06564	0.723994	0.414612	0.996027	1.11908	1.08091	1.16046	0.73941	1.05787	0.826113	1.17985	1.11265	1.05794
TWAS21060922	1.09129	0.956515	1.10136	1.13695	1.08335	0.91129	1.01853	1.13403	1.08602	1.08018	1.16983	0.754483	1.07634	0.780536	1.1271	1.13495	1.01729
TWAS21060923	0.852464	-0.0550295	0.877015	-0.397108	-0.156546	1.04027	1.04367	0.904303	0.800774	0.872634	0.548411	-0.0894543	0.831032	-0.175262	0.287009	0.774655	0.826475
TWAS21061001	1.05018	0.925201	1.06726	0.922129	0.998201	0.612083	0.17197	0.853276	0.965429	1.04833	1.12176	1.08225	1.01954	0.740163	1.08317	1.05867	0.973764
TWAS21061002	1.0742	0.991954	1.03053	1.13618	1.06546	0.861632	1.00289	1.12696	1.06743	1.06453	1.14642	0.7627	1.05868	0.800392	1.1371	1.09909	1.02796
TWAS21061003	1.05076	0.979113	1.02408	1.14054	1.04786	0.869415	1.04963	1.12005	1.11764	1.04611	1.13978	0.824423	1.01951	0.812736	1.14029	1.08524	1.02753
TWAS21061004	1.0604	0.335233	1.06791	-0.2589	1.05885	0.709402	0.185969	0.112514	0.858991	1.07572	0.947887	0.221418	1.07055	0.240096	0.449696	0.969018	1.0928
TWAS21061005	1.08077	0.388654	1.09392	-0.296872	1.09491	1.20248	1.17851	1.04658	1.0772	1.09165	0.942548	0.252798	1.10014	0.549392	0.677086	1.15598	1.10869
TWAS21061006	1.08423	0.958663	1.11146	1.13797	1.07781	0.944486	1.03453	1.12329	1.06218	1.08101	1.16346	0.82925	1.08379	0.769682	1.1279	1.12584	1.01735
TWAS21061007	0.851386	-0.0266556	0.858703	-0.102196	0.206357	1.03659	1.01521	0.834026	0.74752	0.86707	0.5538	-0.176333	0.875488	-0.106096	0.285598	0.774935	0.859883
TWAS21061008	0.905557	0.903637	0.916798	0.888193	-0.112995	0.385304	0.159457	0.817099	0.944713	0.900396	0.951236	0.775915	0.87796	0.658098	1.06618	0.861742	0.78906
TWAS21061011	1.08489	0.383975	1.09618	-0.323686	1.08933	1.12832	1.1138	1.078	1.0058	1.08601	0.98561	0.291309	1.11587	0.260596	0.615219	1.1185	1.11259
TWAS21061012	0.851262	0.819952	0.879103	1.01294	-0.170715	0.677405	1.00479	0.92235	0.937741	0.839397	0.876985	0.626413	0.894605	0.652065	0.976046	0.811467	0.781156
TWAS21061014	0.924197	0.808887	0.934987	1.0712	-0.169428	0.777501	0.913829	0.990594	0.912928	0.886733	0.92063	0.699852	0.903806	0.617858	1.03481	0.919408	0.76797
TWAS21061015	1.07852	0.782068	1.0866	1.04182	1.094	1.1362	1.18616	1.0734	1.06661	1.07471	1.01419	0.590089	1.08495	0.671299	0.966033	1.13783	1.09746
TWAS21061017	0.845436	0.764501	0.886972	1.05647	0.0452667	0.712299	0.965482	0.948592	0.880988	0.852864	0.835365	0.811995	0.862475	0.66975	1.02622	0.847057	0.730372
TWAS21061018	1.08791	0.399983	1.09662	-0.305022	1.08825	1.09879	1.11992	1.07707	1.00188	1.08646	0.926525	0.267639	1.11236	0.275244	0.685296	1.13008	1.10835
TWAS21061021	1.07437	0.430657	1.0396	-0.398551	1.07513	1.0957	0.992229	1.07439	1.00599	1.06573	0.932455	0.348261	1.08178	0.310597	0.682789	1.11566	1.07522
TWAS21061022	0.899776	0.146763	0.925272	-0.263776	0.508009	0.650412	0.102244	-0.0834415	0.645285	0.918258	0.662836	0.0582458	0.910905	0.131515	0.129844	0.589261	0.934994
TWAS21061024	1.08834	0.455663	1.08699	-0.0103042	1.11006	1.16019	1.03714	1.06954	1.07117	1.09385	0.945615	0.404408	1.09714	0.350026	0.694792	1.14518	1.11108
TWAS21061101	1.02453	0.310032	1.02453	-0.175389	1.05204	0.756651	0.181219	0.12843	0.969875	1.02751	0.911178	0.120201	1.00781	0.232223	0.481906	0.960849	1.05842
TWAS21061102	0.924655	0.296462	0.881034	-0.31934	-0.0455011	-0.0189539	0.159858	0.16924	0.588681	0.939187	0.757395	-0.0606682	0.937924	0.0339963	0.0248217	0.626245	0.940286
TWAS21061103	1.06381	0.953792	1.06443	0.989682	1.04073	0.663684	0.621967	1.00226	1.00399	1.06366	1.15603	0.765239	1.03885	0.745829	1.15537	1.07801	1.05367
TWAS21061107	0.911021	0.943821	0.881849	0.889674	0.875284	0.0512537	0.304722	0.852104	0.891074	0.882546	0.955852	0.879628	0.844968	0.832282	0.983966	0.756195	0.871939
TWAS21061108	0.890384	0.124802	0.90735	-0.12634	-0.198896	1.10059	1.09338	0.900815	0.888022	0.88492	0.652174	0.00198746	0.889259	-0.0358756	0.418064	0.904377	0.899218
TWAS21061111	1.07714	0.369852	1.08517	-0.254575	1.08832	1.12267	1.08788	1.05549	1.01449	1.07115	0.962241	0.259687	1.09454	0.259896	0.642212	1.12201	1.09443
TWAS21061112	1.07858	0.963508	1.08891	1.12743	1.07968	0.95039	1.14324	1.13005	1.12186	1.06627	1.16351	0.731829	1.06212	0.762706	1.11164	1.12226	1.01776
TWAS21061113	1.07734	0.936001	1.08437	0.978958	1.05423	0.729629	0.526769	0.954735	1.02894	1.0763	1.16931	0.795206	1.05919	0.753421	1.13634	1.09454	1.04015
TWAS21061115	1.06148	0.995775	1.02367	1.13251	1.05597	0.892664	0.827844	1.09662	1.06813	1.05141	1.12058	0.781819	1.05343	0.777238	1.12328	1.10016	1.0314
TWAS21061116	1.05438	0.991085	1.02045	0.990484	1.04772	0.699595	0.209041	0.995729	1.0899	1.06478	1.13204	0.858057	1.00363	0.841191	1.15785	1.02129	1.05579
TWAS21061117	0.835295	-0.0596167	0.880346	-0.259477	-0.0856653	1.00248	1.0507	0.90124	0.729209	0.861384	0.669539	-0.0575037	0.873942	-0.167527	0.38228	0.836414	0.817292
TWAS21061118	1.06589	0.437732	1.07236	-0.19542	1.0778	0.708799	0.246033	0.21211	0.839387	1.076	0.925208	0.229977	1.08362	0.245669	0.488756	0.961263	1.0999
TWAS21061119	1.05572	1.00823	1.02368	1.14023	1.05439	0.876294	1.10937	1.13013	1.12834	1.0387	1.11571	0.893848	1.02548	0.798517	1.13859	1.09195	1.02936
TWAS21061121	0.945143	0.857531	0.963803	0.947836	-0.17983	0.459161	0.281918	0.887847	0.919666	0.95171	1.00768	0.93211	0.919874	0.993046	1.15251	0.956943	0.845878
TWAS21061122	1.04397	1.00246	1.01005	1.02441	1.03886	0.486436	0.522064	1.00515	1.10589	1.04362	1.14282	1.15989	1.00796	1.07888	1.17304	1.00929	1.04494
TWAS21061123	0.958058	0.645572	0.931122	0.168923	1.02954	-0.123015	0.43661	0.672467	1.13257	0.975807	0.919392	0.743334	0.883363	0.71674	0.998723	0.960449	0.894452
TWAS21061124	1.06503	0.976666	1.0164	1.15114	1.05111	0.845563	0.951875	1.13947	1.06714	1.05149	1.13124	0.872765	1.04652	0.822183	1.1365	1.09077	1.03972
TWAS21061202	1.09255	0.405309	1.10844	-0.136652	1.11844	1.16664	1.20107	1.05561	1.09677	1.10389	0.973222	0.283583	1.113	0.473971	0.725394	1.16951	1.11826
TWAS21061205	0.883243	0.259883	0.842681	-0.370819	-0.120605	1.0804	1.02368	0.932989	0.868254	0.875779	0.604768	-0.199493	0.893738	0.0367232	0.355032	0.86707	0.899866
TWAS21061206	1.06895	0.950277	1.0286	1.1171	1.06045	0.921898	0.91293	1.11409	1.08866	1.06015	1.11999	0.76774	1.05389	0.772698	1.11657	1.09898	1.04054
TWAS21061207	1.08017	0.415103	1.10402	-0.279581	1.0794	1.15499	1.04729	1.05117	1.00779	1.08518	0.954679	0.294997	1.10973	0.304186	0.654205	1.13446	1.10784
TWAS21061208	1.05318	0.97849	1.03523	1.11103	1.04955	0.862617	0.950192	1.1033	1.10148	1.05048	1.14906	0.838528	1.03696	0.789294	1.1268	1.08374	1.02583
TWAS21061209	1.01932	0.983544	0.996988	0.999632	1.01944	0.497155	0.302368	0.955078	1.07831	1.03546	1.12508	0.793619	0.992857	0.813424	1.1633	0.942503	1.02666
TWAS21061211	1.08934	0.39219	1.1036	-0.228065	1.09618	1.15708	1.05206	1.05524	0.989356	1.09415	0.987272	0.313025	1.10441	0.306525	0.642998	1.15638	1.11608
TWAS21061212	1.06258	0.950822	1.07295	0.969155	1.03299	0.659191	0.252901	0.941646	1.01643	1.05535	1.12306	0.789338	1.02673	0.772049	1.14273	1.0804	1.02105
TWAS21061214	1.08569	0.389715	1.10574	0.409487	1.10384	1.1636	1.08606	1.05402	1.00672	1.09159	0.956759	0.309378	1.106	0.281836	0.687069	1.14685	1.11097
TWAS21061215	1.08677	0.971099	1.10461	1.12654	1.07786	0.912609	1.01764	1.12908	1.06588	1.07717	1.14785	0.781809	1.07879	0.772853	1.13091	1.14717	1.03073
TWAS21061217	1.04899	0.28856	1.06769	-0.146013	1.06028	0.773315	0.195387	0.36458	0.85233	1.06386	0.919964	0.190894	1.07323	0.224944	0.469921	0.938285	1.09356
TWAS21061219	1.07579	0.936421	1.0944	0.986735	1.05534	0.642584	0.357433	0.981394	1.03397	1.07012	1.17106	0.804119	1.05828	0.771852	1.14503	1.09913	1.03915
TWAS21061221	1.06936	0.978364	1.04287	1.12827	1.06971	0.902847	1.05878	1.1282	1.15533	1.06005	1.12201	0.821142	1.0446	0.824798	1.13615	1.10801	1.03737
TWAS21061223	1.04661	0.358415	1.02238	-0.118721	1.06283	0.611064	0.343487	0.232513	0.839719	1.05388	0.918289	0.258685	1.06191	0.302047	0.217526	0.723742	1.07844
TWAS21061302	1.04158	0.283881	1.0287	0.192468	1.05095	0.526771	0.140359	0.130195	0.844152	1.04688	0.891464	0.266258	1.05387	0.277364	0.307003	0.656251	1.06614
TWAS21061303	0.9091	0.225472	0.928063	-0.154821	-0.0218284	1.06933	1.09404	0.943607	0.849452	0.920757	0.695899	-0.0270232	0.961568	0.132912	0.400456	0.898371	0.935515
TWAS21061305	1.08595	0.372002	1.1018	-0.29537	1.09999	1.15223	1.04557	1.05433	1.00616	1.08654	0.955282	0.304419	1.10882	0.474064	0.681191	1.14245	1.10759
TWAS21061306	1.03396	0.319513	1.02592	-0.161988	1.06322	0.702823	0.185462	0.261969	0.898466	1.05671	0.88964	0.227521	1.03322	0.194093	0.190088	0.607657	1.08198
TWAS21061307	1.08854	0.406303	1.09891	-0.382273	1.09883	1.13209	1.10459	1.04367	1.00127	1.09464	0.950199	0.301085	1.1111	0.483146	0.630931	1.1381	1.11086
TWAS21061308	1.07648	0.908742	1.09498	1.1444	1.07575	1.01785	1.00334	1.11106	1.06357	1.07258	1.12676	0.715986	1.07066	0.699413	1.10218	1.11283	1.01088
TWAS21061311	1.06113	0.961662	1.08416	1.13248	1.06933	0.942056	1.14489	1.12812	1.14394	1.06122	1.14983	0.948781	1.05601	0.771478	1.13391	1.12842	1.01777
TWAS21061312	1.07195	0.990909	1.09078	1.11194	1.07824	0.852193	1.19533	1.13071	1.12256	1.06464	1.13679	0.733835	1.05362	0.787078	1.13566	1.12493	1.02536
TWAS21061313	1.03378	0.389664	1.02393	-0.235598	1.04292	0.644987	0.0206282	0.0654696	0.949862	1.02746	0.876228	0.285598	1.0288	0.216952	0.178224	0.606861	1.06762
TWAS21061314	0.871877	0.817656	0.784192	1.08779	-0.183715	0.694674	0.873206	0.944397	0.929711	0.849817	0.886421	1.06281	0.85086	0.829584	1.07225	0.864541	0.783647
TWAS21061315	1.08032	0.400503	1.09455	0.221002	1.09236	1.11989	1.08526	1.06309	0.997482	1.07633	0.934046	0.255543	1.09441	0.240648	0.680268	1.13207	1.104
TWAS21061316	1.07462	0.989481	1.08375	0.974411	1.0563	0.627714	0.401657	0.936512	1.10401	1.07683	1.17017	0.815215	1.04768	0.773871	1.14899	1.10459	1.02989
TWAS21061318	1.08571	0.954386	1.09664	1.15127	1.08554	0.974671	1.03418	1.13093	1.07088	1.0851	1.17127	0.713643	1.08662	1.4766	1.13912	1.13987	1.0119
TWAS21061319	1.06041	0.977231	1.01425	0.987514	1.0283	0.575887	0.273783	0.982753	1.0309	1.05984	1.12423	0.897296	1.02833	0.806546	1.13565	1.00032	1.04101
TWAS21061322	1.09834	0.406922	1.11409	0.229231	1.11026	1.15827	1.14152	1.07245	1.01098	1.10296	0.990186	0.309514	1.12106	0.482274	0.70679	1.15163	1.11753
TWAS21061323	1.06684	0.990686	1.04062	1.14611	1.06547	0.917767	0.984732	1.13715	1.13047	1.05899	1.12652	0.773133	1.0416	0.8174	1.13699	1.10269	1.04746
TWAS21061324	1.09166	0.992943	1.10957	1.13354	1.09961	0.975278	1.11505	1.13078	1.13727	1.07869	1.18241	0.800915	1.08076	0.776838	1.12002	1.14363	1.02013
TWAS21061402	1.07094	0.979498	1.08203	0.982118	1.05214	0.734947	0.288244	0.961785	1.10278	1.06719	1.17646	0.816708	1.04628	0.793647	1.14906	1.09801	1.03885
TWAS21061403	0.925092	0.980947	0.88323	0.786549	0.134319	0.527494	0.160063	0.752419	0.832365	0.927725	0.771891	0.71632	0.903591	0.788216	0.914173	0.615823	0.941578
TWAS21061404	0.937941	0.866262	0.980576	0.905161	-0.144065	0.377886	0.162637	0.848983	0.915777	0.945149	0.972008	1.05805	0.903955	0.754146	1.12973	0.916534	0.819477
TWAS21061405	1.07776	0.962982	1.09792	1.12762	1.07896	0.975847	1.13433	1.13258	1.14354	1.07338	1.13022	0.764864	1.05674	0.789848	1.12561	1.14152	1.03017
TWAS21061411	1.05959	0.97668	1.07876	0.982109	1.05682	0.652772	0.397655	0.965131	1.12412	1.05605	1.12388	0.718303	1.03191	0.799287	1.15732	1.06678	1.05038
TWAS21061413	1.03016	0.398177	1.02924	-0.314833	1.05187	0.560242	0.170985	0.13341	0.903666	1.04539	0.878612	0.235202	1.0274	0.23168	0.320001	0.677319	1.06451
TWAS21061414	0.901302	0.876363	0.774991	1.09911	-0.256123	0.515154	0.995347	0.985583	0.867532	0.892961	0.870731	1.12824	0.855184	0.818154	1.07256	0.868191	0.820578
TWAS21061416	1.05481	0.383256	1.03283	-0.424558	1.06959	1.09148	0.978379	1.05097	1.00686	1.06613	0.930094	0.305041	1.08106	0.299203	0.643596	1.09377	1.0748
TWAS21061418	0.895944	0.759656	0.917522	0.878045	-0.212662	0.288062	0.535047	0.789073	0.952794	0.863914	0.912182	0.677516	0.811696	0.634341	1.06142	0.851462	0.784841
TWAS21061421	1.09373	0.418637	1.10747	-0.0259762	1.10097	1.16237	1.10975	1.06313	0.996889	1.09684	0.964548	0.276882	1.11382	0.348476	0.717125	1.15525	1.12023
TWAS21061422	1.05469	1.0499	1.02888	0.989867	1.05619	0.522247	0.569886	0.952071	1.11758	1.05681	1.13462	0.804828	1.02332	0.858676	1.16169	0.972716	1.04674
TWAS21061424	1.05793	0.993149	1.02611	0.989655	1.04003	0.503867	0.295344	0.979324	1.03	1.06134	1.1312	0.816978	1.03157	0.78092	1.14571	1.00955	1.0434
TWAS21061503	0.863499	0.822051	0.773059	1.0248	-0.15399	0.706729	0.706957	0.942229	0.894545	0.838397	0.823364	0.817802	0.833252	0.769243	0.999919	0.82753	0.726682
TWAS21061504	1.06846	0.924575	1.09532	0.97586	1.04672	0.493743	0.293335	0.92921	1.00761	1.06212	1.17299	0.791271	1.04826	0.753035	1.1318	1.09798	1.0264
TWAS21061506	1.06766	0.957999	1.03363	1.10689	1.0531	0.862172	0.886217	1.12077	1.06239	1.0581	1.14181	0.773811	1.06283	0.798188	1.12472	1.10005	1.0351
TWAS21061508	0.82483	0.864437	0.859194	1.05637	0.224594	0.304976	1.05861	0.921885	0.926513	0.846423	0.807478	0.754701	0.845118	0.620838	0.980631	0.828805	0.683869
TWAS21061511	0.839067	0.682916	0.824621	0.996776	-0.131196	0.767895	0.945008	0.923108	0.925457	0.811527	0.790364	0.771657	0.816635	0.55519	0.969461	0.840643	0.712413
TWAS21061512	1.08558	0.463452	1.0979	-0.214191	1.1026	1.20318	1.20377	1.04157	1.06717	1.0906	0.952835	0.179289	1.09814	0.27859	0.710033	1.13352	1.10976
TWAS21061513	1.07072	0.973134	1.08573	1.09467	1.07032	0.966224	1.09565	1.10644	1.13866	1.06203	1.14795	0.79146	1.0614	0.765936	1.12269	1.12312	1.02014
TWAS21061516	1.07826	0.946421	1.09077	0.984291	1.04812	0.670678	0.389327	0.971468	1.03261	1.07847	1.1767	0.806711	1.05925	0.769873	1.14446	1.10217	1.04517
TWAS21061519	1.13555	0.729304	1.14917	0.77632	1.12992	0.341053	0.543066	0.771797	1.2448	1.12382	1.15218	0.737199	1.11898	0.653427	0.955779	1.1044	1.02878
TWAS21061521	0.965941	0.848991	0.990424	1.12564	-0.248001	0.793037	1.01687	1.01924	0.963472	0.948595	1.01144	1.46395	0.946899	0.799682	1.09064	0.9355	0.824766
TWAS21061522	1.0578	1.01007	1.00632	1.01646	1.03808	0.471276	0.291954	1.0087	1.05863	1.06297	1.12284	1.03755	1.042	0.830768	1.19877	1.01388	1.06051
TWAS21061607	0.946724	0.926284	0.963377	1.11151	-0.186926	0.748965	0.89507	1.01788	0.936993	0.921198	0.948681	1.08326	0.921294	0.62618	1.06406	0.927245	0.770939
TWAS21061608	0.818771	-0.0107145	0.778445	-0.339508	-0.219411	0.403463	0.15318	-0.301021	0.6367	0.809932	0.520928	-0.128389	0.813394	0.0245878	-0.280741	-0.0260362	0.830389
TWAS21061609	1.05486	0.31401	1.072	-0.280398	1.06441	0.727567	0.205449	0.278879	0.840345	1.07112	0.946204	0.162435	1.07008	0.270037	0.480672	0.954077	1.10034
TWAS21061612	0.901276	0.785553	0.929705	0.856808	-0.342063	-0.150778	0.206249	0.758922	0.846987	0.91944	0.908309	0.722321	0.917301	0.688349	1.08272	0.885416	0.783901
TWAS21061613	1.05588	0.341592	1.08036	-0.364234	1.07623	0.730635	0.208763	0.166212	0.87638	1.08113	0.935122	0.221031	1.06797	0.218638	0.470909	0.963282	1.08847
TWAS21061614	1.04988	0.306939	1.06744	0.215679	1.06705	0.677927	0.177433	0.167264	0.921379	1.07141	0.902717	0.229312	1.0544	0.277219	0.465903	0.947558	1.09661
TWAS21061615	1.09391	0.963712	1.09245	1.02383	1.06702	0.598354	0.271841	0.987071	1.00451	1.08757	1.17285	1.00786	1.0679	0.823749	1.17182	1.1115	1.04688
TWAS21061616	1.09436	0.930266	1.10269	1.17769	1.09186	0.982103	1.09286	1.13832	1.06986	1.07546	1.19261	0.853406	1.08965	0.809458	1.15082	1.13889	1.03756
TWAS21061618	0.876151	0.178523	0.915406	-0.283113	-0.124023	0.0272862	0.229989	-0.185884	0.777391	0.89054	0.621574	-0.0211402	0.892794	0.17354	-0.152596	0.711876	0.92028
TWAS21061621	0.934059	0.25508	0.934646	-0.141156	0.334795	1.12632	1.08083	0.989734	0.879071	0.925853	0.731153	-0.120301	0.957318	0.168467	0.505249	0.948779	0.94807
TWAS21061622	1.09489	0.9428	1.10185	1.16751	1.09383	0.953741	1.01794	1.13475	1.06828	1.08616	1.17011	0.763902	1.09451	0.776186	1.12818	1.14691	1.01866
TWAS21070103	1.06608	1.00543	1.02146	1.02112	1.03416	0.539279	0.180569	0.990376	1.03565	1.06786	1.14806	0.782422	1.04137	0.825461	1.17238	0.999052	1.05104
TWAS21070105	1.0641	0.427057	1.03881	-0.100555	1.08015	1.09416	1.11797	1.05688	1.08614	1.06933	0.907063	0.359139	1.06765	0.30018	0.619253	1.1004	1.08638
TWAS21070106	0.949133	0.220004	0.98306	-0.086704	-0.0736686	1.12556	1.11893	0.966899	0.872027	0.953333	0.809532	0.0322173	0.970465	0.159413	0.51073	1.01217	0.940606
TWAS21070107	1.07318	0.395621	1.05877	-0.193399	1.0682	1.09778	0.81997	1.04393	0.993334	1.08034	0.919858	0.366014	1.10388	0.336564	0.628798	1.09215	1.09032
TWAS21070108	1.08638	0.430258	1.0968	0.321535	1.08584	1.12713	1.07165	1.03682	1.00547	1.08941	0.962295	0.331098	1.10261	0.289806	0.643853	1.12107	1.10737
TWAS21070112	0.912299	0.802977	0.917084	1.09646	-0.113051	0.797226	0.999561	1.00839	0.920707	0.890656	0.934268	0.698103	0.879226	0.672112	1.07377	0.84929	0.788766
TWAS21070113	1.04339	0.94634	1.02354	0.974876	1.01341	0.545583	0.37596	0.93822	1.02287	1.05758	1.10055	0.797838	1.01807	0.79366	1.12956	1.00722	1.01514
TWAS21070115	1.04955	0.971687	1.0284	1.16178	1.04309	0.876983	1.00335	1.13106	1.06899	1.03461	1.10923	0.823294	1.02503	0.793908	1.14459	1.06711	1.03682
TWAS21070116	1.00444	0.261832	0.961507	-0.400793	0.987097	0.301657	0.184371	-0.576886	0.899387	1.00905	0.835758	0.0928347	0.993068	0.0493052	-0.0197043	0.245231	1.04501
TWAS21070117	1.07979	0.415654	1.04947	-0.254454	1.08841	1.13604	0.912686	1.02499	1.0118	1.07299	0.940543	0.340353	1.10242	0.530793	0.674239	1.12111	1.09734
TWAS21070119	1.09525	1.00495	1.11767	1.13933	1.103	0.985582	1.15187	1.15464	1.16112	1.08637	1.17626	0.833847	1.08448	0.794295	1.15021	1.15781	1.04597
TWAS21070121	1.07076	0.454053	1.04484	-0.423282	1.08101	1.10979	0.998109	1.06638	1.01554	1.07402	0.948433	0.332395	1.09336	0.323073	0.654773	1.09153	1.08737
TWAS21070122	1.0709	0.992213	1.07667	0.971472	1.06858	0.577127	0.36278	0.944835	1.10868	1.06388	1.17448	0.871222	1.03981	0.763691	1.16755	1.08364	1.03819
TWAS21070206	1.0692	0.40639	1.05445	-0.0616186	1.08107	1.10358	0.958529	1.0302	1.00003	1.06167	0.929116	0.328443	1.09134	0.292315	0.65095	1.10905	1.08823
TWAS21070207	0.93565	0.274851	0.933818	-0.0281738	0.160054	1.14484	1.12732	0.935393	0.889085	0.904915	0.752826	0.0864979	0.90983	0.19341	0.515496	0.926662	0.930868
TWAS21070208	1.0785	0.94688	1.10492	1.13039	1.08485	0.94358	1.0863	1.12313	1.09061	1.07401	1.14422	0.724305	1.07284	1.06342	1.11648	1.1334	1.01715
TWAS21070209	1.06901	0.36138	1.08822	-0.29321	1.08791	0.8027	0.170254	0.44813	0.940022	1.08229	0.944462	0.164122	1.0774	0.230138	0.472618	0.963994	1.11778
TWAS21070211	1.10039	0.427135	1.11656	-0.318615	1.11801	1.1958	1.18133	1.07886	1.10536	1.11133	0.980793	0.403712	1.12932	0.311593	0.719363	1.17912	1.12833
TWAS21070212	0.941329	0.838098	0.956576	1.09697	-0.0111377	0.690919	0.932505	1.00108	0.958075	0.931184	0.955008	0.619671	0.92864	0.730626	1.0649	0.91324	0.812501
TWAS21070213	0.898919	0.228616	0.857252	-0.370445	-0.22423	1.14045	1.04059	0.953503	0.924632	0.912424	0.636811	0.0882575	0.914125	0.0136369	0.394601	0.915491	0.926386
TWAS21070215	1.08143	1.00217	1.0528	1.09856	1.0826	0.932199	0.894711	1.12179	1.14412	1.07144	1.12502	0.856501	1.0611	0.759287	1.12461	1.10256	1.03235
TWAS21070217	1.06739	0.98577	1.02552	1.15838	1.06877	0.878143	1.06862	1.135	1.07765	1.05395	1.14009	1.09474	1.05385	0.871539	1.15588	1.09422	1.04206
TWAS21070218	1.04545	0.984029	1.02922	1.09843	1.06306	0.921488	0.873011	1.10241	1.1026	1.04138	1.12493	0.834342	1.01596	0.830339	1.12156	1.0836	1.02064
TWAS21070221	1.06962	0.327366	1.07689	-0.316939	1.06361	0.773114	0.147173	-0.0608479	0.864161	1.07385	0.92512	0.175096	1.06708	0.246855	0.466154	0.974344	1.11412
TWAS21070301	1.04336	0.366058	1.02656	-0.138996	1.06169	0.633463	0.217977	0.0321308	0.867767	1.0548	0.889374	0.247088	1.04852	0.218059	0.432137	0.722752	1.08054
TWAS21070302	1.1541	0.730443	1.17011	0.807073	1.1479	0.365444	0.298361	0.704686	1.25683	1.15192	1.18312	0.715422	1.13865	0.656707	0.981924	1.1416	1.04869
TWAS21070304	1.05441	0.371947	1.06774	-0.243941	1.07382	0.683821	0.176802	0.179635	0.889228	1.07419	0.935062	0.196105	1.07332	0.227546	0.481013	0.950829	1.09852
TWAS21070305	1.02838	0.364723	1.01383	-0.339698	1.05009	0.644015	0.208261	0.193294	0.949576	1.04016	0.879041	0.219935	1.03983	0.296023	0.163631	0.725169	1.06121
TWAS21070306	1.07452	0.430031	1.05187	-0.289405	1.07631	1.05923	1.04221	1.05398	1.00205	1.06868	0.922763	0.433442	1.08768	0.494654	0.647887	1.11011	1.08402
TWAS21070307	1.07338	0.408159	1.04652	-0.324085	1.0768	1.14247	1.10532	1.0704	1.08644	1.08082	0.966393	0.323285	1.08466	0.321058	0.660518	1.12994	1.09317
TWAS21070311	1.02666	0.344183	1.02469	-0.369364	1.05102	0.597849	0.1793	0.289807	0.928721	1.05034	0.883129	0.272222	1.03839	0.258119	0.164714	0.701468	1.07828
TWAS21070313	0.864112	0.745907	0.915704	0.841111	-0.135997	0.114322	0.135022	0.801619	0.820133	0.872784	0.847855	0.793151	0.829865	0.739419	1.05718	0.804092	0.797199
TWAS21070314	0.912345	0.79707	0.925269	1.0888	-0.180414	0.785355	0.947614	1.01544	0.911509	0.899066	0.865922	0.581068	0.908838	0.691372	1.06785	0.871176	0.801299
TWAS21070317	1.05828	0.417886	1.0347	-0.30689	1.08566	1.12015	1.12164	1.06446	1.07569	1.06894	0.901393	0.338025	1.07659	0.330851	0.62969	1.09847	1.08351
TWAS21070318	0.823007	0.889659	0.779986	0.865069	-0.0516541	-0.148329	0.119538	0.821562	0.846051	0.840593	0.849142	0.979386	0.800854	0.761419	1.04719	0.705024	0.81677
TWAS21070319	1.03333	0.942781	0.976576	0.959022	1.01515	0.687844	0.243959	0.937258	1.02231	1.017	1.09285	0.760319	0.994687	0.756805	1.14677	0.981258	1.00436
TWAS21070321	1.04668	0.474252	1.02843	-0.502413	1.08134	1.06579	1.02775	1.0621	1.04495	1.0642	0.913738	0.360888	1.06292	0.341598	0.644251	1.10124	1.08483
TWAS21070324	0.879437	0.81638	0.865039	1.01882	-0.166197	0.742092	0.935849	0.953477	0.964579	0.81832	0.817718	0.609051	0.850101	0.691688	0.978213	0.821503	0.732923
TWAS21070403	1.05188	1.00976	1.01515	1.01176	1.035	0.486445	0.239024	0.993145	1.05754	1.05618	1.14695	0.824571	1.03462	0.841783	1.18345	1.00094	1.05872
TWAS21070404	1.08879	1.00083	1.10582	1.14381	1.09704	0.910627	1.34207	1.12434	1.13162	1.08988	1.17138	0.835043	1.07484	0.800575	1.14395	1.15003	1.05198
TWAS21070405	0.947003	1.01053	0.974246	0.900347	-0.099904	0.635839	0.19688	0.839576	0.975189	0.945863	0.982948	0.784925	0.924264	0.782216	1.14821	0.922831	0.851597
TWAS21070406	1.08795	0.450317	1.09394	-0.295372	1.09764	1.15006	1.18244	1.06144	1.14276	1.08404	1.03394	0.273594	1.11022	0.292155	0.720365	1.14757	1.10123
TWAS21070409	0.880667	0.928846	0.788039	0.891582	0.0497948	-0.185816	0.234818	0.95565	0.90591	0.880712	0.942907	1.39832	0.843625	1.04882	1.12542	0.722159	0.853663
TWAS21070411	1.06973	0.971022	1.08808	1.00925	1.06407	0.565716	0.271447	0.972643	1.11177	1.0588	1.17703	0.771565	1.057	0.756113	1.14203	1.10887	1.04472
TWAS21070412	0.876244	-0.0753707	0.830365	-0.197372	-0.111545	1.04072	1.09421	0.84797	0.890367	0.894842	0.603516	-0.251103	0.856414	-0.155319	0.256742	0.836757	0.838725
TWAS21070413	1.09184	0.411671	1.10341	0.445188	1.11262	1.21756	1.1585	1.05649	1.09176	1.09438	0.966574	0.275833	1.105	0.527973	0.732087	1.15814	1.12093
TWAS21070414	1.06637	0.962655	1.0971	0.970346	1.05874	0.721515	0.194478	0.907385	1.10345	1.06117	1.12683	0.857496	1.03994	0.795199	1.11782	1.08707	1.04176
TWAS21070417	1.06772	0.444732	1.04791	-0.276976	1.08255	1.0861	0.949434	1.02994	0.997248	1.06989	0.915881	0.323621	1.09098	0.36322	0.637899	1.11691	1.08088
TWAS21070419	1.0445	0.959724	1.02437	1.1433	1.03721	0.817106	1.03258	1.12823	1.04591	1.05369	1.1286	0.823242	1.03419	0.828678	1.13871	1.08093	1.02942
TWAS21070421	1.07223	0.388539	1.04797	-0.382729	1.08547	1.12077	1.0152	1.06604	1.02416	1.07553	0.942979	0.319081	1.09812	0.226968	0.679072	1.11194	1.09237
TWAS21070422	1.05241	0.95038	1.01101	1.14144	1.04191	0.874777	1.13053	1.12803	1.06393	1.04523	1.13406	0.878409	1.04303	0.773185	1.12379	1.07778	1.02265
TWAS21070423	1.06433	0.350783	1.0819	-0.0844287	1.08358	0.751496	0.344493	0.306227	0.921306	1.08397	0.904111	0.222522	1.06811	0.306347	0.51458	0.961586	1.09691
TWAS21070501	1.06615	1.00174	1.03692	0.995629	1.03239	0.497957	0.336711	0.986103	1.02104	1.06106	1.12237	0.878318	1.03415	0.774508	1.15559	1.02429	1.04875
TWAS21070502	1.07647	0.962383	1.04229	1.13227	1.05776	0.889711	1.01528	1.13048	1.07356	1.07638	1.16243	0.819453	1.05938	0.81804	1.14152	1.09572	1.02948
TWAS21070507	1.01331	0.890366	1.03604	0.926774	0.983625	0.664428	0.238833	0.886432	1.0534	1.02071	1.09889	0.678939	0.98733	0.729341	1.09166	1.02918	0.984716
TWAS21070509	1.05898	0.956074	1.02862	1.12205	1.04018	0.863825	0.932081	1.1206	1.04435	1.04317	1.11506	0.916165	1.03685	0.831146	1.11511	1.10211	1.02288
TWAS21070511	1.06408	0.970581	1.01824	1.13111	1.04395	0.910599	0.925923	1.11885	1.07108	1.03305	1.11321	1.22452	1.03976	0.816067	1.10693	1.07442	1.017
TWAS21070512	0.922654	0.844594	0.949691	0.886725	-0.12355	-0.168184	0.208643	0.831824	0.902202	0.94516	0.942281	0.951104	0.858773	0.619017	1.09785	0.905295	0.815485
TWAS21070513	1.07672	0.983684	1.08635	0.997772	1.07096	0.703556	0.30954	0.967609	1.12138	1.08276	1.14791	0.795747	1.04196	0.826311	1.16862	1.11385	1.05768
TWAS21070515	1.04429	0.354469	1.057	-0.371257	1.07496	0.615286	0.207975	-0.0274042	0.892448	1.06018	0.897926	0.135845	1.06006	0.128382	0.516405	0.949135	1.1015
TWAS21070518	0.85152	0.799009	0.765137	0.847328	-0.126674	0.482515	0.229266	0.777215	0.860168	0.852265	0.901633	1.08847	0.77669	0.65648	1.06375	0.739393	0.81441
TWAS21070519	0.790663	0.0665826	0.811451	-0.0195707	-0.0987865	0.117797	0.0814024	0.0705859	0.527037	0.803761	0.578344	-0.009679	0.795106	-0.0215437	-0.232017	0.497744	0.840211
TWAS21070521	1.07607	1.02821	1.03932	1.1377	1.0831	0.939137	1.09901	1.14106	1.14589	1.0637	1.13391	0.979797	1.04927	0.869429	1.14161	1.0967	1.05752
TWAS21070523	1.06888	0.994322	1.02937	1.15043	1.07249	0.873434	0.995902	1.12464	1.08543	1.06728	1.16698	0.939946	1.06988	0.808874	1.1396	1.10893	1.03536
TWAS21070524	1.06853	0.991483	1.03508	0.999529	1.05806	0.370235	0.310436	1.00183	1.04076	1.07483	1.13559	0.847218	1.03269	0.902402	1.17019	1.0389	1.05841
TWAS21070601	1.08038	0.43639	1.05038	-0.0161306	1.09322	1.09651	0.950893	1.06005	1.01856	1.08158	0.972023	0.29798	1.0957	0.289209	0.675529	1.123	1.08782
TWAS21070602	1.09181	0.965406	1.10583	1.13438	1.07643	0.917603	1.0357	1.12889	1.05737	1.07613	1.17803	0.739698	1.07875	0.76844	1.13594	1.13869	1.0175
TWAS21070603	1.08279	0.429492	1.06627	-0.296095	1.09717	1.14489	1.05798	1.05578	1.07048	1.07872	0.941956	0.353951	1.09981	0.396694	0.682743	1.12957	1.09793
TWAS21070605	0.904228	0.834484	0.930719	0.884494	-0.133642	0.315979	0.239104	0.845618	0.747364	0.890785	0.946542	0.804125	0.89414	0.610349	1.05646	0.85	0.798885
TWAS21070606	0.808798	0.699131	0.796168	1.01589	-0.250382	0.643434	0.816632	0.912339	0.864865	0.810043	0.832363	0.818877	0.790848	0.657044	0.957349	0.76421	0.708934
TWAS21070607	1.09944	0.418739	1.11483	-0.26075	1.11937	1.21686	1.18801	1.06625	1.09739	1.11553	0.97535	0.284974	1.11357	0.313541	0.72098	1.16717	1.1285
TWAS21070608	1.06539	0.363457	1.08479	-0.298351	1.07109	0.783935	0.213471	-0.0922558	0.841517	1.07373	0.945229	0.148757	1.07671	0.236026	0.466874	0.945371	1.10132
TWAS21070613	1.0436	0.28687	1.03021	-0.323415	1.05363	0.646813	0.164465	0.151971	0.862741	1.0522	0.881693	0.231826	1.04933	0.21955	0.319424	0.686658	1.07918
TWAS21070614	0.937065	0.847597	0.965159	1.09659	0.263949	0.717631	0.96609	1.0032	0.940636	0.908253	0.96856	0.64095	0.906659	0.685489	1.06828	0.933009	0.790938
TWAS21070617	1.08419	0.442361	1.05989	-0.0675413	1.09864	1.13097	0.880824	1.06376	1.01448	1.08489	0.978708	0.358778	1.11284	0.319754	0.690916	1.13988	1.09158
TWAS21070618	1.07674	0.425445	1.06025	-0.303149	1.08321	1.11367	1.00997	1.04921	1.01789	1.07367	0.940399	0.35011	1.09972	0.334066	0.663286	1.11717	1.08586
TWAS21070619	1.07245	0.432362	1.05606	-0.0924682	1.07494	1.0979	0.994096	1.05656	1.01289	1.07346	0.927864	0.496927	1.08841	0.229428	0.666026	1.09996	1.09062
TWAS21070621	1.0829	1.01251	1.07744	0.989598	1.0759	0.657143	0.240049	0.990496	1.11243	1.07875	1.15467	0.96756	1.05141	0.821942	1.18005	1.11608	1.07404
TWAS21070623	1.06988	0.953923	1.06065	1.14216	1.07444	0.873329	0.944262	1.13239	1.08253	1.07727	1.13553	0.846572	1.06975	0.768685	1.12653	1.12708	1.02846
TWAS21070701	1.06792	0.414037	1.08517	0.24709	1.08556	0.720283	0.354141	0.270743	0.951377	1.06818	0.942888	0.217366	1.07253	0.325259	0.493091	0.970948	1.10374
TWAS21070703	1.05275	0.989503	1.0174	0.983255	1.03755	0.532572	0.360689	0.958294	1.01349	1.04424	1.12632	0.895425	1.01719	0.792132	1.15014	0.994097	1.03644
TWAS21070707	1.06136	0.974035	1.02668	1.16133	1.0556	0.875515	1.08358	1.1289	1.08941	1.05412	1.14619	0.797232	1.04516	0.78909	1.15452	1.08318	1.03295
TWAS21070708	1.06823	0.358575	1.06496	-0.286437	1.07014	0.778834	0.240242	0.0755536	0.901466	1.06329	0.952439	0.252487	1.07758	0.246793	0.432518	0.939232	1.10228
TWAS21070709	1.05563	1.02527	1.02831	0.983932	1.04439	0.569019	0.32061	0.965491	1.10065	1.06179	1.12297	0.888673	1.02511	0.832981	1.15567	1.00547	1.04666
TWAS21070711	0.829111	0.8343	0.771293	1.02829	-0.178696	0.736788	0.894154	0.939611	0.874807	0.828331	0.842192	0.658856	0.839615	0.63025	0.998982	0.799473	0.768953
TWAS21070712	1.06877	0.367102	1.08363	-0.361292	1.07378	0.706886	0.262929	0.0473238	0.862858	1.08172	0.940382	0.240925	1.07721	0.271457	0.455135	0.941985	1.10893
TWAS21070713	0.912107	0.776597	0.92665	1.08979	-0.208943	0.792138	0.872247	0.998691	0.922425	0.903818	0.940543	0.789522	0.900063	0.779735	1.01818	0.916014	0.798112
TWAS21070715	1.05087	0.378242	1.06125	0.123206	1.06575	0.808396	0.26914	0.131556	0.84109	1.06124	0.921961	0.163989	1.06322	0.212233	0.429274	0.960455	1.08839
TWAS21070716	1.06531	0.920841	1.07138	1.11354	1.06495	0.973867	1.09957	1.11565	1.14318	1.0663	1.15197	0.844092	1.06785	0.804073	1.10493	1.12603	1.00792
TWAS21070719	1.07859	0.456827	1.05698	0.00204341	1.08588	1.1406	0.973677	1.04783	0.985347	1.0796	0.944453	0.342035	1.09706	0.279205	0.670858	1.13091	1.09416
TWAS21070721	1.09027	0.387862	1.10945	-0.310412	1.0978	1.15293	1.05349	1.05348	1.00602	1.09049	0.967894	0.300815	1.11977	0.270646	0.68614	1.1371	1.10903
TWAS21070723	1.0595	0.40436	1.04084	-0.405375	1.07392	1.13952	0.969341	1.0445	1.06576	1.07042	0.915934	0.318942	1.07173	0.328025	0.613951	1.11108	1.07372
TWAS21070801	1.08633	0.909232	1.10277	1.1297	1.07195	0.916292	1.03551	1.11004	1.05822	1.06152	1.16827	0.887358	1.08859	0.779646	1.11711	1.14147	1.01588
TWAS21070804	1.08885	0.995869	1.09933	1.13483	1.09248	0.915569	1.14501	1.13297	1.15846	1.06677	1.14276	0.784536	1.06458	0.765199	1.14324	1.13966	1.03901
TWAS21070805	1.03371	0.385254	1.02184	-0.251799	1.06444	0.654771	0.153315	0.38796	0.912983	1.06906	0.897345	0.307814	1.04209	0.266033	0.104401	0.704817	1.08342
TWAS21070806	0.876385	0.864925	0.800218	1.08736	0.393095	0.638813	0.986049	0.989242	0.928853	0.887867	0.892543	1.05866	0.864893	0.858471	1.05053	0.8756	0.793572
TWAS21070807	0.938044	0.256831	0.955315	-0.346866	-0.217313	1.13241	1.11093	0.965298	0.935383	0.933634	0.633511	-0.101552	0.945695	0.10017	0.436001	0.959996	0.910089
TWAS21070808	1.08939	0.991152	1.09194	1.11016	1.08622	0.927535	1.13597	1.1406	1.14428	1.08398	1.17143	0.773645	1.07078	0.785434	1.12007	1.15263	1.02964
TWAS21070809	1.0639	0.354758	1.04868	0.258714	1.08631	1.19706	0.954181	1.05486	1.06635	1.06893	0.922521	0.265175	1.0671	0.302128	0.665771	1.10282	1.07972
TWAS21070814	1.07455	0.962747	1.08824	0.980275	1.05817	0.743682	0.333399	0.917399	1.11618	1.07832	1.13814	0.84959	1.03966	0.803424	1.14929	1.09906	1.04016
TWAS21070817	1.0715	0.968085	1.0309	1.00566	1.04614	0.552427	0.295707	0.969357	1.03592	1.07251	1.15489	0.725579	1.042	0.779587	1.15403	1.02449	1.07436
TWAS21070818	1.07405	0.408085	1.05633	-0.303038	1.08337	1.12877	0.972864	1.06525	1.01692	1.07597	0.963126	0.406546	1.09485	0.388866	0.611586	1.11939	1.0945
TWAS21070821	1.06056	1.02824	1.03664	1.11322	1.05883	0.831032	1.04247	1.12118	1.11511	1.04912	1.09947	0.808112	1.01907	0.811413	1.13313	1.09819	1.02337
TWAS21070823	1.09327	0.961171	1.11773	1.14511	1.09617	0.964782	1.00224	1.14682	1.07919	1.09509	1.159	0.749485	1.08419	0.784887	1.1523	1.13962	1.04003
TWAS21070824	1.05413	0.908639	1.06092	0.954571	1.0365	0.727933	0.219624	0.897758	1.05129	1.05317	1.12279	0.86077	1.02952	0.761141	1.13379	1.06433	0.995061
TWAS21070901	0.966081	0.838661	0.98626	1.10271	-0.142323	0.818011	0.993971	1.01919	0.952606	0.92389	0.979618	0.680089	0.909603	0.804191	1.11686	0.997866	0.817182
TWAS21070903	1.06827	0.97986	1.08613	0.974784	1.04765	0.664196	0.229436	0.918832	1.11358	1.06271	1.1336	0.777199	1.0325	0.78363	1.14587	1.08745	1.03624
TWAS21070905	1.04547	0.319989	1.02548	0.186737	1.05605	0.616519	0.176464	0.235136	0.88843	1.05971	0.912133	0.307867	1.04844	0.230871	0.175938	0.69659	1.07679
TWAS21070907	0.960485	0.914094	0.977342	1.09009	-0.128767	0.826354	1.03934	1.02593	1.03296	0.972327	0.961822	0.688945	0.951682	0.689991	1.07474	0.94071	0.83915
TWAS21070908	0.881357	0.0885807	0.889032	-0.230398	-0.126793	0.519164	0.24707	-0.148356	0.778101	0.860353	0.702013	0.0091817	0.893015	0.112712	-0.0739624	0.778733	0.895839
TWAS21070909	1.06353	1.01408	1.02503	0.974553	1.04094	0.556962	0.43031	0.983997	1.03735	1.05998	1.15223	0.821918	1.0302	0.806661	1.14102	1.00042	1.05087
TWAS21070911	0.878879	0.077125	0.913535	0.267719	0.370343	1.08467	1.12723	0.913592	0.889089	0.861518	0.656013	-0.110264	0.874636	0.0793182	0.322019	0.841746	0.872877
TWAS21070916	1.09888	0.431522	1.11057	-0.314217	1.10311	1.14894	1.10036	1.06469	1.01192	1.10831	0.994597	0.302235	1.1266	0.312832	0.705625	1.14985	1.12233
TWAS21070917	1.09906	0.945977	1.11787	1.14616	1.09852	0.896045	1.09937	1.14049	1.07795	1.09591	1.19034	0.865364	1.0934	0.772366	1.13939	1.15175	1.03809
TWAS21070919	1.09831	0.952805	1.11274	1.15417	1.08884	0.943862	1.0894	1.1469	1.08631	1.09468	1.1844	0.776379	1.09767	0.773061	1.135	1.1378	1.04222
TWAS21070921	1.08298	0.401727	1.10235	-0.322268	1.09762	1.16399	1.22218	1.08232	1.07349	1.08284	0.966162	0.303436	1.09988	0.295162	0.70967	1.14034	1.10705
TWAS21070923	1.03458	0.358298	1.02158	-0.0479164	1.05297	0.590761	0.0696751	0.103346	0.84468	1.06343	0.909565	0.277202	1.05662	0.243892	0.122989	0.629608	1.08497
TWAS21070924	0.896601	0.0844296	0.939678	-0.210039	-0.361564	0.664166	0.34965	-0.109825	0.502407	0.851254	0.740852	-0.165683	0.875476	-0.122077	-0.19978	0.64145	0.893734
TWAS21071001	1.06454	0.334069	1.05711	-0.309188	1.08911	1.08646	1.0508	1.04788	1.04296	1.07531	0.937953	0.317545	1.0777	0.391926	0.653645	1.11533	1.08914
TWAS21071002	1.08756	0.39978	1.08984	-0.118459	1.10955	1.19409	1.19408	1.05623	1.08326	1.09331	0.950637	0.314511	1.09569	0.270652	0.714307	1.15602	1.1168
TWAS21071003	1.08915	0.976771	1.10121	1.11258	1.08861	0.932769	1.11565	1.12608	1.16074	1.08773	1.13595	0.812933	1.06846	0.834278	1.12558	1.14267	1.03362
TWAS21071006	0.903339	0.781601	0.91402	1.08091	-0.124823	0.733427	1.07417	0.992411	0.989264	0.877702	0.877748	0.796267	0.861146	0.689999	1.02347	0.873192	0.775209
TWAS21071008	1.09346	0.94684	1.11243	1.1705	1.09443	0.958408	1.06505	1.13322	1.07504	1.08951	1.19174	0.811351	1.09921	0.744324	1.14518	1.14056	1.02939
TWAS21071009	0.863667	0.88034	0.901696	0.852145	0.356164	-0.158352	0.40118	0.832991	0.914358	0.86775	0.865276	0.673734	0.821295	1.20952	1.08455	0.84927	0.789186
TWAS21071011	0.939702	0.918451	0.9483	1.06973	-0.162357	0.750132	1.0072	1.01642	1.04099	0.928535	0.963739	0.729128	0.919383	0.717321	1.09059	0.948678	0.820158
TWAS21071013	1.11321	0.406237	1.11756	-0.240852	1.13534	1.2257	1.18915	1.09014	1.09837	1.10484	1.01211	0.40979	1.12118	0.522988	0.721298	1.17713	1.1363
TWAS21071014	0.897448	0.838006	0.881173	1.07418	-0.1293	0.665448	1.07359	0.978191	0.974684	0.869442	0.88788	0.861019	0.868725	0.675362	1.05136	0.890204	0.752771
TWAS21071015	1.08239	0.904408	1.10268	1.15225	1.05742	1.00357	1.00055	1.10515	1.04094	1.0672	1.17471	0.826091	1.08322	0.751078	1.10796	1.10599	0.99378
TWAS21071016	1.06677	0.978798	1.04631	1.12701	1.06834	0.887355	1.10454	1.12985	1.13446	1.05632	1.13845	0.83073	1.03055	0.834543	1.14772	1.11527	1.03579
TWAS21071017	0.901983	0.807547	0.946227	0.865769	-0.212215	0.0814948	0.179715	0.829238	0.983819	0.862393	0.887611	0.53226	0.856083	0.710508	1.08018	0.83958	0.77232
TWAS21071018	1.11303	0.461364	1.12802	-0.303753	1.11527	1.18664	1.03118	1.08407	1.03066	1.10831	1.00119	0.29113	1.13788	0.283948	0.695195	1.16932	1.12175
TWAS21071019	1.05794	0.97806	1.02816	0.993848	1.03492	0.692146	0.233	0.959244	1.01024	1.04749	1.12589	0.814346	1.03159	0.79364	1.16039	1.00574	1.0407
TWAS21071021	0.855372	0.748302	0.879865	1.03599	-0.174515	0.42402	0.956395	0.958073	0.854936	0.81273	0.876123	0.550105	0.819135	0.605697	0.978712	0.777671	0.706283
TWAS21071023	1.05076	0.968569	1.02522	1.12564	1.06112	0.847264	1.04173	1.13191	1.10932	1.04821	1.11632	0.780528	1.02259	0.78897	1.14197	1.09312	1.02691
TWAS21071101	1.05939	0.372248	1.07297	-0.132125	1.06953	0.726793	0.352992	0.396449	0.825253	1.06538	0.919682	0.256882	1.06893	0.251268	0.44879	0.917837	1.09586
TWAS21071103	1.0497	0.332691	1.06085	-0.225819	1.08729	0.75209	0.293924	0.170437	0.946123	1.0717	0.909299	0.283995	1.05166	0.229027	0.470194	0.965518	1.10283
TWAS21071104	1.06868	0.329047	1.0852	-0.3221	1.08822	0.738447	0.436381	0.204595	0.855221	1.08779	0.951517	0.217834	1.08686	0.241774	0.496464	0.990223	1.11108
TWAS21071105	1.10006	0.919181	1.11271	1.15952	1.07723	0.94501	0.994626	1.13436	1.08671	1.08691	1.1472	0.805417	1.08648	0.740089	1.13375	1.14233	1.02647
TWAS21071106	1.07279	0.980264	1.07877	0.970179	1.05664	0.649652	0.221098	0.930947	1.11893	1.07288	1.14337	0.937891	1.04969	0.773974	1.14976	1.11019	1.04288
TWAS21071107	1.05845	0.962775	1.01936	1.15388	1.0551	0.848869	0.928164	1.14005	1.07763	1.04948	1.13881	0.785587	1.04833	0.787722	1.1439	1.09021	1.03092
TWAS21071109	0.944136	0.622581	0.937818	0.35904	1.02037	-0.106503	0.255827	0.479106	1.14314	0.940618	0.860882	0.451627	0.876461	0.527858	0.978975	0.963363	0.872746
TWAS21071112	1.08162	0.938156	1.08509	1.00383	1.05579	0.674195	0.262604	0.984809	1.01092	1.07676	1.15626	0.90213	1.05451	0.896421	1.16004	1.10594	1.05353
TWAS21071113	1.07823	0.975273	1.10334	1.00222	1.05842	0.698699	0.232553	0.943482	1.02532	1.08626	1.18138	1.04454	1.06033	0.755926	1.15177	1.09194	1.04249
TWAS21071114	1.09157	0.417937	1.10162	-0.284396	1.11366	1.1533	1.19582	1.07789	1.09173	1.09498	0.983927	0.328545	1.10781	0.33227	0.675868	1.14506	1.12071
TWAS21071116	0.938308	0.878092	0.948263	0.90981	-0.145673	-0.0300857	0.239054	0.820469	0.963331	0.931481	0.941779	0.66115	0.909462	0.678872	1.10518	0.912076	0.846762
TWAS21071118	0.840027	0.807457	0.789725	0.813695	0.0210303	-0.165811	0.180587	0.786336	0.80045	0.826781	0.803939	0.542708	0.784778	0.713202	1.03835	0.78947	0.775064
TWAS21071122	1.09779	0.419885	1.12517	-0.346227	1.10422	1.19096	1.1943	1.07331	1.07543	1.07711	0.983797	0.258338	1.1071	0.312262	0.689385	1.1407	1.12031
TWAS21071123	1.09366	0.418315	1.10507	0.0170887	1.10536	1.14562	1.08162	1.05765	1.01007	1.08852	0.967692	0.306749	1.11758	0.2971	0.696075	1.14788	1.11004
TWAS21071124	1.02801	0.363972	0.991929	-0.311751	1.03468	0.563604	0.172491	-0.209097	0.885111	1.04903	0.861267	0.181969	1.03624	0.14266	0.385127	0.551182	1.06639
TWAS21071201	1.07893	0.425967	1.05174	-0.281222	1.08595	1.12159	0.964324	1.05982	1.01271	1.07995	0.953842	0.371111	1.09988	0.411678	0.646194	1.12119	1.10674
TWAS21071204	1.08055	1.01232	1.09226	0.979164	1.07757	0.595417	0.340069	0.972543	1.10479	1.07314	1.18168	0.840776	1.04201	0.778664	1.17465	1.1247	1.04579
TWAS21071206	1.10007	0.45349	1.11316	-0.127482	1.10918	1.1864	1.08892	1.07156	1.0272	1.11391	1.00228	0.360829	1.12847	0.340401	0.71048	1.16013	1.11921
TWAS21071207	1.07673	0.958941	1.09416	1.17023	1.07393	0.904077	1.08232	1.1415	1.076	1.07174	1.13194	0.780145	1.06068	0.77179	1.13117	1.12663	1.02833
TWAS21071209	1.05304	0.370027	1.03473	-0.330212	1.08191	1.0962	1.05398	1.04067	1.05272	1.05442	0.935797	0.276027	1.08409	0.258417	0.672346	1.11188	1.08731
TWAS21071212	0.915419	0.722421	0.902304	1.01277	-0.160258	1.04957	1.07305	0.982918	0.860484	0.885887	0.771817	0.765075	0.927866	0.720956	0.973458	0.921855	0.892576
TWAS21071213	1.08239	0.904509	1.10956	1.17582	1.08372	1.01878	1.03329	1.13513	1.0914	1.08987	1.18155	0.807061	1.08459	0.794524	1.13434	1.15515	1.02646
TWAS21071214	1.06343	0.980188	1.02722	1.08985	1.05903	0.865911	0.992116	1.11435	1.12621	1.05468	1.13731	0.841525	1.03646	0.789585	1.1256	1.09713	1.03433
TWAS21071215	0.869781	0.150789	0.836635	-0.45396	-0.117105	1.0842	1.03616	0.908795	0.902083	0.867375	0.593905	-0.118939	0.86564	-0.0784491	0.402216	0.881498	0.883393
TWAS21071216	1.06489	0.356289	1.06861	-0.245344	1.09612	0.749355	0.26329	0.352771	0.928983	1.06921	0.922815	0.277926	1.06522	0.287811	0.453411	0.934165	1.112
TWAS21071217	1.0934	0.427134	1.10629	-0.215937	1.11406	1.17798	1.14424	1.01335	1.07657	1.09662	0.966448	0.3444	1.11067	0.304452	0.690747	1.17159	1.11963
TWAS21071218	1.07213	0.393383	1.04076	-0.328411	1.08624	1.12054	0.903972	1.03366	1.02517	1.07423	0.953917	0.498186	1.09777	0.326706	0.659137	1.12134	1.09473
TWAS21071221	0.895497	0.799445	0.916241	1.05368	-0.233631	0.746705	1.00796	0.969246	0.96861	0.866995	0.917923	0.622252	0.877239	0.63981	1.02094	0.867909	0.740137
TWAS21071224	0.794681	0.828516	0.747834	0.837115	-0.0977341	-0.320274	0.221055	0.845485	0.716706	0.813463	0.833871	1.36397	0.774003	0.965748	1.05413	0.745829	0.724631
TWAS21071301	1.08632	0.958101	1.10679	1.16971	1.09236	0.960979	1.0921	1.15301	1.09524	1.07924	1.15494	0.75975	1.07576	0.763569	1.15034	1.14527	1.03161
TWAS21071303	1.07844	0.99268	1.07498	0.991589	1.06141	0.681782	0.257906	0.958095	1.12729	1.05605	1.14508	0.845135	1.04255	0.823551	1.15707	1.10212	1.04306
TWAS21071304	0.874079	0.14972	0.72585	-0.401986	-0.10784	1.04011	0.902544	0.914256	0.809717	0.866631	0.635371	-0.171127	0.878477	-0.090556	0.326211	0.856126	0.899176
TWAS21071305	0.810226	0.832713	0.758777	0.974317	-0.158455	0.619625	0.787984	0.911518	0.873753	0.769753	0.722303	0.500273	0.770145	0.724511	0.95494	0.771957	0.73421
TWAS21071306	0.91876	0.914512	0.922052	0.918783	-0.00985752	0.104272	0.165189	0.905482	0.910659	0.923428	0.955811	1.18006	0.907943	0.820798	1.11981	0.876566	0.840548
TWAS21071307	0.951108	0.836916	0.972768	0.919988	-0.171656	0.489076	0.216222	0.877094	0.952707	0.949399	0.999054	0.760919	0.920393	0.65052	1.14082	0.926863	0.829841
TWAS21071309	1.0444	0.392704	1.02891	-0.336355	1.05545	0.667462	0.145376	0.0389639	0.937571	1.05402	0.896096	0.299688	1.04572	0.234569	-0.0539391	0.722352	1.09048
TWAS21071311	1.08469	0.965882	1.10361	1.12119	1.08351	0.906949	0.980213	1.11158	1.08072	1.07163	1.16145	0.82465	1.08342	0.941043	1.12847	1.1354	1.0091
TWAS21071312	1.06884	0.992236	1.0343	1.00469	1.04203	0.447875	0.35261	0.993767	1.07752	1.06032	1.17749	0.80855	1.03396	0.873842	1.16609	1.01059	1.06854
TWAS21071313	1.08832	0.92441	1.09598	1.16301	1.0802	0.969808	1.07189	1.13335	1.08833	1.07407	1.1719	0.868354	1.09049	0.775112	1.12732	1.13483	1.03908
TWAS21071314	0.860158	0.853001	0.874359	1.03659	0.23803	0.730463	1.03114	0.960083	0.955011	0.80618	0.875856	0.599481	0.870797	0.737086	1.01043	0.804657	0.733471
TWAS21071315	0.891573	0.139602	0.813092	-0.170126	-0.217103	1.06516	0.96517	0.934692	0.854012	0.900875	0.709945	0.0376164	0.91918	0.242404	0.392307	0.863662	0.896119
TWAS21071317	0.943559	0.245449	0.958212	-0.323277	-0.144804	1.14011	1.12062	0.96207	0.87043	0.953442	0.781468	-0.0663941	0.978745	-0.0112648	0.501115	0.970664	0.951355
TWAS21071318	1.07107	0.421433	1.04147	-0.265528	1.07987	1.07286	1.02823	1.05904	0.99056	1.06955	0.942758	0.315944	1.08699	0.271451	0.65013	1.1197	1.07933
TWAS21071319	1.04947	0.987399	1.03368	0.995076	1.0157	0.662065	0.515366	0.970566	1.10038	1.03834	1.11495	0.992562	1.00895	0.829799	1.1789	1.00352	1.02443
TWAS21071321	1.07092	1.00505	1.04072	1.00376	1.04863	0.747401	0.325391	0.972358	1.11396	1.06581	1.15555	0.852011	1.04152	0.811618	1.16931	1.03005	1.05279
TWAS21071324	1.07278	0.993982	1.08971	0.985308	1.07339	0.599023	0.361207	0.967027	1.09717	1.08381	1.18576	0.890114	1.05522	0.777119	1.15912	1.1194	1.04488
TWAS21071404	1.09529	0.46799	1.10348	-0.500773	1.11304	1.19469	1.18241	1.07837	1.13556	1.106	0.954274	0.328123	1.10598	0.364717	0.762901	1.1547	1.11119
TWAS21071405	1.09698	1.01916	1.11464	1.13355	1.10668	0.968597	1.17317	1.15531	1.15824	1.08672	1.16809	0.787576	1.08458	0.797852	1.16916	1.17248	1.05187
TWAS21071407	1.05265	0.984227	1.01192	0.978276	1.02762	0.604969	0.268184	0.955129	1.03961	1.04634	1.15456	0.924228	1.03133	0.803849	1.14949	0.981616	1.0403
TWAS21071409	0.840285	0.905954	0.731555	0.864546	-0.14119	-0.182611	0.296989	0.871675	0.881797	0.840847	0.89501	1.28604	0.707656	0.954936	1.07536	0.705825	0.822322
TWAS21071411	0.850511	-0.0667461	0.912716	-0.29871	-0.0450108	0.553713	0.0389708	-0.195748	0.559931	0.802938	0.704351	-0.163113	0.856751	0.0851207	0.0706805	0.49554	0.854555
TWAS21071413	0.954281	0.874089	0.975853	1.10757	-0.11668	0.777187	0.979867	1.0208	0.942796	0.948002	0.984283	0.688333	0.915866	0.74207	1.09844	0.941545	0.791081
TWAS21071414	1.09123	1.02896	1.09956	1.0099	1.0682	0.705098	0.232003	0.954711	1.13205	1.08769	1.16173	1.02488	1.05317	0.805209	1.17198	1.12756	1.0619
TWAS21071415	0.937908	-0.087139	0.943663	-0.25314	-0.37443	1.08227	1.05753	0.957349	0.706383	0.933587	0.746959	0.223552	0.946254	-0.0665657	0.438455	0.886182	0.937114
TWAS21071416	1.06098	1.00968	1.02797	0.993358	1.05636	0.623719	0.485753	0.984042	1.10831	1.05743	1.12695	0.84283	1.01888	0.832606	1.17156	0.999012	1.03886
TWAS21071417	1.09315	0.919896	1.1128	1.154	1.0798	0.988086	1.00621	1.13487	1.08273	1.08166	1.16506	0.739514	1.08363	0.754411	1.13734	1.15142	1.02796
TWAS21071418	1.05589	0.385412	1.06395	-0.305063	1.06432	0.797322	0.381239	0.126684	0.879332	1.0824	0.930863	0.166174	1.08026	0.257792	0.472112	0.98334	1.10664
TWAS21071419	0.890925	0.732323	0.910313	0.840284	-0.260545	0.585808	0.177777	0.849505	0.788972	0.848073	0.829698	0.611689	0.866849	0.59471	1.0311	0.735444	0.853402
TWAS21071421	1.12253	0.965484	1.13041	1.17195	1.11397	0.923037	1.09349	1.16671	1.09678	1.11873	1.21245	0.960058	1.11731	0.805186	1.17504	1.17342	1.06429
TWAS21071423	1.0742	1.0137	1.05809	1.12483	1.0894	0.874174	1.08836	1.1359	1.14247	1.07354	1.17852	0.868771	1.06832	0.849273	1.18437	1.13644	1.05034
TWAS21071424	0.888913	1.40144	0.898109	1.064	0.188086	0.726863	1.01427	0.931975	0.967057	0.848012	0.896122	0.676989	0.867321	0.72199	1.01952	0.895219	0.799376
TWAS21071503	1.09211	0.962125	1.10839	1.15595	1.08115	0.937294	1.06222	1.13928	1.07932	1.08036	1.16363	0.928809	1.08142	0.800725	1.13392	1.14102	1.03082
TWAS21071504	1.09361	0.435528	1.10355	-0.2423	1.09588	1.14674	1.05129	1.03871	0.998897	1.10139	0.991584	0.412581	1.11525	0.582186	0.723405	1.13952	1.10218
TWAS21071505	0.955064	0.877256	0.970165	0.930652	-0.0826875	-0.0563282	0.202745	0.93975	0.949912	0.9406	0.975358	0.979448	0.931545	0.75989	1.16995	0.934195	0.889649
TWAS21071506	1.08403	1.00116	1.06953	1.12405	1.09637	0.882938	1.12937	1.13804	1.15883	1.07245	1.14562	1.6479	1.07076	1.41582	1.16081	1.12205	1.06106
TWAS21071507	1.08102	0.419327	1.0522	-0.284505	1.09468	1.17174	0.891824	1.05956	1.02701	1.07933	0.952786	0.343526	1.10828	0.312294	0.672698	1.12291	1.10515
TWAS21071509	1.06891	0.970251	1.03027	1.16051	1.05983	0.883796	0.986376	1.1472	1.07732	1.05151	1.15839	0.864529	1.05877	0.792007	1.14925	1.08365	1.03985
TWAS21071512	0.9208	0.87579	0.944701	1.05542	-0.165596	0.782636	0.982271	0.975325	1.00099	0.903984	0.853102	0.652152	0.901229	0.762615	1.02455	0.919747	0.734203
TWAS21071513	1.07827	0.399942	1.056	-0.167034	1.08486	1.03212	1.0314	1.08012	1.00023	1.0737	0.969439	0.391976	1.10634	0.297373	0.637693	1.11566	1.09654
TWAS21071514	0.925038	0.774638	0.958409	1.07036	-0.308214	0.828666	0.949163	1.01161	0.993421	0.910682	1.00039	0.867812	0.881832	0.610381	1.08794	0.96198	0.788545
TWAS21071521	0.834839	0.228938	0.784091	-0.488725	-0.144722	0.377913	0.198859	-0.105821	0.609809	0.75736	0.490595	-0.163609	0.747196	-0.00546024	-0.212883	-0.107783	0.854701
TWAS21071522	1.06862	0.394722	1.07591	-0.306071	1.07656	0.663024	0.455191	0.199951	0.913557	1.0804	0.950159	0.241559	1.07686	0.256047	0.486642	0.944107	1.11398
TWAS21071604	1.09348	0.427991	1.11195	0.367824	1.11039	1.12279	1.09534	1.06525	0.997575	1.09487	0.983149	0.302771	1.11761	0.319109	0.67909	1.15225	1.10976
TWAS21071605	1.02032	0.338283	1.00866	-0.388208	1.04638	1.09671	0.978065	0.98808	0.966521	1.03189	0.898365	0.263476	1.03181	0.285307	0.589084	1.0899	1.05673
TWAS21071606	1.03786	0.411146	1.03169	-0.176309	1.04949	0.67193	0.0998272	0.114893	0.898989	1.05617	0.880354	0.147439	1.02922	0.163458	0.233188	0.68113	1.08192
TWAS21071607	1.08306	0.434266	1.07087	0.222911	1.10347	1.14938	1.1226	1.08149	1.09098	1.09619	0.957782	0.350949	1.09688	0.300597	0.667848	1.15031	1.10632
TWAS21071608	1.05151	0.972797	1.01295	0.986169	1.03105	0.538185	0.322767	0.957746	1.05039	1.05539	1.12621	0.742381	1.02972	0.787868	1.14146	0.997812	1.03433
TWAS21071609	1.06688	0.425138	1.04033	-0.40575	1.07859	1.09414	1.11086	1.03451	1.08748	1.04924	0.906736	0.309806	1.04148	0.242427	0.65519	1.09381	1.07268
TWAS21071612	0.801009	0.780841	0.760668	0.943228	-0.250983	0.710999	1.09079	0.926989	0.815846	0.858756	0.862473	0.692685	0.841769	0.630115	0.958495	0.778851	0.790183
TWAS21071614	1.01801	0.951035	0.983584	0.975247	0.970128	0.484021	0.233223	0.950645	1.02894	1.00818	1.07374	0.903564	0.995933	0.777741	1.12432	0.928924	1.02002
TWAS21071615	1.10327	0.452453	1.12336	-0.399566	1.1268	1.18388	1.04399	1.06598	1.02844	1.1052	1.00461	0.328283	1.13503	0.33528	0.714031	1.16629	1.12128
TWAS21071616	0.856233	0.196046	0.840605	-0.381194	-0.12208	0.336675	0.204778	-0.100682	0.55853	0.854959	0.625332	-0.175511	0.860417	0.106746	-0.207113	0.506859	0.890495
TWAS21071617	1.08033	0.993644	1.05768	1.00449	1.05009	0.660761	0.272284	0.966767	1.04117	1.08051	1.17982	0.835886	1.06458	0.779945	1.15618	1.03945	1.04557
TWAS21071618	1.03474	0.307998	1.01953	-0.341409	1.07003	0.673872	0.174034	0.22751	0.916152	1.05508	0.879213	0.246182	1.03254	0.180342	0.175814	0.675073	1.07763
TWAS21071622	0.932304	0.887733	0.921246	0.882311	-0.102872	0.081802	0.118351	0.793475	0.957637	0.887772	0.914791	0.691804	0.834546	0.724932	1.09055	0.829631	0.815851
TWAS21080104	0.840484	0.766073	0.773796	0.81494	-0.200911	-0.168876	0.20168	0.797033	0.817826	0.843763	0.829514	0.958445	0.790324	0.675562	0.974938	0.686094	0.746013
TWAS21080105	1.05454	0.350181	1.06762	0.0213123	1.07805	0.727577	0.149043	0.216842	0.924194	1.06738	0.931068	0.283399	1.05647	0.179	0.524077	0.934087	1.10303
TWAS21080107	1.04179	0.966829	0.994899	1.00991	1.03479	0.508789	0.253128	1.00819	1.02751	1.0511	1.15584	0.995651	1.01688	0.801592	1.17624	1.01061	1.04509
TWAS21080108	0.861879	0.505113	0.8869	0.799568	0.698247	0.595315	0.389764	0.760983	0.739165	0.851904	0.723127	0.608467	0.837078	0.440412	0.596894	0.658462	0.870536
TWAS21080109	1.08865	0.386348	1.093	0.483966	1.10093	1.151	1.07244	1.05842	1.01568	1.09253	0.955361	0.288952	1.1205	0.277011	0.676924	1.13275	1.1044
TWAS21080111	1.09366	0.992498	1.10625	1.11464	1.09056	0.892874	1.17429	1.1353	1.13461	1.08801	1.16705	0.797391	1.07891	0.812855	1.14045	1.1464	1.02891
TWAS21080112	1.05994	0.995893	1.03134	1.15731	1.06749	0.881764	1.13158	1.14632	1.13805	1.06354	1.15071	0.882969	1.02332	0.801354	1.16693	1.10137	1.03909
TWAS21080113	1.05187	0.390359	1.02243	-0.319371	1.08508	1.12308	1.09879	1.05899	1.05517	1.05603	0.906036	0.298304	1.06472	0.261345	0.667179	1.08692	1.07926
TWAS21080114	1.06564	0.949156	1.01773	1.161	1.05583	0.869849	1.1108	1.13555	1.07431	1.04989	1.15018	0.79514	1.05011	0.831009	1.14878	1.09063	1.03523
TWAS21080115	1.06897	0.420925	1.04613	-0.277251	1.08531	1.10822	1.04469	1.05296	1.04941	1.07577	0.9292	0.329285	1.07768	0.509438	0.65815	1.12143	1.09163
TWAS21080116	0.844199	0.781713	0.809004	1.04068	-0.222271	0.758005	0.781784	0.948843	0.893592	0.879093	0.860305	0.529352	0.806632	0.598686	0.983849	0.821317	0.712764
TWAS21080117	1.07492	0.954522	1.08842	1.12887	1.06248	0.915193	1.03872	1.10311	1.05297	1.0734	1.14303	0.776734	1.06914	0.787543	1.10348	1.1164	0.998913
TWAS21080118	1.07444	1.01275	1.09285	0.996018	1.04959	0.663513	0.261256	0.973736	1.10493	1.07981	1.15811	0.849913	1.0397	0.795509	1.15367	1.11243	1.06921
TWAS21080119	0.849868	0.811209	0.757258	1.03158	-0.222538	0.637212	0.83325	0.894926	0.830426	0.749475	0.82808	0.515084	0.796149	0.731052	0.963156	0.81423	0.805423
TWAS21080121	1.06993	0.972931	1.0319	1.13114	1.05364	0.907321	0.908582	1.12337	1.06693	1.05962	1.14063	0.811969	1.05944	0.824612	1.15132	1.10317	1.04246
TWAS21080122	1.05723	0.344732	1.06417	-0.101366	1.07819	0.77157	0.321359	0.13061	0.935578	1.07834	0.949668	0.240513	1.06534	0.248541	0.475662	0.942607	1.10538
TWAS21080203	1.0974	0.934078	1.13673	1.18535	1.08515	0.911425	1.06312	1.14083	1.07463	1.05676	1.12575	0.784324	1.0555	0.814255	1.09711	1.08149	0.997577
TWAS21080205	0.849559	0.175947	0.897	-0.278333	-0.131437	1.05126	1.13247	0.897798	0.855501	0.865746	0.637699	0.0759549	0.86868	0.164675	0.342958	0.837782	0.871311
TWAS21080206	1.0853	0.421815	1.1064	0.178429	1.10092	1.10269	1.06114	1.05899	0.984682	1.08872	0.952974	0.354956	1.09729	0.306346	0.684708	1.14796	1.10074
TWAS21080207	1.05993	1.00014	1.03031	1.00094	1.03911	0.660027	0.294889	0.984039	1.11887	1.05652	1.15435	0.8415	1.0269	0.792207	1.15503	1.00039	1.04307
TWAS21080209	1.02309	0.345848	1.0078	-0.128452	1.04368	0.629329	0.286817	0.274169	0.866746	1.0496	0.884436	0.233194	1.02748	0.341726	0.112793	0.676223	1.07688
TWAS21080211	1.08149	0.991138	1.04082	1.1391	1.06133	0.877051	1.0244	1.13295	1.06132	1.06983	1.16337	0.769518	1.06693	0.778961	1.13842	1.12405	1.04636
TWAS21080218	1.02079	0.307247	0.999641	-0.288885	1.03773	0.486934	0.488521	0.195497	0.939959	1.03764	0.888829	0.329239	1.03157	0.144294	0.292865	0.671538	1.06744
TWAS21080221	0.91309	0.213074	0.920133	-0.458546	-0.230326	0.501435	0.170223	-0.126693	0.761865	0.88034	0.729814	0.22116	0.905641	-0.136735	-0.0773882	0.662603	0.928986
TWAS21080222	1.068	0.993257	1.02025	1.00506	1.03724	0.471639	0.24948	1.00275	1.01639	1.06704	1.13144	0.928817	1.02889	0.796953	1.16553	1.01662	1.05773
TWAS21080301	1.09263	0.93648	1.11103	1.15452	1.09297	0.896717	1.05208	1.14441	1.05892	1.08355	1.15403	0.75632	1.08359	0.798436	1.16101	1.16017	1.05211
TWAS21080303	1.05895	0.350339	1.07346	-0.285546	1.06958	0.722774	0.464715	0.217003	0.872852	1.06443	0.885504	0.143009	1.06612	0.192571	0.511141	0.959846	1.09464
TWAS21080306	1.09114	0.419448	1.10302	0.195738	1.10065	1.19646	1.18671	1.06037	1.06276	1.09193	0.966261	0.27051	1.10795	0.318628	0.678542	1.1513	1.11021
TWAS21080307	1.06547	0.973477	1.01326	1.01769	1.03964	0.650472	0.336244	0.997015	1.02435	1.06438	1.14074	0.963231	1.02768	0.848442	1.17598	0.99616	1.05237
TWAS21080309	1.06953	0.419126	1.04973	-0.327892	1.0767	1.12621	0.953984	1.03788	1.00065	1.06847	0.940462	0.301287	1.09972	0.296572	0.612281	1.12052	1.0814
TWAS21080311	1.09829	0.985315	1.11667	1.12696	1.09063	0.989891	1.09026	1.14297	1.15605	1.09204	1.15648	0.804293	1.08274	0.774484	1.13194	1.16894	1.03945
TWAS21080313	0.814804	-0.0804823	0.824978	-0.300049	0.0192792	0.435258	0.319221	-0.178306	0.571773	0.805627	0.573845	-0.165231	0.707732	0.240654	-0.185042	0.0154512	0.822393
TWAS21080314	1.0553	0.980003	1.02139	0.978259	1.01917	0.602828	0.267997	0.980555	1.02396	1.05126	1.12214	1.14837	1.03645	0.842231	1.17221	1.01024	1.0397
TWAS21080315	0.907283	0.827066	0.933389	0.863607	0.100327	0.340626	0.228232	0.873694	0.832212	0.924949	0.894611	1.08258	0.845559	0.87121	1.11809	0.82287	0.77058
TWAS21080316	1.09764	0.447643	1.13117	-0.272406	1.11821	1.16855	1.12777	1.03799	1.08586	1.07667	0.941128	0.343351	1.07306	0.596029	0.708078	1.15813	1.09132
TWAS21080317	1.04809	0.99428	0.998442	1.14369	1.04847	0.885521	1.00325	1.11643	1.09509	1.0506	1.11852	0.899385	1.03712	0.878837	1.14293	1.09266	1.02671
TWAS21080318	0.864119	0.0703749	0.795419	-0.274454	-0.106095	-0.0670259	0.164749	0.174496	0.606199	0.886058	0.675811	-0.121176	0.797827	-0.167688	-0.0481638	0.484397	0.912024
TWAS21080319	1.04864	0.99053	1.01213	1.00929	1.04109	0.512672	0.293139	0.999917	1.09656	1.05145	1.12198	0.884616	1.01294	0.819585	1.16393	1.00055	1.04977
TWAS21080322	1.07668	0.368069	1.07757	-0.117747	1.06726	0.831676	0.151172	0.0108142	0.89142	1.06919	0.904353	0.147061	1.08435	0.334114	0.565459	0.99538	1.10683
TWAS21080323	1.04338	0.991399	0.990492	1.00328	1.03403	0.606684	0.396909	0.981434	1.01751	1.05141	1.14186	0.933556	1.0134	0.795964	1.16303	0.980887	1.04103
TWAS21080324	1.07867	0.827692	1.09011	0.990769	1.05464	0.634472	0.254373	0.991852	1.03534	1.07222	1.17484	0.876467	1.06535	0.759953	1.14852	1.12572	1.03873
TWAS21080401	1.10147	0.42428	1.1243	-0.24638	1.11956	1.17369	1.10052	1.07794	1.0216	1.09862	0.985851	0.316854	1.12685	0.278831	0.731979	1.16049	1.12458
TWAS21080402	1.04434	1.03286	1.02318	1.14798	1.03317	0.849749	1.04331	1.12213	1.10697	1.03341	1.11931	0.878719	1.01909	0.793147	1.13307	1.0924	1.02029
TWAS21080403	0.952326	0.241368	0.96584	-0.337543	0.324346	1.14732	1.12925	0.961612	0.941525	0.941932	0.743576	0.0341735	0.968964	0.29249	0.494306	0.981406	0.955173
TWAS21080404	0.893678	0.813407	0.926002	0.901591	-0.576886	0.108525	0.195639	0.858308	0.895466	0.879414	0.854724	0.837634	0.853257	0.793189	1.03811	0.777193	0.771823
TWAS21080405	1.0304	0.980028	0.996478	1.00778	1.02872	0.600076	0.312622	1.00977	1.09734	1.04469	1.13052	0.75071	1.00724	0.932003	1.16501	0.989419	1.04767
TWAS21080406	1.05622	0.974646	1.02588	0.997207	1.02955	0.548639	0.312152	0.989331	1.0398	1.04853	1.12942	0.867448	1.03548	0.808203	1.14125	0.997872	1.03946
TWAS21080409	1.097	0.935899	1.11957	1.16173	1.08434	0.917995	1.07129	1.14566	1.08088	1.08916	1.17803	0.763661	1.09096	0.77993	1.12856	1.14827	1.02943
TWAS21080411	0.935371	0.844609	0.959368	1.11164	0.528979	0.770329	1.01164	1.03982	0.96491	0.910756	0.954912	0.83094	0.930353	0.706826	1.0884	0.948944	0.823415
TWAS21080412	0.9464	0.927744	0.883625	1.1315	-0.16861	0.738286	1.08043	1.04	1.02902	0.933823	1.00411	0.855159	0.915312	0.745749	1.13369	0.957239	0.851135
TWAS21080413	1.07997	0.976353	1.09452	0.978774	1.06847	0.600057	0.515654	0.986385	1.11675	1.07747	1.15776	0.85585	1.0552	0.75641	1.15835	1.10951	1.06332
TWAS21080414	1.05979	0.389177	1.07623	0.251714	1.07657	0.696675	0.177921	0.18423	0.829758	1.06547	0.926076	0.232073	1.0783	0.240821	0.451859	0.951812	1.10373
TWAS21080421	1.06332	0.310789	1.06549	-0.524643	1.0883	0.725285	0.17458	-0.054027	0.911192	1.08	0.919903	0.116466	1.06442	0.228926	0.531788	0.939031	1.11296
TWAS21080424	1.07959	0.99852	1.03598	1.15751	1.07088	0.884052	0.868635	1.12314	1.07516	1.05817	1.16981	0.823741	1.07694	0.798092	1.15654	1.09918	1.05037
TWAS21080502	1.10169	0.967836	1.12205	1.17503	1.09501	0.917369	1.04408	1.14142	1.08635	1.08599	1.20491	0.765491	1.09585	0.726667	1.18346	1.14865	1.04631
TWAS21080504	1.05887	0.968472	1.02028	1.17142	1.05205	0.827533	1.08002	1.13996	1.0713	1.05657	1.14	0.756513	1.04384	0.803277	1.15559	1.09337	1.02698
TWAS21080506	1.06018	0.977792	1.03689	1.13108	1.05917	0.864757	1.0219	1.13611	1.12599	1.04731	1.15862	0.789043	1.04047	0.772856	1.13828	1.10573	1.04444
TWAS21080508	0.935422	0.172956	0.964988	-0.264889	0.280336	0.761352	0.219996	-0.157409	0.818117	0.932839	0.77373	0.125047	0.924569	0.14466	0.12362	0.7298	0.981714
TWAS21080514	1.08154	0.993075	1.09716	1.11276	1.07989	0.977716	1.09641	1.12203	1.14047	1.07253	1.13251	0.875866	1.07896	0.790371	1.13924	1.14098	1.0133
TWAS21080518	1.07089	0.942631	1.0487	1.13829	1.06012	0.925237	0.833965	1.11726	1.07779	1.05389	1.11879	0.89063	1.04408	0.824587	1.14806	1.11123	1.0326
TWAS21080521	1.09075	0.961023	1.10906	1.14844	1.09485	0.982686	1.13635	1.14167	1.13098	1.07696	1.14635	0.821771	1.06687	0.834799	1.13726	1.14566	1.02591
TWAS21080522	1.08807	0.422783	1.09713	-0.31491	1.08884	1.17569	1.2529	1.06531	1.0517	1.08779	0.935798	0.249079	1.10309	0.275799	0.717324	1.143	1.10175
TWAS21080524	1.09079	0.400814	1.10332	-0.306867	1.09525	1.14293	1.11462	1.0614	1.01047	1.07896	0.95541	0.329634	1.09751	0.314628	0.707297	1.1437	1.10422
TWAS21080602	1.04998	0.377346	1.02751	-0.0324516	1.06652	0.790369	0.176434	0.068181	0.929134	1.05549	0.914961	0.418585	1.04359	0.243498	0.0105109	0.7363	1.10156
TWAS21080603	1.07741	0.407697	1.05875	-0.255216	1.07696	1.1527	0.980659	1.04114	1.0285	1.06693	0.957407	0.333182	1.10187	0.252958	0.654099	1.11732	1.09118
TWAS21080605	1.0613	0.991443	1.03988	0.999649	1.04438	0.608919	0.26309	1.01394	1.04648	1.0578	1.15408	0.890998	1.03829	0.766661	1.15217	1.03195	1.03371
TWAS21080612	1.0824	0.986	1.07781	0.973694	1.06691	0.602736	0.242343	0.950319	1.01975	1.07448	1.1336	0.847274	1.04563	0.810083	1.15449	1.07924	1.04664
TWAS21080613	1.05639	0.328304	1.0625	-0.27247	1.07111	0.718984	0.148612	0.192219	0.884684	1.06494	0.924468	0.195176	1.05616	0.238539	0.474508	0.949742	1.0986
TWAS21080614	1.07339	0.95687	1.07754	1.15483	1.07277	0.882738	1.13815	1.13402	1.06887	1.06467	1.13268	0.825456	1.06306	0.784581	1.14635	1.10814	1.03811
TWAS21080616	1.0603	0.986878	1.01902	1.15649	1.05513	0.82177	1.06718	1.13632	1.07803	1.05465	1.15322	0.812701	1.04441	0.79647	1.14699	1.09427	1.03789
TWAS21080619	1.08853	0.926632	1.1045	1.14037	1.07462	0.955712	0.992547	1.12944	1.04461	1.079	1.15089	0.806223	1.0871	0.767926	1.11871	1.13368	1.00991
TWAS21080623	1.08133	0.799988	1.09743	0.987187	1.08805	1.14686	1.06216	1.07641	1.01686	1.08378	1.01864	0.547719	1.10651	0.630755	0.912002	1.13584	1.1069
TWAS21080702	1.08975	0.448162	1.06725	-0.268732	1.09157	1.13331	0.989123	1.04284	1.0323	1.08744	0.968752	0.41015	1.12173	0.37372	0.6688	1.12645	1.10202
TWAS21080705	1.07548	0.986958	1.0925	0.99075	1.05269	0.693342	0.313632	0.9472	1.12214	1.07522	1.16655	0.963947	1.04747	0.799109	1.15171	1.09447	1.03745
TWAS21080706	1.0769	0.425631	1.09553	-0.122026	1.09328	1.17874	1.14357	1.04205	1.07954	1.07543	0.938182	0.267957	1.08725	0.301779	0.641278	1.14745	1.09714
TWAS21080708	1.06812	0.959347	1.0392	1.14454	1.0626	0.923563	0.844013	1.13114	1.0628	1.05052	1.12678	0.821532	1.05535	0.789251	1.13224	1.10962	1.03109
TWAS21080713	0.91704	0.893276	0.914152	0.895866	0.0030103	0.0900022	0.31546	0.829527	0.978983	0.899622	0.930037	0.726594	0.859765	0.759797	1.11583	0.867274	0.792686
TWAS21080714	1.04927	0.990186	0.992639	1.00189	1.04063	0.335238	0.275618	1.00725	1.05838	1.05011	1.12039	0.86585	1.01568	0.807619	1.15757	0.97024	1.05769
TWAS21080716	0.960717	0.244633	0.96852	-0.294522	-0.153389	1.15378	1.07812	0.969382	0.845311	0.935893	0.773381	0.099585	0.971111	0.114254	0.510732	0.955335	0.972218
TWAS21080718	0.89465	0.0231131	0.920434	-0.267503	0.211707	1.04427	1.06994	0.941279	0.808306	0.885718	0.721093	-0.143026	0.930827	-0.108001	0.415912	0.866046	0.924734
TWAS21080719	0.824454	0.815914	0.765604	0.983461	-0.161153	0.657076	0.909926	0.907804	0.828386	0.847874	0.804887	0.697928	0.802493	0.613497	0.947666	0.796091	0.723961
TWAS21080722	0.925789	0.890131	0.926688	1.07526	-0.00435122	0.822788	0.98015	1.00392	1.02802	0.91942	0.982442	0.820579	0.914916	0.665213	1.0582	0.942489	0.817107
TWAS21080723	1.06844	0.9884	1.02438	1.13804	1.07268	0.843957	0.999817	1.12426	1.08165	1.06937	1.15071	0.79126	1.05991	0.835321	1.12923	1.09116	1.02384
TWAS21080724	1.09023	0.425777	1.10064	-0.293749	1.10674	1.14302	1.11004	1.06081	1.0206	1.10059	0.98465	0.301426	1.11721	0.291538	0.704143	1.14264	1.11476
TWAS21080801	1.07471	0.400628	1.09376	-0.311531	1.0899	1.11826	1.02884	1.03475	0.973476	1.07967	0.975205	0.266727	1.08342	0.277536	0.60484	1.07521	1.10901
TWAS21080803	0.853721	0.816697	0.904594	1.0152	-0.360536	0.36955	1.05569	0.98272	0.937353	0.876073	0.879277	1.55864	0.863353	0.639826	0.981189	0.912361	0.790302
TWAS21080804	1.06843	0.446815	1.06577	-0.273989	1.07067	1.13972	0.964995	1.04771	1.02135	1.06516	0.905275	0.30724	1.08455	0.360819	0.689415	1.10909	1.0864
TWAS21080807	1.05539	0.988185	1.02339	0.995661	1.04455	0.526527	0.312795	0.974077	1.03728	1.05559	1.14416	0.883477	1.03654	0.841777	1.13725	0.994252	1.03594
TWAS21080809	1.0332	0.351747	1.00761	-0.313155	1.04377	0.510069	0.145688	-0.115249	0.937093	1.04862	0.887241	0.256608	1.03487	0.249453	0.368504	0.666188	1.07631
TWAS21080813	1.05925	0.39976	1.07069	-0.280813	1.06314	0.724341	0.403304	0.172472	0.850472	1.06945	0.935684	0.190135	1.07984	0.244803	0.499399	0.964304	1.09826
TWAS21080815	1.0515	0.94645	1.0152	1.14716	1.05856	0.879999	1.04733	1.13108	1.08024	1.05102	1.12062	0.817708	1.03913	0.789547	1.1341	1.07813	1.03734
TWAS21080817	1.09429	0.948499	1.10627	1.14613	1.08931	0.917308	1.02479	1.13474	1.07869	1.08725	1.14888	0.775195	1.07995	0.742765	1.12453	1.13867	1.0159
TWAS21080818	1.08208	0.930219	1.09969	0.97292	1.05487	0.761454	0.511792	0.957896	1.04455	1.07692	1.14553	0.766575	1.05854	0.710639	1.14562	1.11054	1.04172
TWAS21080819	1.09596	0.457081	1.11488	-0.188283	1.10213	1.14735	1.04893	1.05253	1.02257	1.09457	0.970649	0.304596	1.11755	0.374295	0.709423	1.14311	1.11274
TWAS21080823	1.08068	0.970669	1.105	0.994515	1.05873	0.737205	0.174784	0.968538	1.12211	1.08412	1.16619	0.854423	1.05117	0.796718	1.16174	1.11273	1.05354
TWAS21080824	0.824022	0.794797	0.733074	1.01155	-0.163778	0.627169	0.794327	0.912437	0.89682	0.823679	0.854176	0.483144	0.801954	0.767862	0.977057	0.828435	0.77521
TWAS21080901	1.06424	0.437661	1.05154	-0.261681	1.06877	1.05043	1.08209	1.06781	1.01158	1.06329	0.893019	0.347749	1.07462	0.297914	0.6208	1.12031	1.0801
TWAS21080903	0.952967	0.865856	0.963431	0.922247	-0.149388	0.637866	0.329579	0.906089	0.918763	0.951974	1.00396	0.93061	0.898449	0.661689	1.13366	0.925648	0.829243
TWAS21080904	1.06579	0.436673	1.07643	-0.136547	1.08479	0.695519	0.283093	0.204972	0.9398	1.0832	0.953315	0.222634	1.07461	0.293396	0.468347	0.962881	1.1136
TWAS21080906	1.07243	0.94537	1.09252	0.973502	1.04728	0.51872	0.31098	0.975217	1.04322	1.06174	1.13839	0.744519	1.04853	0.776287	1.15107	1.09958	1.03976
TWAS21080908	1.0817	0.956434	1.091	0.998925	1.05348	0.65432	0.571291	0.965331	1.06695	1.07105	1.15345	0.8277	1.06048	0.79491	1.15673	1.09202	1.05172
TWAS21080909	1.09807	0.436575	1.11004	0.215531	1.10297	1.12891	1.12	1.08057	1.01757	1.09595	0.958694	0.331761	1.11414	0.296295	0.681979	1.1552	1.11255
TWAS21080911	1.04924	0.368883	1.03941	-0.269274	1.06732	0.70777	0.544242	0.0119701	0.820699	1.06182	0.913196	0.227567	1.06703	0.256042	0.269943	0.750995	1.09313
TWAS21080912	1.03339	0.274766	1.01439	-0.439392	1.07844	0.717848	0.184122	-0.124652	0.9068	1.06677	0.891527	0.136395	1.04747	0.140493	0.323706	0.89864	1.0922
TWAS21080913	1.08376	0.979743	1.09183	1.13814	1.09717	0.943295	1.15296	1.12563	1.1544	1.07507	1.1416	0.745917	1.06736	0.810768	1.13462	1.13642	1.04231
TWAS21080914	0.824949	0.134551	0.837081	-0.333953	-0.292623	0.427918	0.191655	0.125558	0.539853	0.827629	0.623497	-0.167774	0.814409	0.107228	0.0994868	0.69246	0.87322
TWAS21080921	1.05267	0.986132	1.01769	1.15244	1.06143	0.825349	0.989394	1.12791	1.0656	1.04373	1.14162	0.892953	1.04601	0.805135	1.14522	1.07325	1.03038
TWAS21080922	0.859161	0.807054	0.89529	0.87657	0.270434	-0.176665	0.237707	0.863016	0.950956	0.876731	0.911364	0.881407	0.828595	0.729027	1.06196	0.823298	0.834263
TWAS21080923	1.07255	0.983588	1.09249	0.977176	1.06145	0.520362	0.243837	0.937265	1.11376	1.07708	1.17137	0.814734	1.05376	0.794938	1.14727	1.10914	1.04251
TWAS21081002	1.0705	0.959951	1.0316	1.1399	1.06051	0.86412	0.901244	1.12087	1.0672	1.06458	1.16081	0.932172	1.06232	0.828236	1.13274	1.11916	1.0419
TWAS21081009	1.05976	1.00521	1.02706	1.12327	1.06664	0.917887	0.954708	1.12609	1.15083	1.04923	1.12348	0.863738	1.03202	0.813401	1.1406	1.11021	1.04178
TWAS21081011	0.938747	0.895146	0.833877	0.938967	-0.134255	0.353922	0.177593	0.936242	0.942163	0.927917	0.995498	0.976973	0.89672	0.900931	1.15277	0.901032	0.887125
TWAS21081015	1.08358	0.373847	1.10628	-0.378973	1.08667	1.13936	1.1361	1.06892	1.01356	1.07851	0.965392	0.322939	1.0998	0.590626	0.662223	1.11822	1.09846
TWAS21081016	0.808896	0.882617	0.754133	0.987881	-0.0307303	0.600325	0.906414	0.936661	0.851123	0.782674	0.802118	0.426618	0.81635	0.674199	0.938451	0.726261	0.755446
TWAS21081017	1.05935	1.01963	1.02982	1.01677	1.0634	0.520177	0.258346	0.994652	1.11668	1.06472	1.15555	0.867775	1.0341	1.09217	1.17637	1.01173	1.06244
TWAS21081018	0.909132	0.194386	0.914858	-0.306645	-0.0907716	1.08285	1.09991	0.942766	0.83776	0.86577	0.649805	-0.235611	0.937352	0.0935503	0.385125	0.893426	0.888204
TWAS21081019	1.06972	0.979019	1.0919	1.12264	1.07899	0.930182	1.0993	1.12043	1.14693	1.06419	1.16305	0.761115	1.0649	0.785657	1.12966	1.12762	1.02139
TWAS21081021	1.04824	0.979621	1.00385	0.995776	1.03324	0.405005	0.683239	1.00798	1.05591	1.04866	1.11576	0.948508	1.02564	1.46617	1.1623	0.995798	1.04366
TWAS21081022	1.04818	0.976174	0.992455	0.976383	1.00742	0.475461	0.214031	0.948454	0.980927	1.03401	1.11417	0.714537	1.01236	0.818613	1.10597	0.965565	1.01568
TWAS21081023	1.06903	0.365136	1.04548	0.207904	1.06952	1.09254	0.979328	1.05754	1.02165	1.08324	0.941174	0.364888	1.09344	0.362429	0.614239	1.11541	1.08822
TWAS21081024	1.07756	0.998507	1.03253	1.1439	1.06362	0.925644	0.984501	1.13569	1.08314	1.06588	1.15924	0.774166	1.07399	0.82237	1.15114	1.11979	1.03484
TWAS21081101	1.0643	0.505887	1.07592	0.77613	1.07198	0.734979	0.404801	0.756058	0.889019	1.07132	0.943693	0.243503	1.07694	0.418081	0.627627	0.98086	1.09848
TWAS21081102	1.07348	0.438527	1.065	-0.286656	1.09288	1.1505	0.837708	1.041	1.01956	1.08031	0.970013	0.363575	1.09767	0.383853	0.681731	1.13397	1.09476
TWAS21081105	1.05904	0.348632	1.06682	0.182234	1.06879	0.708359	0.224441	0.494204	0.937995	1.07513	0.921844	0.213216	1.06184	0.23937	0.480149	0.967748	1.10129
TWAS21081106	0.945252	0.229581	0.955665	-0.320381	-0.149291	1.10963	1.09734	0.973016	0.873921	0.943626	0.767717	-0.0118691	0.97408	0.073895	0.497347	0.946399	0.933332
TWAS21081111	1.08388	0.415125	1.10096	-0.355368	1.10934	1.17407	1.16559	1.05233	1.0839	1.09169	0.967097	0.385752	1.10892	0.557387	0.682671	1.15342	1.11346
TWAS21081112	1.09153	0.401789	1.10274	-0.278974	1.10129	1.14463	1.07944	1.07384	1.00048	1.09303	0.971945	0.297214	1.12218	0.288528	0.678756	1.15184	1.10892
TWAS21081113	0.910333	0.942468	0.850367	1.11828	0.321667	0.710806	1.11772	1.03411	0.974586	0.871037	0.944466	1.10234	0.832447	0.859892	1.11793	0.898702	0.866693
TWAS21081114	1.06745	0.97478	1.02037	1.00287	1.04041	0.61273	0.327165	0.96056	1.01591	1.0582	1.15404	0.889636	1.04717	0.812487	1.14986	0.996327	1.03894
TWAS21081115	1.088	0.922643	1.10282	1.14047	1.08604	0.962217	1.03912	1.12513	1.06195	1.09428	1.17567	0.757061	1.08522	0.794998	1.11032	1.13528	1.01621
TWAS21081117	1.06323	1.04339	1.03769	1.00461	1.03999	0.757818	0.516254	0.995045	1.09871	1.07145	1.14929	0.861525	1.02042	0.844081	1.19239	1.01448	1.05344
TWAS21081118	1.0742	0.965329	1.08519	1.15021	1.07521	0.902582	1.16023	1.12311	1.14749	1.05458	1.15601	0.762016	1.0627	0.784057	1.14065	1.11778	1.02084
TWAS21081121	0.854691	0.227577	0.810152	-0.379799	0.30772	1.02686	0.934084	0.879889	0.820264	0.861277	0.514037	-0.0330621	0.869824	0.142344	0.363287	0.779602	0.875676
TWAS21081122	0.828915	0.79003	0.7667	0.810679	-0.145765	-0.207304	0.0462413	0.842664	0.840779	0.847754	0.821112	1.28886	0.749669	0.833681	1.02137	0.720448	0.666799
TWAS21081123	1.09639	0.383016	1.10681	-0.122835	1.11487	1.13687	1.09082	1.07102	1.02685	1.09966	0.961979	0.331005	1.11029	0.390635	0.681997	1.13735	1.11846
TWAS21081204	1.08315	0.964799	1.05168	1.15579	1.08207	0.921092	1.02009	1.1595	1.14782	1.08458	1.18629	0.781488	1.05749	0.838004	1.17897	1.14151	1.06451
TWAS21081205	1.08546	0.983253	1.09627	1.00619	1.06733	0.631493	0.371349	0.986239	1.1232	1.08367	1.18872	0.735187	1.06635	0.773287	1.17999	1.12608	1.05629
TWAS21081207	1.09242	0.420233	1.11019	-0.0807901	1.10387	1.14351	1.08334	1.06046	1.01543	1.09947	0.966838	0.325875	1.12392	0.308855	0.67795	1.15099	1.1208
TWAS21081209	1.06047	1.02256	1.02032	1.00188	1.04871	0.634468	0.413554	0.976831	1.10587	1.06356	1.13172	0.878665	1.02797	0.810871	1.15142	1.00466	1.06488
TWAS21081215	1.07279	0.416269	1.05595	-0.34317	1.09601	1.17108	0.957055	1.03429	1.08225	1.07791	0.96386	0.466083	1.08208	0.374675	0.665899	1.13508	1.09856
TWAS21081217	1.06318	0.988343	1.02437	1.00041	1.05852	0.6186	0.520767	0.990291	1.09435	1.05522	1.16016	1.02202	1.01508	0.860765	1.16241	1.01253	1.05868
TWAS21081222	0.899015	0.114963	0.910973	-0.319658	-0.111865	1.08529	1.09775	0.87384	0.859789	0.870921	0.70644	-0.0893312	0.974133	0.323185	0.40551	0.886962	0.910991
TWAS21081223	1.09718	0.410568	1.1087	-0.382409	1.11754	1.20095	1.16656	1.05827	1.11762	1.11298	0.982318	0.278058	1.11849	0.410641	0.727764	1.15107	1.12292
TWAS21081224	0.919223	0.235751	0.936857	-0.42439	0.32962	1.10672	1.14897	0.964941	0.920643	0.908917	0.696439	-0.063107	0.943829	0.207943	0.510914	0.910274	0.929881
TWAS21081301	1.10951	0.958335	1.11838	1.17506	1.11262	0.972003	1.05829	1.1709	1.08035	1.10325	1.18409	0.789974	1.10393	0.867962	1.1623	1.16862	1.05434
TWAS21081303	0.827875	0.782795	0.790176	0.85486	-0.155574	0.322861	0.171267	0.845434	0.870406	0.858199	0.817979	1.27896	0.779898	0.943778	1.0148	0.747049	0.768417
TWAS21081304	0.831441	0.130267	0.834844	-0.29357	0.215442	1.02331	1.05256	0.928151	0.745385	0.862045	0.573578	-0.123251	0.86947	0.0444485	0.387173	0.844067	0.876932
TWAS21081306	0.899766	0.153146	0.907081	-0.164753	0.191143	1.0992	1.12259	0.968411	0.790167	0.881055	0.700295	-0.174305	0.89784	0.0382277	0.423817	0.883251	0.905419
TWAS21081307	1.08877	0.961506	1.1062	1.14707	1.09123	0.867918	1.0948	1.14795	1.06967	1.08394	1.18008	0.730316	1.08912	0.775104	1.14179	1.14025	1.02585
TWAS21081313	1.05795	1.01426	1.02314	1.13621	1.05437	0.792257	1.14517	1.13726	1.13539	1.05776	1.12564	0.823688	1.03907	0.814321	1.16086	1.10751	1.03173
TWAS21081314	1.03054	0.378735	0.999398	-0.374972	1.04274	0.480663	0.116148	0.244474	0.857922	1.0475	0.893628	0.291096	1.04737	0.347393	0.319061	0.710224	1.06814
TWAS21081315	0.917602	0.214338	0.942708	-0.390574	-0.170153	0.511724	0.149104	-0.112371	0.57704	0.890276	0.728726	0.116148	0.884541	-0.14657	-0.129261	0.709025	0.937501
TWAS21081317	0.919294	0.253873	0.932491	-0.340958	-0.0155658	0.0208034	0.284643	-0.249242	0.797924	0.925252	0.730773	0.00219228	0.896665	0.181924	0.0441456	0.646336	0.958962
TWAS21081318	1.05659	0.965454	1.03116	0.966672	1.04112	0.512634	0.25914	0.982057	1.02831	1.0581	1.14675	0.856956	1.03549	0.807143	1.13751	0.991406	1.04579
TWAS21081319	1.06579	0.996954	1.07962	0.991591	1.05854	0.66541	0.323563	0.974613	1.12527	1.06227	1.13812	0.754233	1.04243	0.777214	1.17678	1.09879	1.06262
TWAS21081321	1.07222	0.978609	1.08248	1.16696	1.0818	0.926855	1.21137	1.13264	1.13346	1.06624	1.15299	0.762951	1.059	0.772749	1.15573	1.13653	1.03595
TWAS21081322	0.942287	0.848841	0.957421	0.921403	-0.249738	0.102079	0.250373	0.867411	0.909789	0.938782	0.987592	0.820353	0.900995	0.719047	1.12435	0.897663	0.787397
TWAS21081323	1.04939	0.98375	1.00855	0.998528	1.03071	0.625345	0.353453	0.999475	1.05151	1.05104	1.14226	1.06321	1.02269	0.972245	1.16539	0.983748	1.04328
TWAS21081324	1.07913	0.906694	1.0945	0.985687	1.05885	0.72516	0.20976	0.966215	1.01978	1.07388	1.17788	0.854011	1.0511	0.801745	1.13745	1.09756	1.03832
TWAS21081406	0.954898	0.929198	0.881305	1.12903	0.176443	0.758718	0.906625	1.0414	0.979336	0.925597	1.0002	0.857531	0.915484	0.783658	1.12686	0.939308	0.856353
TWAS21081407	1.05118	0.36484	1.06302	-0.262327	1.07401	0.720424	0.219591	0.263122	0.869896	1.07123	0.905824	0.188011	1.05777	0.28377	0.473638	0.968481	1.0971
TWAS21081411	0.853977	0.186759	0.852456	-0.252245	0.0252064	1.0746	1.00939	0.880027	0.862125	0.824026	0.571814	-0.140424	0.84481	0.112414	0.380749	0.860117	0.847873
TWAS21081414	1.05477	0.970744	1.02594	1.01511	1.03943	0.69609	0.247272	1.00633	1.08955	1.05756	1.15521	0.990526	1.0213	1.06966	1.17962	1.00466	1.04859
TWAS21081415	1.07913	0.997315	1.09848	0.988365	1.06815	0.577967	0.218077	0.928115	1.12279	1.068	1.18403	0.831556	1.05737	0.803832	1.16791	1.10947	1.05127
TWAS21081416	1.09824	0.981962	1.10263	1.13794	1.08874	0.974048	1.10914	1.13703	1.16339	1.08732	1.15015	0.799859	1.07778	0.764211	1.13511	1.15024	1.04045
TWAS21081417	0.9134	0.251022	0.935989	-0.160319	-0.135448	1.13124	1.15507	0.970498	0.915424	0.922849	0.728812	-0.0750965	0.947938	-0.0114334	0.441199	0.947898	0.929823
TWAS21081423	1.06311	0.981773	1.01261	0.997845	1.04176	0.698231	0.241351	0.970542	1.04538	1.06607	1.1561	0.829914	1.04728	0.859621	1.15225	0.973736	1.05428
TWAS21081506	0.937509	0.243159	0.946366	-0.414598	0.206371	1.16118	1.13489	0.981342	0.94746	0.917893	0.703538	0.00247348	0.945022	-0.0863853	0.465607	0.937136	0.939915
TWAS21081509	1.06648	0.404435	1.05056	-0.320979	1.08815	1.16471	0.974626	1.04473	1.09481	1.07276	0.911218	0.344328	1.0736	0.333656	0.640752	1.1086	1.0981
TWAS21081511	1.07506	0.973401	1.08648	0.988973	1.06682	0.609055	0.347059	0.968118	1.09528	1.07416	1.14365	0.812042	1.04965	0.788645	1.15512	1.09406	1.04008
TWAS21081512	1.06583	1.00013	1.03335	1.11681	1.07522	0.939566	1.00759	1.10922	1.14217	1.05839	1.11528	0.78923	1.04043	0.771189	1.13232	1.08169	1.01963
TWAS21081515	1.09024	0.364923	1.09889	-0.289411	1.09999	1.18697	1.14816	1.05238	1.06353	1.08339	0.968597	0.259702	1.09504	0.275346	0.715755	1.15774	1.11104
TWAS21081516	0.916197	0.803653	0.964346	1.07638	0.31585	0.786107	0.968101	0.997161	0.922053	0.926999	0.944531	0.576689	0.957426	0.69109	1.10067	0.893367	0.738699
TWAS21081517	1.037	0.333816	1.04945	-0.292623	1.07686	0.777357	0.102693	0.00523795	0.96879	1.06569	0.917239	0.155033	1.04681	0.154035	0.503845	0.912753	1.10059
TWAS21081518	1.09418	0.431938	1.11063	0.24818	1.11579	1.17946	1.19287	1.0688	1.0923	1.10591	0.966274	0.306951	1.10774	0.513289	0.685504	1.16653	1.12364
TWAS21081519	1.07705	0.960137	1.08765	0.98737	1.06955	0.665787	0.215028	0.946471	1.10581	1.06974	1.18348	0.875036	1.05998	0.810374	1.14962	1.1018	1.06123
TWAS21081522	0.911999	0.911591	0.936449	0.891381	-0.38214	0.474527	0.252859	0.823412	0.92077	0.917835	0.908446	0.792818	0.867915	0.716187	1.14231	0.86432	0.806007
TWAS21081606	1.06674	0.46338	1.05012	-0.0889109	1.09566	1.13804	1.04107	1.07745	1.06125	1.07951	0.927944	0.376502	1.07687	0.386467	0.677962	1.13378	1.10588
TWAS21081607	1.02106	0.357287	0.995677	-0.316814	1.04442	0.563706	0.17827	0.0842645	0.872659	1.04503	0.864331	0.250195	1.04513	0.122617	0.304291	0.696015	1.07212
TWAS21081609	1.06844	0.975724	1.04174	1.14753	1.06774	0.874606	1.07504	1.15636	1.13418	1.06404	1.16477	0.89319	1.05472	0.783059	1.14835	1.10649	1.05299
TWAS21081613	0.939022	0.214448	0.952223	-0.163918	-0.017036	1.11081	1.11458	0.977857	0.851421	0.95115	0.747903	-0.0982894	0.962156	0.0934223	0.476493	0.945515	0.939959
TWAS21081614	1.07102	0.366788	1.03713	-0.41977	1.08482	1.13049	0.967904	1.02848	0.993929	1.06707	0.928341	0.306315	1.08758	0.323634	0.645231	1.08808	1.08467
TWAS21081617	0.83637	0.725781	0.886342	0.769562	-0.259949	-0.121931	0.124751	0.804827	0.907292	0.825192	0.802683	0.469147	0.810146	0.596923	0.984413	0.73647	0.642886
TWAS21081619	0.861838	0.210645	0.777515	-0.507656	-0.132245	1.0177	0.862485	0.876892	0.744398	0.82763	0.429629	0.169053	0.862222	0.117332	0.330846	0.791345	0.877142
TWAS21081621	1.03915	0.333449	1.02508	-0.159305	1.04467	0.729086	0.296204	0.124783	0.820393	1.05561	0.91329	0.20871	1.05818	0.183155	0.336485	0.727494	1.08575
TWAS21081622	1.09339	0.986995	1.10212	1.16236	1.14562	1.05131	1.16687	1.1468	1.16274	1.13584	1.2534	0.80008	1.08854	0.868538	1.21651	1.15406	1.09439
TWAS21090114	0.879942	0.0759064	0.873689	-0.348544	-0.129859	1.05662	1.00969	0.868775	0.819261	0.908301	0.670429	-0.151548	0.889852	0.100024	0.381175	0.83667	0.876984
TWAS21090118	1.10159	0.441367	1.11962	-0.311633	1.11892	1.19843	1.18626	1.06867	1.08725	1.10631	0.995145	0.443283	1.1191	0.522437	0.706599	1.15928	1.12578
TWAS21090122	0.841297	0.192591	0.895665	-0.0963898	-0.187922	0.347115	0.188718	-0.180492	0.619117	0.882068	0.690074	-0.103356	0.864981	0.0945553	0.111135	0.64889	0.889616
TWAS21090209	1.03571	0.30961	1.02367	-0.25138	1.06063	0.757927	0.540611	-0.0308528	0.868458	1.05982	0.924329	0.284072	1.06523	0.262128	0.169724	0.714918	1.08493
TWAS21090216	1.09895	0.97006	1.10669	1.16537	1.09945	1.01288	1.14618	1.13975	1.16223	1.08916	1.19424	0.811183	1.07047	0.771329	1.13925	1.14196	1.0391
TWAS21090218	1.04052	0.323711	1.01859	-0.324411	1.04662	0.71331	0.323106	0.211249	0.876732	1.04819	0.897041	0.246702	1.04206	0.225633	0.0938841	0.656186	1.08581
TWAS21090221	1.08915	1.00884	1.10933	1.13058	1.09999	0.929205	1.11682	1.14151	1.15916	1.0878	1.17087	0.784667	1.0744	0.810605	1.15128	1.15326	1.037
TWAS21090405	1.0581	1.03931	1.0335	1.12313	1.06051	0.925412	0.978113	1.1253	1.13311	1.05925	1.15395	0.846925	1.05085	0.808175	1.13808	1.09486	1.04674
TWAS21090406	1.08517	0.439368	1.09102	-0.0659206	1.11558	1.16889	1.17433	1.05703	1.07199	1.08441	0.953499	0.28722	1.09809	0.269956	0.686723	1.1524	1.11371
TWAS21090415	1.06431	0.382968	1.07463	-0.285873	1.08486	0.747813	0.189236	0.256948	0.930067	1.06997	0.943201	0.23103	1.06586	0.270581	0.449878	0.967268	1.09905
TWAS21090416	0.846396	0.735288	0.762578	0.838725	-0.576886	-0.217096	-0.0609405	0.809569	0.92393	0.862167	0.806264	0.584032	0.807896	0.949706	0.996567	0.539887	0.808754
TWAS21090417	1.08207	0.975456	1.04005	1.14597	1.06558	0.915989	0.991608	1.13142	1.08489	1.06594	1.16468	0.768294	1.06621	0.798205	1.13486	1.105	1.04034
TWAS21090419	0.920542	0.9053	0.934329	0.862581	-0.0899989	0.669202	0.26674	0.788447	0.916171	0.863601	0.898687	0.796256	0.847937	0.762303	1.075	0.870342	0.791077
TWAS21090421	1.09092	0.98024	1.08669	0.991719	1.05812	0.627125	0.228029	0.93992	1.1167	1.06893	1.17335	0.73057	1.05384	0.800605	1.15666	1.1022	1.05721
TWAS21090422	1.03662	1.00019	1.0052	1.02163	1.04053	0.631849	0.259459	0.994099	1.11888	1.04519	1.12766	0.869845	1.01516	0.848918	1.18408	1.02202	1.04955
TWAS21090423	1.01587	0.332015	1.00263	-0.283654	1.05578	0.673843	0.199758	-0.142571	0.929614	1.03781	0.841454	0.272822	1.01395	0.212802	0.271501	0.743325	1.07697
TWAS21090504	1.07406	0.963313	1.09125	0.970272	1.05304	0.735391	0.264807	0.92068	1.115	1.07183	1.16316	0.809658	1.05061	0.788434	1.14124	1.10747	1.03739
TWAS21090524	0.835891	0.783289	0.894335	0.875115	-0.162852	-0.157833	0.155409	0.89414	0.871646	0.80906	0.867732	0.808533	0.82306	0.617352	1.04589	0.790664	0.745421
TWAS21090602	1.03982	0.402748	1.02511	-0.324672	1.0547	0.507478	0.263599	0.22386	0.893484	1.03837	0.855227	0.305633	1.04925	0.236861	0.0950135	0.688894	1.06711
TWAS21090605	1.06733	0.385383	1.03991	-0.297338	1.07799	1.09815	1.03274	1.06	1.02157	1.06436	0.938641	0.331847	1.08445	0.295206	0.650208	1.10662	1.08888
TWAS21090607	1.05719	0.323121	1.07315	-0.283721	1.08015	0.674752	0.187961	0.439634	0.910886	1.06977	0.918917	0.273022	1.05291	0.253742	0.449607	0.946317	1.10691
TWAS21090615	1.03763	0.948232	1.02692	1.14533	1.05045	0.81667	1.1485	1.13133	1.11416	1.02528	1.11498	0.819119	1.01574	0.862747	1.1252	1.0726	1.02923
TWAS21090617	0.892839	0.152546	0.919886	-0.191517	-0.233528	1.12621	1.09176	0.886154	0.849466	0.897398	0.694514	-0.0146459	0.906886	0.135444	0.412023	0.900819	0.919568
TWAS21090618	0.819281	0.653391	0.849186	0.76612	-0.185601	0.0338685	-0.0310155	0.587638	0.862983	0.747581	0.77972	0.298555	0.794486	0.644562	0.94162	0.737045	0.655785
TWAS21090619	0.900777	0.809421	0.922272	1.06686	-0.0818922	0.696662	0.927916	0.953046	0.920475	0.872254	0.908193	0.816564	0.886495	0.679996	1.03849	0.883897	0.781585
TWAS21090621	1.09284	0.377321	1.11911	-0.349566	1.1075	1.15648	1.12186	1.05195	1.01256	1.09308	0.973669	0.427148	1.12271	0.263056	0.709745	1.1432	1.11498
TWAS21090622	0.871527	0.853602	0.888252	0.86353	-0.107509	0.48611	0.190571	0.841627	0.954923	0.88226	0.892785	0.664931	0.860652	0.727591	1.06855	0.853122	0.765269
TWAS21090624	1.06995	1.00607	1.03742	1.02239	1.04794	0.638427	0.393456	0.992156	1.10331	1.06834	1.14839	0.914441	1.0468	0.818831	1.18213	1.03873	1.06571
TWAS21090801	1.08827	0.942852	1.1012	1.12476	1.07839	0.953263	1.12484	1.1416	1.15224	1.07162	1.15829	0.839652	1.06821	0.806106	1.13399	1.14805	1.02752
TWAS21090805	1.06797	0.409952	1.13428	-0.134864	1.13412	1.1882	1.16897	1.01215	1.05014	1.07124	0.920611	0.271514	1.08666	0.380206	0.726953	1.13252	1.08889
TWAS21090823	1.09433	0.994027	1.09855	1.14056	1.10487	0.988863	1.10639	1.13866	1.1553	1.08267	1.1463	0.870333	1.06659	0.775388	1.14292	1.15734	1.04335
TWAS21090824	1.05712	0.977724	1.01783	1.17554	1.05683	0.811065	0.985778	1.14315	1.06517	1.05236	1.14249	0.819444	1.04949	0.823549	1.15634	1.08634	1.02829
TWAS21090924	1.08414	0.937183	1.09973	0.998001	1.05562	0.728892	0.391365	0.956772	1.03123	1.08664	1.17957	0.842718	1.0654	0.745488	1.15316	1.11031	1.04835
TWAS21091001	1.08774	0.973424	1.10656	1.14789	1.086	0.991034	1.09887	1.12234	1.15465	1.0799	1.17081	0.803071	1.07581	0.814795	1.13187	1.14892	1.03903
TWAS21091002	0.828676	0.0318525	0.838811	-0.383312	-0.1841	-0.159721	0.181812	-0.100722	0.423562	0.846526	0.612669	-0.127613	0.803729	-0.0334628	-0.0414363	0.672336	0.911568
TWAS21091005	1.08013	0.975616	1.10655	0.999288	1.07496	0.564442	0.275896	0.97039	1.12676	1.0615	1.18209	0.926714	1.05744	0.834349	1.15966	1.1096	1.05094
TWAS21091007	0.925701	0.819404	0.930007	0.91591	-0.129081	0.575035	0.357651	0.846221	0.987186	0.922492	0.962429	0.813055	0.900293	0.783245	1.08064	0.881886	0.800657
TWAS21091013	1.08991	1.03777	1.09963	0.990058	1.07632	0.676023	0.234231	0.968037	1.13114	1.07544	1.17404	0.818524	1.06205	0.795894	1.17485	1.12658	1.06622
TWAS21091019	1.06789	0.399111	1.04224	0.222262	1.07245	1.09714	1.00261	1.04899	1.04808	1.0672	0.946621	0.380565	1.08527	0.383547	0.659926	1.12512	1.08068
TWAS21091023	1.09753	0.37697	1.10798	-0.38638	1.10109	1.19477	1.12773	1.08245	1.0143	1.09888	0.969898	0.27401	1.11045	0.283281	0.69036	1.15079	1.10923
TWAS21091024	1.07336	0.428365	1.05108	-0.126587	1.08258	1.10993	0.87047	1.04907	1.02462	1.05672	0.941439	0.359235	1.09168	0.357755	0.68137	1.10973	1.08939
TWAS21091123	1.04756	0.373218	1.05545	-0.349963	1.08419	0.827714	0.15091	0.217959	0.955224	1.07279	0.935658	0.17295	1.05633	0.281701	0.443394	0.937041	1.10501
TWAS21091124	1.0816	0.452106	1.04955	-0.108221	1.1036	1.13246	1.10639	1.05539	1.06405	1.08085	0.980144	0.384442	1.0958	0.36602	0.687843	1.12747	1.09619
TWAS21091201	1.07413	1.00926	1.02332	1.13569	1.05448	0.898758	0.77005	1.11797	1.06259	1.06739	1.12637	0.844966	1.0531	0.84525	1.12972	1.10509	1.03404
TWAS21091215	0.896019	0.0567015	0.94687	-0.278921	-0.0576238	1.08422	1.08591	0.967544	0.855462	0.951724	0.665814	-0.210566	0.916967	-0.110423	0.430272	0.874008	0.916936
TWAS21091219	0.82519	0.213239	0.68262	-0.317433	-0.141931	1.01718	1.08936	0.897161	0.805298	0.84687	0.685302	0.169163	0.851012	-0.0429177	0.207118	0.786736	0.832274
TWAS21091315	1.08326	0.989293	1.06222	1.11617	1.08621	0.876009	1.09668	1.14395	1.13605	1.0817	1.1756	0.888764	1.07156	0.842152	1.15304	1.13229	1.05429
TWAS21091403	1.02575	0.323896	1.00267	-0.123835	1.04533	0.621426	0.406336	-0.00610373	0.861248	1.05009	0.89827	0.24373	1.03593	0.291537	0.0517358	0.697294	1.06304
TWAS21091404	0.828665	0.896466	0.745338	0.880004	-0.576886	-0.163157	0.0821487	0.969024	0.874513	0.861997	0.904841	1.42661	0.687533	0.928268	1.10106	0.666088	0.736756
TWAS21091411	1.08495	0.962455	1.05706	1.16374	1.07534	0.936113	0.998696	1.1296	1.07204	1.07799	1.14726	1.08718	1.06998	0.819276	1.1467	1.12571	1.05484
TWAS21091413	1.08189	0.979754	1.10065	1.15271	1.09172	0.934917	1.1817	1.14607	1.15576	1.06859	1.1719	0.855157	1.0702	0.779004	1.13527	1.13497	1.03501
TWAS21091417	1.05778	0.983217	1.01423	1.00367	1.02902	0.577556	0.105515	0.992938	1.03678	1.04615	1.12373	0.909757	1.019	0.820965	1.16619	0.993431	1.02742
TWAS21091419	1.07764	1.00721	1.06975	1.15301	1.08568	0.853089	0.869999	1.16258	1.10054	1.08801	1.16426	0.919522	1.07087	0.803946	1.15859	1.14089	1.05147
TWAS21091421	1.08967	0.943799	1.1143	1.17359	1.08253	0.981748	0.992627	1.12596	1.07678	1.07693	1.15518	0.736192	1.06991	0.777167	1.16156	1.14315	1.03534
TWAS21091423	1.09625	0.968704	1.11114	1.16542	1.08005	0.905775	1.01635	1.14179	1.07015	1.09744	1.16166	0.818928	1.0922	0.826436	1.14359	1.155	1.03697
TWAS21091424	1.04263	0.426546	1.02798	-0.250624	1.05306	0.65913	0.240319	-0.0743856	0.938889	1.0594	0.9223	0.263759	1.05372	0.280257	0.261872	0.805776	1.09016
TWAS21091505	0.933142	0.877247	0.947698	0.878143	0.0348463	-0.0652056	0.0841234	0.888316	0.867097	0.888365	0.966855	1.02043	0.902489	0.847853	1.14628	0.916421	0.808126
TWAS21091506	1.07968	0.972629	1.08892	0.998405	1.06735	0.550285	0.514619	0.942015	1.03992	1.07577	1.15234	0.78379	1.06413	0.743162	1.17571	1.11224	1.04973
TWAS21091515	1.0864	0.443681	1.05506	-0.352788	1.09848	1.16134	0.96701	1.05302	1.02495	1.08859	0.9354	0.352888	1.10143	0.314215	0.659422	1.12745	1.10887
TWAS21091516	0.934007	0.0924854	0.946921	-0.25305	-0.115807	1.11695	1.15101	0.972007	0.832904	0.961255	0.736842	-0.14155	0.934477	0.150967	0.434012	0.953163	0.94469
TWAS21091518	0.967751	0.835723	0.98172	1.10461	-0.254468	0.795044	0.974409	1.02877	0.9406	0.952019	0.983066	0.769311	0.946211	0.802806	1.09696	0.9561	0.813557
TWAS21091522	1.0895	0.971616	1.10049	1.13564	1.09061	0.961815	1.14261	1.13183	1.14672	1.07815	1.1573	0.721135	1.06822	0.783301	1.13701	1.14063	1.03723
TWAS21091613	1.04842	0.986688	1.0302	1.17212	1.06124	0.641717	1.04179	1.13152	1.0753	1.04952	1.11033	0.828397	1.00554	0.759412	1.14597	1.09639	1.03527
TWAS21091615	0.906712	0.0826248	0.963797	-0.346957	-0.389176	1.11864	1.11747	0.880983	0.897689	0.939457	0.797434	-0.000187411	0.921961	-0.041499	0.439099	0.939497	0.936086
TWAS21091616	1.06873	0.37896	1.04416	-0.282068	1.06524	1.0706	1.04413	1.0737	1.04049	1.07307	0.958851	0.362938	1.09641	0.30187	0.664549	1.11008	1.09367
TWAS21091619	1.09859	0.958512	1.104	1.16551	1.08513	0.922335	1.05398	1.13893	1.10533	1.09439	1.19216	0.815739	1.09776	0.992622	1.15662	1.16485	1.03739
TWAS21091621	1.00524	0.370336	1.02135	-0.255517	1.02836	0.365759	0.575291	0.0961742	0.91762	1.00748	0.861334	0.180146	1.00427	0.610496	-0.00196691	0.721936	1.04175
TWAS21100104	1.08014	0.95902	1.08565	1.14994	1.07079	0.906547	1.09786	1.11039	1.05362	1.07315	1.16759	0.751205	1.06954	0.791245	1.14122	1.13367	1.04366
TWAS21100105	1.05469	0.347507	1.06815	-0.170321	1.06523	0.712583	0.274287	0.103464	0.848789	1.066	0.925606	0.189669	1.0798	0.251037	0.467444	0.953496	1.09532
TWAS21100106	0.925088	0.805168	0.948547	0.905	-0.151089	0.355111	0.194044	0.834434	0.92836	0.920224	0.956603	0.705786	0.906396	0.709744	1.10977	0.896629	0.811894
TWAS21100107	1.0407	0.825204	1.01699	1.06433	1.03998	1.09377	1.0197	1.029	1.01047	1.03541	0.957559	0.713432	1.05706	0.682917	1.03033	1.06015	1.03703
TWAS21100108	1.00427	0.291457	1.01631	-0.310127	0.11455	1.20202	1.17245	1.03671	1.01267	1.01786	0.870793	0.0540872	1.02867	0.112461	0.574132	1.05503	1.00962
TWAS21100109	1.09158	0.983801	1.10629	1.16873	1.08682	0.90744	1.07277	1.15362	1.09282	1.08484	1.18513	0.839998	1.09189	0.774392	1.16099	1.15461	1.03295
TWAS21100112	1.0715	1.00068	1.02974	1.15833	1.06575	0.899662	0.930331	1.13605	1.08626	1.05588	1.13292	0.985733	1.04817	0.791112	1.15889	1.10546	1.04756
TWAS21100113	1.09136	0.975293	1.10447	1.16668	1.10142	0.987753	1.15084	1.14834	1.16122	1.08851	1.16316	0.842316	1.07753	0.790801	1.15771	1.15747	1.03535
TWAS21100117	1.11275	0.975491	1.13082	1.23537	1.09945	1.05171	1.07399	1.16274	1.12055	1.10736	1.2037	0.724218	1.10297	0.811891	1.1825	1.15279	1.04388
TWAS21100119	1.06791	0.972047	1.02567	1.16497	1.06269	0.902208	0.976096	1.14722	1.08386	1.06384	1.13728	0.909405	1.0662	0.800447	1.15352	1.11549	1.04374
TWAS21100122	0.877655	0.237952	0.828332	-0.32168	0.335998	1.02176	1.07889	0.938575	0.811971	0.880452	0.691171	0.0995397	0.895194	0.2329	0.38163	0.871568	0.904524
TWAS21100204	1.07244	0.418487	1.08646	-0.276244	1.07279	0.750573	0.176179	0.194039	0.847041	1.08389	0.965597	0.197496	1.08593	0.347112	0.528363	0.970507	1.11283
TWAS21100302	1.09517	0.955387	1.10935	1.14961	1.09201	0.992817	1.15952	1.1525	1.16329	1.0916	1.15604	0.818514	1.07978	0.754771	1.14523	1.14973	1.04929
TWAS21100306	0.922881	0.810867	0.939726	1.10643	-0.224565	0.803122	0.983377	1.00261	0.936997	0.886484	0.914098	0.561586	0.897136	0.699592	1.0867	0.906163	0.833795
TWAS21100308	1.05734	0.998816	1.02419	1.01657	1.03907	0.504571	0.361116	1.0267	1.06054	1.0588	1.15259	1.03521	1.03651	0.852405	1.19579	1.00756	1.05664
TWAS21100317	1.07814	1.07669	1.0545	1.18688	1.08035	0.92979	1.10418	1.14568	1.18323	1.06553	1.16736	0.847441	1.05127	0.821925	1.1813	1.1234	1.04206
TWAS21100322	0.946628	0.937749	0.855432	0.939228	-0.147788	0.464353	0.188789	0.935044	0.931978	0.946689	0.980315	0.96389	0.916298	0.794854	1.17583	0.878517	0.857528
TWAS21100323	1.08425	0.996869	1.09802	0.98545	1.08258	0.644515	0.499436	0.918957	1.13732	1.0972	1.14993	0.792575	1.05362	0.766911	1.14467	1.11128	1.0449
TWAS21100502	1.07297	0.984851	1.04527	1.11213	1.08277	0.850699	1.09595	1.12443	1.14086	1.06481	1.16301	0.842441	1.06344	0.828534	1.15689	1.11756	1.03474
TWAS21100504	0.926795	0.223179	0.953227	-0.295557	-0.104024	1.11542	1.09043	0.933619	0.847377	0.908297	0.675404	-0.0793324	0.93401	0.240384	0.488402	0.909572	0.934585
TWAS21100505	1.0443	0.365361	1.06411	-0.217701	1.06874	0.725653	0.14246	-0.0640011	0.876345	1.05914	0.908854	0.150557	1.06575	0.30105	0.464352	0.965843	1.08264
TWAS21100515	0.938747	0.176873	0.960503	-0.253387	-0.119894	1.08844	1.14097	0.982965	0.844161	0.944376	0.760089	0.0884835	0.952101	0.0400753	0.466117	0.935123	0.938694
TWAS21100517	1.09424	0.99641	1.11008	1.10765	1.09434	0.948761	1.13454	1.13766	1.14316	1.07893	1.17353	0.832894	1.079	0.798422	1.13824	1.15627	1.02919
TWAS21100518	1.09472	0.969701	1.10111	1.00119	1.05944	0.641544	0.230592	0.977723	1.06469	1.07542	1.18335	0.807268	1.06538	0.818676	1.16683	1.11645	1.04056
TWAS21100519	1.06503	0.321807	1.07637	0.00445723	1.09193	0.793383	0.209541	0.203827	0.964458	1.08323	0.951659	0.196964	1.06743	0.318151	0.464077	0.933177	1.10793
TWAS21100524	0.924831	0.93649	0.923985	0.91907	-0.0532257	0.23011	0.230624	0.909975	0.984256	0.908635	0.965465	0.89598	0.886124	0.826538	1.13498	0.916722	0.837093
TWAS21100623	0.966476	0.235489	0.975029	-0.147	0.265735	1.13159	1.13052	1.00908	0.917684	0.955125	0.813507	0.0194299	0.983958	0.177881	0.440627	0.95219	0.98205
TWAS21100701	0.827176	0.71682	0.87709	0.728962	-0.195656	-0.241379	0.261281	0.757541	0.849078	0.850226	0.855287	0.560716	0.770772	0.5256	0.947909	0.792312	0.640609
TWAS21100702	0.912596	0.877645	0.904183	0.900908	0.0505019	-0.15978	0.192534	0.864569	1.00239	0.870346	0.916	0.627326	0.864293	0.724767	1.09618	0.863418	0.752855
TWAS21100706	1.08759	0.953258	1.1044	1.14822	1.08452	0.928303	1.03968	1.12864	1.07898	1.08303	1.17941	0.75926	1.08976	0.756522	1.12651	1.14174	1.02193
TWAS21100709	1.07063	0.450895	1.05206	0.185268	1.0879	1.16061	1.05634	1.04295	1.07945	1.07331	0.941297	0.375138	1.09075	0.531668	0.678664	1.12406	1.10186
TWAS21100712	0.873045	0.750102	0.899092	1.05032	-0.192442	0.632507	0.897244	0.95724	0.884698	0.910177	0.888325	0.507343	0.889635	0.594556	1.02128	0.800274	0.711842
TWAS21100714	1.07503	0.978906	1.08948	0.99006	1.06848	0.568429	0.255447	0.938476	1.12517	1.07748	1.14407	0.815836	1.03932	0.778071	1.15415	1.10222	1.05126
TWAS21100715	1.03671	0.379213	1.01572	-0.0528796	1.06192	0.62572	0.276879	0.245562	0.93925	1.06266	0.902091	0.279643	1.04264	0.261708	0.357017	0.665074	1.08734
TWAS21100716	1.07457	0.485886	1.05734	-0.138373	1.08445	1.13022	1.04054	1.04123	1.08398	1.088	0.956686	0.408994	1.09161	0.49796	0.696031	1.13357	1.0989
TWAS21100722	0.893952	0.212978	0.885297	-0.182291	-0.105053	0.485903	0.167734	-0.0892108	0.432012	0.897894	0.703057	-0.271194	0.869566	0.114295	-0.141058	0.610171	0.926418
TWAS21100805	1.05445	0.317829	1.06582	-0.320996	1.06578	0.769393	0.246895	-0.0576427	0.844758	1.07768	0.927035	0.129477	1.06884	0.201751	0.449954	0.946565	1.0941
TWAS21100823	0.911803	0.99073	0.837074	0.936541	0.597481	0.463003	0.572704	0.914582	0.957004	0.934186	0.971569	1.44426	0.819894	1.29131	1.17676	0.813094	0.870973
TWAS21100901	1.10062	0.432547	1.10623	-0.0769911	1.11797	1.22092	1.16283	1.07833	1.08008	1.09779	1.00492	0.227305	1.11288	0.317352	0.705406	1.15914	1.12307
TWAS21100902	1.06611	0.384776	1.07523	-0.391707	1.07475	0.696319	0.182114	0.0518042	0.943728	1.07207	0.937867	0.202916	1.06993	0.26584	0.494578	0.975837	1.11016
TWAS21100905	1.05282	0.344712	1.07419	-0.23016	1.07359	0.718323	0.153472	0.272629	0.870148	1.05965	0.937615	0.174459	1.07277	0.221052	0.43026	0.956964	1.09918
TWAS21100906	0.845468	0.265694	0.803532	-0.406586	-0.202078	1.0136	0.981531	0.916336	0.779543	0.854383	0.636552	-0.147418	0.89533	0.346411	0.476615	0.836152	0.879593
TWAS21100909	0.926233	0.827997	0.93854	1.12194	0.0533136	0.728368	1.0287	1.02695	0.933969	0.922194	0.955849	1.24563	0.913866	0.712737	1.09102	0.925081	0.786362
TWAS21100913	1.08397	0.414482	1.05872	-0.315515	1.10161	1.1013	1.03883	1.08204	1.04315	1.0869	0.977495	0.339524	1.10067	0.366316	0.667538	1.14148	1.10377
TWAS21100914	1.08373	0.944648	1.09711	1.16251	1.07503	0.881191	0.992853	1.12614	1.07839	1.08166	1.13957	0.728224	1.07787	0.774341	1.12807	1.12108	1.01809
TWAS21100915	1.08485	0.999456	1.09727	0.994503	1.07033	0.699689	0.38909	0.962177	1.13791	1.08473	1.15921	0.84357	1.04414	0.810562	1.17686	1.12629	1.05417
TWAS21100917	0.946261	0.937505	0.943445	1.10545	-0.151134	0.754414	1.06458	1.01112	1.02099	0.943638	0.98807	0.692357	0.925282	0.712628	1.083	0.929592	0.800721
TWAS21100918	1.10147	0.36347	1.11325	0.267198	1.1265	1.18901	1.20347	1.07427	1.11364	1.11179	0.991969	0.291604	1.11176	0.314906	0.728164	1.18375	1.1254
TWAS21100919	1.06222	0.380532	1.05954	-0.297586	1.08898	1.14343	1.14517	1.07904	1.07596	1.0806	0.927946	0.307006	1.07721	0.298118	0.715553	1.13443	1.09179
TWAS21100921	1.04809	0.371823	1.04817	-0.321592	1.06357	0.65514	0.299669	-0.0817516	0.882506	1.0637	0.903388	0.300106	1.05498	0.308764	0.253902	0.741062	1.09209
TWAS21100922	1.0532	0.955284	1.00842	0.991209	1.02794	0.595869	0.394044	1.00813	1.03331	1.06016	1.14743	0.90895	1.04708	0.800069	1.15669	1.01164	1.048
TWAS21100923	1.05267	1.02287	1.01566	1.02989	1.03571	0.615495	0.278848	1.0126	1.11928	1.05411	1.14896	0.892138	1.01005	0.83497	1.19678	1.01055	1.04695
TWAS21100924	1.09769	0.395871	1.11771	0.233583	1.10881	1.17896	1.13036	1.08981	1.02349	1.1108	0.996284	0.257675	1.12901	0.334636	0.702967	1.15733	1.12956
TWAS21101013	0.973354	0.706773	0.939473	0.443506	1.00886	0.0656662	0.446046	0.515085	1.16349	0.959789	0.910446	0.794337	0.92383	0.748022	0.981473	0.997848	0.887189
TWAS21101102	0.917494	0.226837	0.922319	-0.337149	-0.125566	1.11793	1.16894	0.970747	0.909443	0.928054	0.671977	-0.128068	0.938807	0.203711	0.449143	0.927495	0.94584
TWAS21101104	1.08166	0.970602	1.09547	1.17121	1.08572	0.941145	1.00197	1.11776	1.06769	1.07338	1.15552	0.709301	1.06824	0.773117	1.12423	1.12499	1.01607
TWAS21101105	0.942151	0.731079	0.955379	0.735623	0.937016	0.598212	0.212652	0.610287	1.00581	0.927293	1.02332	0.857472	0.912627	0.830287	0.963404	0.897388	0.902808
TWAS21101106	1.04843	1.01152	1.02014	1.0038	1.04859	0.629581	0.357605	1.01717	1.1005	1.05744	1.15238	1.14369	1.02217	0.833376	1.18109	1.00963	1.05399
TWAS21101109	1.08358	1.01749	1.04694	1.14824	1.08793	0.838483	1.13058	1.15208	1.14491	1.07212	1.15916	1.0824	1.04325	0.823871	1.18101	1.13956	1.05748
TWAS21101112	0.836633	0.00797653	0.734043	-0.272695	-0.0771669	0.617802	0.0559868	-0.126652	0.542357	0.811745	0.604342	-0.0590881	0.801711	0.0781289	-0.107833	-0.105782	0.822783
TWAS21101113	1.07178	1.0303	1.05208	1.15328	1.07788	0.896445	0.962441	1.13611	1.17297	1.06392	1.13399	0.863868	1.04478	0.868647	1.14912	1.11879	1.04049
TWAS21101114	1.08825	0.435581	1.10163	-0.14415	1.11204	1.1443	1.18957	1.05521	1.06934	1.09676	0.942827	0.314482	1.10268	0.327764	0.698341	1.16808	1.11336
TWAS21101115	1.06513	0.99998	1.05333	1.19196	1.0652	0.859266	1.16082	1.15844	1.1442	1.04943	1.15393	0.819048	1.03566	0.825851	1.17572	1.11438	1.04329
TWAS21101116	1.06275	0.99179	1.03173	1.1283	1.06028	0.92004	0.992314	1.11372	1.14609	1.05255	1.14635	0.865026	1.04213	0.84118	1.12828	1.09815	1.03716
TWAS21101119	1.08518	0.355868	1.11337	-0.288258	1.07671	1.18107	1.13439	1.04498	0.984716	1.0833	0.982965	0.263948	1.10919	0.315995	0.670792	1.14832	1.12005
TWAS21101123	0.918328	0.163944	0.942075	-0.346559	-0.150928	0.57838	0.303643	-0.111033	0.766897	0.876273	0.785117	0.121372	0.902837	-0.0370589	-0.184157	0.433893	0.920443
TWAS21101124	1.05397	0.386182	1.06244	-0.15638	1.07533	0.71538	0.212356	0.262531	0.896883	1.06695	0.914451	0.27422	1.07922	0.258921	0.371012	0.733214	1.1028
TWAS21101205	0.955433	0.720118	0.908108	0.240251	1.00524	-0.12963	0.307329	0.521744	1.1345	0.941916	0.882937	0.676205	0.916019	0.730425	0.975064	0.956751	0.891111
TWAS21101223	0.851098	0.15699	0.870597	-0.163653	0.250967	0.433141	0.214131	-0.186379	0.653137	0.831563	0.644168	-0.187742	0.846273	0.136935	-0.196771	0.159329	0.875058
TWAS21101301	0.882885	0.74084	0.89069	1.09696	0.107678	0.747161	0.976133	0.957638	0.917005	0.879122	0.91742	0.696096	0.849032	0.717027	1.03674	0.88678	0.757963
TWAS21101302	0.916684	0.867452	0.948383	1.1139	0.279921	0.80515	1.11705	1.01477	1.00223	0.909685	0.971046	0.591505	0.891152	0.73568	1.10324	0.944498	0.791936
TWAS21101304	0.85087	0.888452	0.901337	0.873609	-0.0918442	0.0024216	0.0784567	0.825171	0.907733	0.889756	0.852843	0.873816	0.847253	0.623178	1.07749	0.846681	0.836212
TWAS21101305	0.89084	0.798406	0.871532	1.01327	0.928285	0.776765	0.557177	0.970846	0.886275	0.889408	0.868305	0.734854	0.895187	0.644435	0.953792	0.886262	0.870832
TWAS21101306	1.08646	0.988167	1.0956	1.0049	1.07219	0.602086	0.204424	0.986946	1.11726	1.08656	1.17087	0.747241	1.06361	0.806208	1.15717	1.13151	1.06242
TWAS21101308	0.939521	0.206257	0.954235	-0.132864	0.065494	1.09107	1.10361	0.987715	0.886644	0.933708	0.778668	-0.0076462	0.943327	-0.0380631	0.417016	0.950077	0.955566
TWAS21101309	1.02525	0.34478	1.00686	-0.321556	1.04233	0.649413	0.216156	0.0797882	0.8612	1.04386	0.886755	0.246106	1.05168	0.207353	0.156086	0.694184	1.0718
TWAS21101311	1.07298	0.966845	1.08334	0.989292	1.06193	0.576112	0.330641	0.95822	1.11721	1.06564	1.15285	1.00971	1.04153	0.815696	1.15423	1.09785	1.04848
TWAS21101312	0.95607	0.918305	0.87016	1.12416	-0.114053	0.774959	0.975898	1.03722	0.9789	0.954744	0.987551	1.12663	0.896839	0.853832	1.13735	0.938955	0.874858
TWAS21101313	0.927602	0.145384	0.958545	0.0105455	-0.127232	0.394797	0.200146	0.082695	0.646137	0.93322	0.76575	-0.0694482	0.928334	0.034193	0.151463	0.722455	0.953662
TWAS21101316	1.0958	0.96357	1.09999	1.18483	1.09589	0.986506	1.00164	1.13479	1.07726	1.08997	1.16113	0.860581	1.08319	0.797898	1.14685	1.15768	1.02502
TWAS21101317	0.987451	0.866203	0.995884	1.13327	0.188607	0.85144	0.950872	1.02837	0.988013	0.98656	0.99947	0.777465	0.978028	0.770674	1.13082	0.992639	0.841556
TWAS21101319	1.07444	0.510239	1.05594	0.243625	1.07856	1.11969	0.867706	1.06134	1.01897	1.07876	0.972169	0.428037	1.09183	0.362204	0.640253	1.1197	1.09502
TWAS21101321	1.08695	0.971515	1.09818	1.02081	1.06646	0.543159	0.389557	0.989455	1.05231	1.09469	1.17035	0.925544	1.0574	0.840001	1.19145	1.1045	1.06599
TWAS21101323	1.07355	1.07175	1.05013	1.14086	1.0733	0.912227	0.983505	1.13822	1.14245	1.06993	1.16363	0.798425	1.05847	0.819823	1.1565	1.12288	1.03123
TWAS21101324	1.08082	1.01608	1.05996	1.1058	1.08486	0.870833	0.969006	1.13623	1.14044	1.07137	1.14655	0.826193	1.05187	0.826304	1.15238	1.13053	1.03562
TWAS21101503	1.03909	0.33717	1.02805	-0.401282	1.07025	0.593958	0.290836	0.0596919	0.896505	1.06816	0.921302	0.255285	1.0417	0.245595	0.359851	0.661942	1.0847
TWAS21101504	1.0306	0.431966	1.00965	-0.191309	1.04287	0.541426	0.313313	0.118952	0.874417	1.04026	0.949257	0.327679	1.04232	0.372465	0.389502	0.81206	1.12452
TWAS21101506	1.06477	0.976557	1.02622	0.987461	1.02895	0.623782	0.358376	0.97915	1.02975	1.06241	1.15632	0.82319	1.04665	0.83579	1.1345	1.00232	1.04268
TWAS21101507	1.10517	0.422708	1.11094	-0.135196	1.12071	1.23157	1.13253	1.05887	1.12275	1.11502	0.998194	0.295673	1.1211	0.503413	0.687379	1.17826	1.13649
TWAS21101511	1.07737	0.96379	1.03615	1.17669	1.06703	0.906292	0.960911	1.15294	1.07165	1.0617	1.1677	0.841679	1.06422	0.918385	1.17137	1.12889	1.04721
TWAS21101513	1.1059	0.395417	1.11551	-0.0134637	1.1171	1.15693	1.10806	1.08013	1.04318	1.10579	0.985213	0.295084	1.12705	0.289324	0.694374	1.1628	1.12693
TWAS21101516	1.05569	0.358312	1.03471	-0.232199	1.06038	0.745263	0.214521	0.0776121	0.90156	1.06761	0.917839	0.231586	1.06044	0.274632	0.22275	0.661763	1.08629
TWAS21101517	1.06194	0.38483	1.07537	-0.264436	1.09111	0.724541	0.231057	0.126537	0.963964	1.0894	0.952294	0.199114	1.08054	0.521541	0.444053	0.971017	1.11752
TWAS21101518	1.01259	0.330471	1.00742	-0.251689	1.04429	0.546831	0.349335	0.132797	0.883099	1.03451	0.843895	0.300874	1.03294	0.204064	0.181494	0.691789	1.06393
TWAS21101521	1.0982	0.423995	1.11509	-0.303005	1.10792	1.14239	1.11471	1.07278	1.05605	1.09736	0.987662	0.345757	1.12182	0.321402	0.707679	1.16074	1.12412
TWAS21101522	1.07038	0.935929	1.08061	0.992153	1.04404	0.756203	0.242228	0.968016	1.02938	1.07407	1.16509	0.883745	1.05571	0.722392	1.15053	1.06756	1.03052
TWAS21101609	1.05942	0.96976	1.01199	1.01898	1.04078	0.590934	0.445567	1.02599	1.02962	1.06265	1.15862	0.885456	1.0364	0.839226	1.18181	1.00415	1.06183
TWAS21101615	1.00297	0.876261	0.967971	1.05868	0.993344	0.879913	0.968311	1.05541	1.07708	0.977246	1.0652	0.630884	0.969496	0.701569	1.04604	1.0211	0.980161
TWAS21101617	1.05373	0.36678	1.07297	-0.138889	1.07538	0.712778	0.212882	0.104792	0.867961	1.07792	0.934172	0.201888	1.07839	0.194356	0.453012	0.987539	1.09698
TWAS21110103	1.10464	0.374491	1.11375	0.290951	1.11873	1.17501	1.09199	1.08482	1.0491	1.10026	1.00065	0.304683	1.12386	0.380246	0.708235	1.17124	1.12495
TWAS21110104	1.10223	0.3928	1.11227	-0.329976	1.1059	1.16231	1.12927	1.08533	1.02872	1.09517	0.991304	0.307557	1.11548	0.30841	0.713419	1.15533	1.10878
TWAS21110105	1.08124	0.973496	1.05468	1.15207	1.07067	0.90742	0.89074	1.1394	1.08335	1.07188	1.14396	0.944382	1.0606	0.802294	1.15182	1.11118	1.03746
TWAS21110107	1.06607	0.98662	1.05124	0.994143	1.04234	0.646026	0.489937	0.946593	1.04584	1.06052	1.16509	0.784194	1.03704	0.771323	1.13481	1.02578	1.0374
TWAS21110109	1.07015	0.42694	1.09713	-0.211717	1.09937	1.18408	1.20198	1.05696	1.08428	1.08282	0.950768	0.303663	1.07733	0.32085	0.625627	1.13383	1.0962
TWAS21110111	1.09718	0.958007	1.1132	1.16958	1.09062	0.903338	1.07604	1.14817	1.08205	1.08195	1.17893	0.758039	1.08959	0.778429	1.14215	1.14376	1.02294
TWAS21110112	1.09405	0.950363	1.10389	1.15525	1.08208	0.885701	1.12381	1.14917	1.07686	1.08228	1.17709	0.74302	1.08609	0.777091	1.14148	1.13832	1.03835
TWAS21110113	0.89249	0.18913	0.868865	-0.344531	0.163801	1.07956	1.06662	0.906468	0.796959	0.878366	0.649354	-0.141273	0.927395	-0.0212892	0.376233	0.871519	0.903534
TWAS21110115	0.908838	0.148158	0.919798	0.23484	0.117484	0.354008	0.186136	-0.107464	0.737942	0.912024	0.701874	-0.144445	0.918045	0.069951	0.357311	0.710143	0.929318
TWAS21110117	0.8442	0.264099	0.835324	-0.402493	-0.118955	1.06072	0.933363	0.896036	0.860764	0.877161	0.617135	-0.179767	0.892535	-0.00705729	0.40107	0.882679	0.820775
TWAS21110118	0.957975	0.863158	0.97125	1.13273	0.148445	0.837695	1.17404	1.05568	1.04483	0.951557	1.00921	0.79307	0.94574	0.752052	1.13499	0.971948	0.865453
TWAS21110119	1.07858	0.445686	1.06426	-0.142931	1.09031	1.15162	1.00512	1.05141	1.0772	1.08482	0.926613	0.355121	1.08693	0.362167	0.71679	1.14118	1.10492
TWAS21110121	1.09263	0.45298	1.10367	0.197813	1.10608	1.19822	1.11615	1.0444	1.0873	1.09874	0.99048	0.306202	1.11108	0.304516	0.679294	1.14578	1.12132
TWAS21110122	0.878518	0.840476	0.798473	1.05431	-0.126764	0.722124	0.918226	0.957955	0.964665	0.861734	0.893091	0.551919	0.830317	0.690677	1.02139	0.812754	0.801392
TWAS21110203	1.15361	0.863488	1.17551	0.80026	1.15131	0.565784	0.581638	0.721923	1.27997	1.14802	1.19261	0.783367	1.14449	0.637238	0.96939	1.12455	1.03073
TWAS21110204	0.90263	0.870263	0.911998	0.88128	-0.0991573	0.0469185	0.277969	0.865126	0.871592	0.926276	0.900363	0.982592	0.866704	0.757034	1.11616	0.835601	0.777246
TWAS21110206	0.870605	0.876472	0.810167	1.07509	-0.136777	0.685454	0.983276	0.996789	0.907594	0.87172	0.881155	1.1055	0.769172	0.935153	1.05067	0.881229	0.820465
TWAS21110207	1.10506	0.412188	1.1161	-0.220519	1.11175	1.18475	1.09206	1.06994	1.03619	1.09794	0.989103	0.420714	1.12388	0.321466	0.708641	1.16355	1.12752
TWAS21110208	1.03242	0.366177	1.00927	0.0433114	1.05424	0.6858	0.191473	-0.0941217	0.854948	1.05754	0.881984	0.298221	1.05836	0.226615	0.153548	0.698171	1.07597
TWAS21110209	0.846486	0.0403188	0.878656	-0.278888	-0.162923	0.329612	0.168742	-0.113191	0.71298	0.789848	0.653664	-0.191043	0.836771	-0.164816	0.167573	0.718169	0.849587
TWAS21110211	1.0836	0.464195	1.07684	-0.245742	1.09659	1.18079	0.971393	1.06226	1.09768	1.08747	0.979208	0.333778	1.09482	0.397603	0.670643	1.14822	1.10522
TWAS21110212	1.09752	0.412656	1.1159	-0.218994	1.10025	1.15911	1.08503	1.0678	1.00066	1.09048	0.978332	0.277299	1.11607	0.282396	0.690959	1.14979	1.11803
TWAS21110214	1.06106	0.40107	1.04369	-0.09492	1.08929	1.08955	1.11063	1.06808	1.06292	1.075	0.919372	0.417935	1.07356	0.300861	0.680088	1.12652	1.09264
TWAS21110215	1.09178	0.429064	1.10469	-0.135644	1.11852	1.16601	1.21819	1.07258	1.08094	1.10415	0.967623	0.308654	1.10357	0.381956	0.688068	1.16926	1.12518
TWAS21110216	1.09264	0.416803	1.09745	-0.576886	1.08877	1.17184	1.07194	1.06795	1.0418	1.07711	0.980206	0.258588	1.1137	0.179652	0.738038	1.12995	1.11669
TWAS21110217	1.08841	0.963213	1.12534	1.1413	1.08869	0.967657	1.12914	1.13484	1.13196	1.06437	1.17767	0.799884	1.05889	0.713572	1.1147	1.12735	1.02113
TWAS21110218	1.06076	0.381506	1.05355	-0.0183216	1.08993	1.12172	1.09844	1.07517	1.09811	1.06675	0.929662	0.309037	1.08144	0.321075	0.646717	1.11885	1.09919
TWAS21110219	1.04383	0.366622	1.02312	-0.302515	1.04975	0.723057	0.161007	0.344266	0.866849	1.05171	0.897978	0.286441	1.05788	0.230863	0.230108	0.659212	1.08668
TWAS21110221	0.936954	0.867964	0.958341	0.920314	-0.134084	0.26023	0.171998	0.874453	0.913399	0.951604	1.00191	0.839775	0.921158	0.699582	1.12539	0.915645	0.840441
TWAS21110222	0.8665	0.146114	0.808237	-0.19015	0.153501	1.05604	0.911709	0.919347	0.789185	0.876868	0.627508	-0.0644297	0.894267	0.113423	0.353687	0.856909	0.89021
TWAS21110301	1.09294	0.395728	1.10315	0.226987	1.11194	1.20658	1.18069	1.06101	1.07151	1.09356	0.995643	0.398179	1.11265	0.503742	0.691683	1.15781	1.11541
TWAS21110302	0.868558	0.0194744	0.896596	-0.300825	-0.0641945	0.420098	0.291823	-0.0690443	0.614209	0.842309	0.636825	-0.226757	0.858856	0.00222096	-0.19961	0.596759	0.884346
TWAS21110303	0.784587	0.811103	0.656026	0.802411	-0.0673892	-0.157085	-0.114799	0.82056	0.902639	0.800013	0.795344	0.635296	0.774732	0.752651	1.02324	0.680963	0.789706
TWAS21110304	1.06553	0.412863	1.05027	-0.334906	1.08275	1.11495	1.06148	1.06679	1.05405	1.06333	0.908711	0.346022	1.07302	0.400612	0.647248	1.11894	1.092
TWAS21110307	1.09928	0.961143	1.11832	1.15599	1.09439	0.961506	1.04238	1.13815	1.0894	1.09159	1.1616	0.844182	1.09232	0.806857	1.15702	1.15752	1.0444
TWAS21110308	1.02546	0.395711	1.00466	-0.106864	1.04654	0.673019	0.187984	0.30751	0.894023	1.04585	0.867995	0.224465	1.02056	0.354672	0.350106	0.696789	1.06175
TWAS21110309	1.0644	1.01548	1.03982	1.0156	1.04542	0.442018	0.522827	1.00389	1.11891	1.06311	1.16534	0.912866	1.03298	0.800764	1.17893	1.01754	1.06147
TWAS21110311	0.88019	0.256128	0.801386	-0.236399	0.100013	1.06771	0.952163	0.935163	0.767126	0.887422	0.651523	-0.0453428	0.882375	-0.0806054	0.401674	0.875984	0.876213
TWAS21110322	1.08365	1.00254	1.04273	1.16797	1.07408	0.919161	0.956411	1.14562	1.0881	1.07582	1.15711	0.815223	1.0687	0.819046	1.17014	1.13309	1.04044
TWAS21110323	0.952336	0.881785	0.968074	0.923932	-0.160645	0.328118	0.209517	0.827863	1.02135	0.961184	0.971938	0.87635	0.898449	0.714575	1.12759	0.911976	0.84224
TWAS21110324	0.934497	0.934886	0.95364	1.08703	-0.0980997	0.822877	1.04446	1.01481	1.00851	0.915938	0.978563	0.81539	0.917383	0.763458	1.08069	0.938589	0.790563
TWAS21110402	1.06206	0.341814	1.08496	-0.329125	1.06812	0.736788	0.316651	0.0117406	0.833402	1.07054	0.944656	0.182958	1.07825	0.219383	0.444766	0.973692	1.10094
TWAS21110403	1.08444	0.363512	1.10179	-0.326042	1.10206	1.15611	1.07219	1.06406	1.04559	1.0908	0.954998	0.229448	1.10807	0.528171	0.690006	1.13199	1.11148
TWAS21110404	1.0432	0.986773	1.02563	1.15653	1.05513	0.791425	1.16326	1.13378	1.13683	1.04915	1.11859	0.838816	1.01141	0.854498	1.15267	1.10567	1.03496
TWAS21110406	1.09044	1.00551	1.0505	1.14037	1.08277	0.918811	0.849613	1.14034	1.09978	1.08148	1.14686	0.813501	1.07069	0.808975	1.14558	1.11177	1.0531
TWAS21110407	1.06492	0.311904	1.08258	-0.123029	1.07745	0.66312	0.206864	0.288064	0.821267	1.07092	0.9443	0.224193	1.08043	0.229232	0.459176	0.984686	1.1002
TWAS21110409	1.07218	1.04127	1.03438	1.01005	1.06728	0.536624	0.237364	0.987669	1.12597	1.06586	1.15721	0.848946	1.03364	0.816787	1.19173	1.00796	1.05975
TWAS21110411	1.05933	0.390425	1.0493	-0.320635	1.08783	1.12836	0.978031	1.05829	1.08906	1.06207	0.917069	0.36654	1.07329	0.316336	0.654486	1.11392	1.08608
TWAS21110413	0.940868	0.239278	0.970415	-0.26575	-0.112059	1.11681	1.02238	0.941936	0.847841	0.919911	0.711827	0.0963683	0.953301	0.128971	0.485539	0.938968	0.931729
TWAS21110414	1.09631	0.390055	1.09742	0.356307	1.10436	1.12666	1.11666	1.04523	1.032	1.0818	0.952495	0.310426	1.10131	0.300124	0.688639	1.13968	1.10106
TWAS21110415	1.06194	1.02528	1.05197	1.11801	1.06953	0.9476	1.04315	1.12467	1.13802	1.06902	1.1382	0.829345	1.04509	0.863027	1.14441	1.11571	1.03981
TWAS21110416	1.03841	0.349949	1.02734	-0.173347	1.06009	0.586367	0.0282031	0.0649976	0.922848	1.0569	0.900994	0.233785	1.02865	0.267756	0.225198	0.659021	1.08459
TWAS21110417	1.08841	0.966715	1.1035	0.997882	1.06033	0.616844	0.236549	0.973539	1.04942	1.08543	1.1923	0.789082	1.06942	0.790956	1.17811	1.1213	1.05105
TWAS21110419	0.891079	0.217839	0.837109	-0.448999	-0.194896	1.09202	1.02764	0.915879	0.907998	0.887038	0.655091	-0.014679	0.911658	0.0264093	0.430844	0.864636	0.897263
TWAS21110421	1.07641	1.00471	1.04536	1.17179	1.08378	0.899232	1.04589	1.16515	1.14008	1.0714	1.15349	0.821651	1.04459	0.843888	1.19069	1.13577	1.05534
TWAS21110423	1.0615	0.980517	1.02715	1.00617	1.04402	0.43426	0.269964	0.987211	1.04256	1.05524	1.15468	0.882424	1.03781	0.817063	1.14491	1.01051	1.04581
TWAS21110501	1.10363	0.465369	1.12147	0.247135	1.10715	1.1772	1.14102	1.06158	1.03641	1.09587	0.989306	0.291423	1.12381	0.3219	0.736915	1.17104	1.12769
TWAS21110503	0.883708	0.720077	0.881234	1.05058	0.0691686	0.696601	0.80686	0.942137	0.905476	0.851152	0.873137	0.491101	0.83697	1.08964	1.00205	0.827504	0.672743
TWAS21110504	1.05007	0.326817	1.04063	0.00509865	1.06489	0.612639	0.462481	0.14471	0.873371	1.06006	0.895816	0.237879	1.06216	0.233037	0.164023	0.683604	1.08659
TWAS21110505	1.09266	0.382433	1.10702	-0.32949	1.10065	1.13609	1.10092	1.06816	1.03707	1.09401	0.998232	0.300807	1.11508	0.338672	0.714525	1.15002	1.11895
TWAS21110506	1.08318	0.517903	1.05231	-0.0580195	1.08801	1.11852	0.81741	1.0305	1.01559	1.08314	0.930317	0.397542	1.104	0.59018	0.676135	1.13398	1.10487
TWAS21110508	0.818545	0.0381976	0.773259	-0.258469	-0.190944	-0.0870959	0.105764	0.170682	0.481702	0.828207	0.558539	-0.239632	0.704151	0.0873709	-0.234173	-0.0208356	0.801825
TWAS21110509	1.06827	0.381773	1.09294	-0.112316	1.08937	0.766442	0.236386	0.0198474	0.892452	1.07521	0.952794	0.300059	1.07754	0.401039	0.519128	0.95452	1.1077
TWAS21110514	0.846953	0.144253	0.841282	-0.326448	0.388124	0.96702	1.0815	0.892203	0.813942	0.865525	0.583949	-0.0792657	0.858089	0.248608	0.354888	0.823147	0.820789
TWAS21110517	0.84583	0.179395	0.761251	-0.334904	-0.204896	1.02864	0.879246	0.897377	0.741246	0.818022	0.668541	-0.123265	0.865892	-0.0683747	0.27356	0.813243	0.830126
TWAS21110519	1.084	0.969102	1.09762	1.00399	1.06105	0.590366	0.32369	0.936609	1.01754	1.08012	1.18635	0.795337	1.07401	0.796887	1.16914	1.10778	1.05794
TWAS21110522	1.06529	0.426612	1.03711	-0.0218403	1.06715	0.643159	0.339698	0.120633	0.895113	1.07101	0.934468	0.332974	1.07791	0.259223	0.228442	0.554993	1.09852
TWAS21110524	1.09858	0.454334	1.11681	-0.0399808	1.1208	1.1741	1.27426	1.06225	1.09681	1.1115	0.973363	0.327975	1.11477	0.354204	0.733198	1.17073	1.12477
TWAS21110602	0.924528	0.88622	0.908895	0.924281	0.255604	-0.0902226	0.238844	0.917553	0.922206	0.94192	0.946331	0.973514	0.895102	0.764364	1.14434	0.864302	0.841277
TWAS21110603	0.893018	0.170193	0.911444	-0.370942	-0.157622	0.62748	0.38215	-0.128985	0.734286	0.893055	0.692509	-0.161573	0.881881	0.141587	0.147101	0.665979	0.919797
TWAS21110605	1.10053	0.435341	1.12357	-0.24867	1.10512	1.16001	1.07116	1.0652	1.0464	1.10667	0.996973	0.329798	1.12502	0.33608	0.697009	1.16081	1.12457
TWAS21110606	1.07395	0.982814	1.04113	1.15368	1.06193	0.84899	1.00515	1.12932	1.10141	1.07283	1.15841	0.781488	1.05731	0.872314	1.14919	1.11802	1.03814
TWAS21110609	1.07832	0.969603	1.08821	0.98619	1.04701	0.5714	0.466025	0.963359	1.01699	1.05659	1.13684	0.846128	1.03625	0.799399	1.15494	1.07389	1.02396
TWAS21110611	0.816868	0.937564	0.787975	0.887671	-0.0549564	-0.029316	0.201088	0.83024	0.923809	0.814668	0.838536	1.27757	0.743802	1.01034	1.06022	0.719764	0.780753
TWAS21110612	1.06429	0.401248	1.0691	-0.253637	1.09047	0.721907	0.321892	-0.027831	0.973478	1.08737	0.915063	0.230719	1.07574	0.217732	0.479	0.99059	1.10891
TWAS21110613	1.06155	1.00885	1.03844	1.13481	1.07244	0.8246	1.14644	1.13498	1.15178	1.05578	1.11498	0.784854	1.02848	0.823684	1.16126	1.09597	1.0352
TWAS21110614	1.06988	0.984603	1.08121	0.992844	1.05885	0.552267	0.233766	0.949567	1.11214	1.06807	1.17502	0.799155	1.05821	0.835115	1.16854	1.10379	1.05735
TWAS21110615	1.00886	0.324239	0.99041	-0.219202	1.02341	0.429221	0.18839	0.0115946	0.868254	1.02566	0.838263	0.245052	1.02497	0.211161	0.118295	0.664932	1.04834
TWAS21110617	0.857821	0.0992516	0.861298	-0.209341	-0.0968129	0.0929817	0.159923	-0.137011	0.559947	0.863249	0.643517	-0.156293	0.801681	0.07934	0.0919564	0.616808	0.902248
TWAS21110618	0.8838	0.811103	0.919333	0.888962	-0.170116	0.280347	0.195279	0.839967	0.863808	0.889423	0.929686	0.961061	0.860649	0.672628	1.07818	0.806706	0.762267
TWAS21110621	1.07672	0.991111	1.05208	1.12464	1.07102	0.938407	1.00201	1.14233	1.15315	1.06683	1.16241	0.773644	1.05901	0.799714	1.15092	1.12083	1.04569
TWAS21110622	1.0391	1.00567	1.01137	1.00443	1.05009	0.666908	0.221861	1.01317	1.12519	1.06077	1.12015	0.880828	1.01607	0.83587	1.18215	0.990115	1.06561
TWAS21110623	1.07271	1.32713	1.03452	1.18186	1.06477	0.850723	1.10256	1.15493	1.08861	1.075	1.15649	0.835069	1.06443	0.814845	1.16429	1.10354	1.05837
TWAS21110624	0.909978	0.215061	0.832791	-0.119847	-0.118161	0.601108	0.153776	-0.134756	0.795706	0.915435	0.74509	-0.00221343	0.877378	0.126193	0.0399715	0.144021	0.931631
TWAS21110702	1.09576	0.415948	1.10117	-0.348775	1.11424	1.20209	1.17973	1.05893	1.09801	1.09857	0.986742	0.242289	1.11428	0.397645	0.744083	1.15953	1.12706
TWAS21110703	0.931899	0.810378	0.968868	0.925912	-0.15311	0.0724105	0.115321	0.912672	0.879587	0.895008	0.989217	0.952923	0.876959	0.774234	1.11836	0.811366	0.797012
TWAS21110704	1.06774	0.984637	1.01739	1.00124	1.04926	0.738212	0.402171	0.977437	1.05467	1.06072	1.16248	0.928059	1.04313	0.814001	1.15882	1.01106	1.04821
TWAS21110705	1.03273	0.403247	1.0506	-0.305072	1.04435	0.690546	0.155976	0.266164	0.830905	1.04487	0.87976	0.371745	1.05001	0.298085	0.486994	0.975815	1.08076
TWAS21110708	0.906323	0.166451	0.886794	-0.292017	-0.00508902	0.5565	0.18813	0.0683179	0.682312	0.908366	0.748944	-0.0610786	0.875947	-0.0341945	-0.0551174	0.596724	0.903398
TWAS21110709	1.07474	0.971424	1.03505	1.01966	1.0474	0.544542	0.267993	0.991415	1.04015	1.07297	1.17593	0.914634	1.06122	0.785403	1.18256	1.01749	1.05988
TWAS21110711	1.07793	0.392562	1.07055	-0.322562	1.09692	1.12712	1.11184	1.06933	1.08033	1.08038	0.943963	0.355361	1.09115	0.312036	0.68661	1.13833	1.09795
TWAS21110714	1.06174	0.311563	1.07647	-0.302744	1.08449	0.729968	0.388316	0.0132027	0.832881	1.06453	0.933799	0.160262	1.06835	0.235908	0.45334	0.955855	1.09924
TWAS21110717	1.06936	0.26328	1.08571	-0.249554	1.09232	0.788554	0.138928	0.179444	0.921424	1.08505	0.940108	0.227134	1.06983	0.190402	0.506965	0.962269	1.10711
TWAS21110718	1.07551	0.981942	1.03368	1.14612	1.06799	0.93344	0.902979	1.12344	1.08306	1.07022	1.17908	0.817638	1.07154	0.788319	1.14883	1.12068	1.04958
TWAS21110719	0.884897	0.756665	0.892879	0.864268	-0.0452946	0.258075	0.359952	0.872586	0.883598	0.877644	0.931655	0.66095	0.873449	0.687813	1.06738	0.829535	0.795856
TWAS21110721	1.08592	0.969756	1.102	1.12368	1.0864	0.932315	1.13043	1.12686	1.15013	1.07417	1.16632	0.751849	1.06923	0.76795	1.12469	1.14511	1.02203
TWAS21110723	1.04898	0.402631	1.03535	0.186227	1.05973	0.638955	0.37974	0.15955	0.873351	1.06187	0.900549	0.277425	1.06484	0.353457	0.330761	0.734468	1.07949
TWAS21110801	1.07738	0.963769	1.04131	1.15291	1.0601	0.930842	0.898654	1.12578	1.06843	1.06523	1.1662	0.889729	1.0646	0.77664	1.1399	1.10865	1.03157
TWAS21110804	1.06315	0.398049	1.0479	0.191609	1.08933	1.15452	1.08254	1.06957	1.08087	1.07258	0.929522	0.307784	1.07786	0.369844	0.664325	1.12002	1.08609
TWAS21110805	0.917549	0.170118	0.948593	0.0509284	-0.110726	0.453507	0.163842	0.0471532	0.738501	0.926311	0.768402	-0.110203	0.932173	0.0599845	0.167152	0.736044	0.957833
TWAS21110807	1.09931	0.964591	1.11752	1.13753	1.09401	1.02559	1.12816	1.12803	1.1363	1.09811	1.1588	0.739093	1.08207	0.728349	1.13559	1.15444	1.04665
TWAS21110808	1.10665	0.367222	1.11262	-0.37642	1.10782	1.19321	1.11241	1.07219	1.0135	1.1107	1.00239	0.292203	1.12381	0.290834	0.719537	1.17127	1.12544
TWAS21110809	1.07052	0.956845	1.08163	1.15974	1.0741	0.974831	1.13394	1.1299	1.14996	1.06492	1.13156	0.781973	1.0637	0.820024	1.15203	1.12576	1.02738
TWAS21110811	1.08189	1.16335	1.09909	0.991895	1.07123	0.730966	0.236836	0.968636	1.13315	1.0828	1.1584	0.792404	1.05856	0.755805	1.17269	1.11822	1.06378
TWAS21110812	1.08492	0.974208	1.09593	0.990767	1.0781	0.682277	0.266061	0.936895	1.10576	1.08575	1.14869	0.804772	1.06179	0.822432	1.1564	1.11838	1.05777
TWAS21110813	0.91103	0.86309	0.912956	0.89396	-0.241913	0.282673	0.224001	0.827312	0.951244	0.912965	0.915599	0.799508	0.84284	0.632688	1.08386	0.887056	0.802946
TWAS21110814	1.07652	0.964187	1.08731	0.965351	1.05698	0.669034	0.310073	0.955129	1.03785	1.0721	1.14112	0.777621	1.04886	0.764119	1.14751	1.11246	1.04432
TWAS21110815	1.0325	0.948331	0.997805	0.990601	1.03144	0.625056	0.214026	1.00466	1.07768	1.0467	1.09298	0.87278	0.995105	0.798137	1.15822	0.989671	1.03738
TWAS21110816	1.06892	1.00751	1.04548	1.0105	1.03525	0.634942	0.934083	0.99435	1.04216	1.0541	1.19049	0.857274	1.03558	0.850727	1.12942	0.976458	1.03078
TWAS21110821	1.09026	0.399267	1.10692	-0.224986	1.09979	1.19132	1.07277	1.06931	1.0107	1.09671	0.984026	0.255652	1.11771	0.243962	0.70719	1.14846	1.11087
TWAS21110822	1.09404	0.981941	1.10954	1.15463	1.09203	0.920002	1.04696	1.13971	1.08364	1.08841	1.15562	0.761687	1.08948	0.782412	1.15836	1.15366	1.03626
TWAS21110902	1.0552	1.01013	1.00541	0.995081	1.03664	0.543772	0.474686	0.997119	1.03436	1.05424	1.12821	1.02158	1.03068	0.83703	1.19135	1.01384	1.06373
TWAS21110903	1.10438	0.97447	1.1159	1.15159	1.10599	1.0037	1.19216	1.16096	1.166	1.09446	1.18632	0.75568	1.09152	1.41915	1.14732	1.16361	1.05815
TWAS21110904	1.10026	0.407737	1.10747	-0.239683	1.11955	1.21379	1.12705	1.06207	1.09953	1.10766	0.983191	0.3441	1.11687	0.288304	0.718972	1.17254	1.12721
TWAS21110905	0.910343	0.239059	0.926736	-0.314658	-0.110788	0.470252	0.166417	0.126251	0.720461	0.926312	0.692386	-0.0946334	0.923682	0.126476	0.18736	0.723617	0.941755
TWAS21110907	1.07375	0.486696	1.05798	-0.125029	1.09633	1.15513	0.963745	1.02961	1.08256	1.08249	0.938653	0.401492	1.08756	0.395751	0.627498	1.1286	1.10061
TWAS21110908	0.878199	0.851062	0.916034	1.07646	-0.121322	0.732885	1.05049	1.01973	0.964236	0.881595	0.896537	0.596279	0.902048	0.751872	1.03236	0.787578	0.777153
TWAS21110913	1.09238	0.954246	1.1099	1.13925	1.08745	0.925086	1.0152	1.11732	1.04813	1.09073	1.1763	0.746592	1.09095	0.785161	1.14232	1.15637	1.02828
TWAS21110914	0.917047	0.770385	0.928813	1.09236	-0.201166	0.795253	0.925518	0.98208	0.934372	0.912015	0.979795	0.739239	0.898454	0.617152	0.987933	0.816021	0.724854
TWAS21110915	0.931304	0.813364	0.951463	1.09991	-0.158439	0.74395	0.922253	1.00618	0.956516	0.921387	0.930652	0.589051	0.922048	0.677368	1.05913	0.9182	0.770831
TWAS21110917	0.90624	0.24148	0.919132	-0.288912	-0.224198	0.163699	0.369382	-0.0860204	0.756576	0.894776	0.679343	0.109271	0.879107	0.00788443	0.129568	0.776747	0.909567
TWAS21110918	1.09484	0.434425	1.119	-0.164041	1.09983	1.15133	1.09117	1.07567	1.01184	1.09156	0.994284	0.289074	1.11766	0.366096	0.71182	1.15585	1.11469
TWAS21110919	1.05696	0.995907	1.02197	1.14736	1.04919	0.839759	0.995879	1.11801	1.06844	1.05319	1.12068	0.802226	1.04336	0.816172	1.14273	1.08629	1.02953
TWAS21110923	1.04489	0.982292	1.00518	1.00092	1.02781	0.524775	0.242418	1.01411	1.03339	1.04906	1.11362	0.872863	1.02192	0.843847	1.17605	0.991606	1.04956
TWAS21111001	1.0755	0.999931	1.03929	1.16639	1.06732	0.931136	0.981328	1.12415	1.09113	1.07531	1.16513	0.841586	1.07255	0.805487	1.14689	1.10943	1.05081
TWAS21111002	1.07947	0.996802	1.08245	0.997566	1.06698	0.559159	0.237201	0.971866	1.12928	1.08127	1.18318	0.789245	1.05711	0.798281	1.16366	1.10439	1.05788
TWAS21111004	1.10842	0.967534	1.11596	1.15	1.09424	0.886686	1.06714	1.13989	1.08571	1.09478	1.1889	0.76168	1.10184	0.769829	1.15558	1.15878	1.05475
TWAS21111005	1.09976	0.961191	1.1147	1.14652	1.10082	0.894404	1.03982	1.1471	1.08959	1.08872	1.15952	0.786129	1.08977	0.762161	1.13255	1.15101	1.0323
TWAS21111006	1.09501	0.941956	1.10726	1.16468	1.09046	0.902771	1.06893	1.14249	1.05536	1.08667	1.16979	0.967323	1.09429	0.759888	1.12118	1.14646	1.02865
TWAS21111007	0.900268	0.151253	0.92128	-0.363628	-0.117957	0.602636	0.176033	0.0696797	0.752103	0.875853	0.703846	-0.0150304	0.900006	0.0898754	0.00567418	0.606882	0.934907
TWAS21111009	0.868612	0.801963	0.858091	0.8377	-0.194324	-0.196199	0.153359	0.828297	0.880384	0.838079	0.897945	1.18816	0.807415	0.629862	1.0519	0.763695	0.753421
TWAS21111012	0.938247	0.904035	0.945469	0.91016	-0.135497	0.605136	0.249573	0.820987	0.965886	0.939538	0.989287	0.830516	0.912622	0.768956	1.1082	0.923233	0.838975
TWAS21111013	1.0909	0.458863	1.06791	-0.203069	1.08948	1.15399	1.00321	1.05688	1.02333	1.09131	0.967247	0.364802	1.11661	0.314199	0.68761	1.13957	1.10182
TWAS21111014	1.10293	0.392958	1.11453	-0.30394	1.11132	1.21019	1.1923	1.07438	1.08077	1.0999	0.994156	0.331758	1.11456	0.325782	0.726447	1.1606	1.12544
TWAS21111016	0.820281	0.743771	0.849729	0.862966	-0.154635	-0.113277	0.356561	0.852709	0.900469	0.853768	0.850333	0.929972	0.814694	0.65494	1.02798	0.827531	0.806114
TWAS21111017	0.841402	0.949359	0.829354	0.894147	-0.201302	-0.127585	0.241101	0.778091	0.912347	0.856232	0.892186	0.904909	0.758162	0.74503	1.03822	0.773097	0.784262
TWAS21111021	1.07657	0.460688	1.03705	-0.228096	1.06773	1.12286	0.89423	1.04973	1.01516	1.07174	0.91367	0.396185	1.07836	0.385546	0.636154	1.10432	1.08178
TWAS21111022	1.10064	0.992905	1.10475	1.15324	1.10645	0.948704	1.16224	1.16107	1.16441	1.10118	1.16727	0.788032	1.0943	0.823927	1.15937	1.17318	1.05362
TWAS21111023	1.09867	0.421615	1.11426	-0.248944	1.10274	1.14602	1.11023	1.06824	1.02007	1.10103	0.984033	0.292321	1.1239	0.471132	0.707841	1.14199	1.11836
TWAS21111101	1.09683	0.435598	1.10731	-0.339008	1.11542	1.20708	1.15757	1.06763	1.11527	1.09671	0.954156	0.2034	1.11104	0.253738	0.75766	1.16719	1.12671
TWAS21111102	0.953406	0.201991	0.999211	-0.26383	0.282203	1.11691	1.06532	0.98589	0.883811	0.949663	0.784641	0.116594	0.976161	0.135921	0.496155	0.960659	0.958438
TWAS21111104	0.914431	0.850971	0.843596	1.11462	0.255548	0.74012	0.955846	1.01429	0.957984	0.93322	0.911219	1.09685	0.884556	0.810919	1.07993	0.900457	0.811288
TWAS21111105	1.09425	0.469232	1.06381	-0.255924	1.09989	1.13286	0.911974	1.04477	1.03376	1.09056	0.963379	0.382552	1.11124	0.349868	0.715445	1.1435	1.11633
TWAS21111106	0.839662	0.133947	0.830334	-0.104475	-0.0941937	0.309121	0.179105	-0.120992	0.468944	0.831883	0.610209	-0.0733772	0.807603	-0.0485306	-0.217365	0.492886	0.862898
TWAS21111108	1.09546	0.428882	1.10756	-0.252651	1.09797	1.14248	1.10064	1.05081	1.01021	1.09457	0.98342	0.308187	1.11934	0.307669	0.695323	1.14595	1.12102
TWAS21111112	1.08599	0.382411	1.09989	0.0187039	1.10578	1.19321	1.21882	1.0629	1.07017	1.09972	0.988495	0.29355	1.10772	0.284575	0.710492	1.15027	1.11011
TWAS21111113	1.10576	1.00267	1.10464	1.1338	1.10794	0.948324	1.13994	1.15521	1.15061	1.0992	1.17477	0.810521	1.09274	0.815091	1.16404	1.16533	1.06008
TWAS21111114	0.878683	0.822513	0.911404	0.86925	-0.16676	-0.0821088	0.187354	0.786902	0.945465	0.887562	0.936873	0.676912	0.83545	0.662844	1.0478	0.853597	0.775876
TWAS21111115	1.08803	0.393538	1.09487	-0.0979663	1.10979	1.18401	1.20185	1.06409	1.0914	1.09725	0.976858	0.353352	1.10649	0.536923	0.705548	1.15923	1.11951
TWAS21111116	1.0657	0.972706	1.03179	1.16592	1.05826	0.880885	1.03704	1.13791	1.09052	1.0608	1.13994	0.799901	1.04591	0.815182	1.17033	1.11042	1.03751
TWAS21111117	1.03509	0.993946	0.996936	1.00601	1.03703	0.529581	0.402292	0.977406	1.11744	1.04696	1.12906	0.876636	0.997374	0.814322	1.16532	1.00921	1.03983
TWAS21111119	1.02442	0.424781	1.01241	-0.180799	1.06128	0.574235	0.288709	0.260457	0.883228	1.04881	0.88461	0.253013	1.04576	0.294126	0.159516	0.631474	1.07564
TWAS21111121	1.04004	0.349328	1.01189	-0.287801	1.05492	0.6713	0.184663	-0.0626819	0.883367	1.06081	0.910786	0.278206	1.05688	0.300641	0.0838508	0.702624	1.08403
TWAS21111123	0.964	0.904958	0.879439	1.12536	0.171822	0.794805	0.922478	1.04387	0.987395	0.940484	1.01791	0.887457	0.934579	0.816589	1.13763	0.957671	0.882871
TWAS21111201	1.0686	0.427712	1.05076	-0.377895	1.09884	1.12346	1.08572	1.04827	1.1044	1.08297	0.926894	0.39957	1.0814	0.348831	0.658633	1.12015	1.09971
TWAS21111202	1.10115	0.947854	1.11464	1.16555	1.09265	0.940954	1.10329	1.16106	1.08404	1.09646	1.19482	0.766957	1.09777	0.771905	1.14912	1.1616	1.04838
TWAS21111203	1.0656	0.989746	1.02955	1.1593	1.06498	0.834778	1.09169	1.13307	1.07736	1.06664	1.14883	0.883005	1.05147	0.835357	1.15125	1.10504	1.04642
TWAS21111206	1.07809	0.978011	1.07613	1.00909	1.06571	0.616737	0.338522	0.998846	1.03972	1.07646	1.16968	0.770709	1.0713	0.90259	1.19189	1.09865	1.06728
TWAS21111207	1.0856	0.985957	1.09033	1.00043	1.06445	0.774454	0.307709	0.925927	1.11833	1.08135	1.15676	0.735587	1.06038	0.798849	1.15056	1.13164	1.05677
TWAS21111211	1.06372	0.470874	1.05187	-0.375009	1.10095	1.11725	1.09834	1.06184	1.07811	1.07706	0.916441	0.289454	1.08485	0.312235	0.61432	1.12405	1.09114
TWAS21111213	1.09277	0.928868	1.11454	1.15226	1.07478	0.906099	1.08162	1.13	1.06934	1.06446	1.17096	0.755247	1.07309	0.753516	1.12444	1.11889	1.02974
TWAS21111214	1.0373	0.327657	1.01845	-0.167925	1.04876	0.627092	0.316351	0.120619	0.879494	1.05666	0.922995	0.279052	1.05965	0.229566	0.12324	0.744796	1.08467
TWAS21111215	1.04658	0.384275	1.04388	-0.166756	1.06621	0.695725	0.226236	0.358687	0.935999	1.07202	0.899176	0.190012	1.06424	0.293167	0.360967	0.74372	1.0972
TWAS21111216	1.0704	1.00041	1.05085	1.12999	1.07652	0.916586	1.10369	1.12807	1.12965	1.06701	1.16684	0.852706	1.05148	0.840011	1.14	1.13285	1.05016
TWAS21111217	1.09395	0.931346	1.10824	1.17069	1.09777	0.955535	1.06515	1.14822	1.06087	1.09131	1.15554	0.735576	1.09093	0.7873	1.1357	1.14413	1.04321
TWAS21111219	0.89554	0.785801	0.917571	1.08113	-0.0777107	0.702942	0.966601	0.993426	0.89137	0.888731	0.902022	0.84438	0.886703	0.678686	1.05853	0.853864	0.777341
TWAS21111221	0.820676	0.777551	0.748438	1.01046	-0.208979	0.59316	0.821247	0.937859	0.946927	0.774583	0.797483	0.54878	0.809073	0.782258	0.94608	0.685598	0.769546
TWAS21111223	1.08989	0.417531	1.07041	-0.0252222	1.08911	1.08237	1.03488	1.0814	1.02283	1.08127	0.958913	0.435017	1.10893	0.403517	0.620276	1.14438	1.10422
TWAS21111301	0.963654	0.344284	0.985019	-0.270384	0.291777	1.13056	1.11417	0.989896	0.888347	0.947254	0.736735	-0.050714	0.976112	0.131474	0.514139	0.979785	0.965545
TWAS21111302	0.834019	0.785214	0.741632	1.02389	0.321954	0.651876	0.899678	0.895615	0.860396	0.867312	0.817249	0.521908	0.836223	0.589624	0.989144	0.808105	0.791631
TWAS21111303	1.08346	0.480007	1.06897	-0.174148	1.09934	1.14761	1.12016	1.07538	1.07901	1.09434	0.962659	0.370754	1.09959	0.333019	0.678717	1.15199	1.10651
TWAS21111304	1.08552	0.947826	1.09729	0.980404	1.06246	0.695645	0.463001	0.966196	1.04044	1.08615	1.15639	0.866994	1.07147	0.764754	1.15579	1.10646	1.05551
TWAS21111305	1.09115	0.983069	1.10072	1.13521	1.09049	0.939814	1.18017	1.14443	1.1498	1.08276	1.18537	0.823321	1.07935	0.780817	1.14648	1.16098	1.03311
TWAS21111306	1.09144	0.438697	1.07039	-0.148736	1.11245	1.1673	1.07455	1.05357	1.09553	1.09511	0.93503	0.38603	1.10229	0.326925	0.683044	1.14223	1.11109
TWAS21111307	1.10348	0.423051	1.12526	-0.154947	1.10796	1.12382	1.07509	1.07069	1.02026	1.08953	0.999385	0.326513	1.11898	0.374684	0.701374	1.15343	1.11982
TWAS21111311	1.06328	0.412449	1.0545	-0.288592	1.08328	1.08447	1.07087	1.0699	1.06656	1.06855	0.935611	0.32697	1.07153	0.334622	0.668422	1.11635	1.09379
TWAS21111313	1.07547	0.941844	1.09269	0.975644	1.05586	0.641376	0.277003	0.936415	1.06063	1.06165	1.18227	0.881678	1.05235	0.788256	1.13828	1.10951	1.05713
TWAS21111314	1.08689	0.974886	1.10201	1.11528	1.09449	0.936344	1.1538	1.13985	1.14781	1.08822	1.14099	0.76496	1.07267	0.775787	1.13725	1.15264	1.04136
TWAS21111315	0.930412	0.849259	0.947152	0.916065	-0.170038	0.050288	0.315056	0.852469	0.903077	0.906929	0.980898	0.785634	0.885876	0.708484	1.12347	0.919579	0.817534
TWAS21111316	0.928418	0.909338	0.843957	0.919918	-0.140667	0.299181	0.211491	0.892437	0.887015	0.924546	0.964312	0.942086	0.855827	0.897995	1.13608	0.849464	0.887294
TWAS21111317	1.05596	0.995692	1.03114	1.15863	1.06445	0.901034	1.14558	1.1379	1.1273	1.0474	1.14958	0.873413	1.02498	0.829927	1.15193	1.10356	1.03691
TWAS21111323	1.1068	0.977826	1.12057	1.18155	1.10113	0.938887	1.02604	1.15948	1.10737	1.08978	1.17902	0.823111	1.10148	0.769313	1.15612	1.15262	1.04596
TWAS21111401	1.07428	0.311238	1.0844	-0.231434	1.07981	0.791156	0.2262	0.185262	0.912264	1.081	0.927995	0.327951	1.07797	0.307725	0.520286	0.967661	1.11042
TWAS21111402	1.07243	0.966111	1.03652	1.14015	1.06143	0.870381	1.02078	1.1348	1.0745	1.06111	1.16663	0.853145	1.06167	0.816263	1.13723	1.11578	1.03825
TWAS21111403	1.1636	0.770977	1.16693	0.780637	1.15611	0.629894	0.356893	0.675715	1.27897	1.14958	1.20885	0.791589	1.14921	0.679858	0.988305	1.13282	1.06144
TWAS21111404	0.848893	0.82358	0.748002	1.03843	0.111455	0.712853	0.914855	0.9494	0.884827	0.881858	0.889472	0.78745	0.836069	0.705315	1.00424	0.81854	0.809625
TWAS21111405	1.07513	0.960503	1.04062	1.15102	1.05517	0.945195	0.79072	1.12054	1.07573	1.07196	1.162	1.10433	1.08029	0.789231	1.14168	1.1188	1.04301
TWAS21111406	1.07179	0.987146	1.04316	1.15645	1.06489	0.873885	1.04471	1.13634	1.0824	1.05699	1.15648	0.903996	1.06689	0.810995	1.13824	1.11637	1.03943
TWAS21111407	0.920486	0.936599	0.842339	0.936425	-0.124553	-0.140805	0.220871	0.958876	0.874443	0.878791	0.956654	1.45896	0.884468	1.14151	1.15101	0.837805	0.901624
TWAS21111408	0.834429	0.823318	0.897135	1.03237	-0.00310407	0.728851	1.00732	0.953383	0.91913	0.84588	0.859039	0.561879	0.809755	0.787357	0.974652	0.855863	0.717966
TWAS21111409	0.942064	0.902394	0.867916	0.938608	-0.170735	0.12482	0.235497	0.885893	0.92929	0.894889	0.997742	0.985972	0.899405	0.88174	1.14348	0.838416	0.87834
TWAS21111411	0.894977	0.21138	0.930555	-0.355858	-0.0998335	1.04647	1.08126	0.9411	0.774328	0.895662	0.65393	0.00334593	0.899835	-0.0157335	0.431104	0.910118	0.918324
TWAS21111412	1.06389	0.42367	1.07541	-0.270528	1.07486	0.676088	0.300336	-0.0335403	0.842451	1.0712	0.96627	0.242664	1.07803	0.212126	0.457755	0.956328	1.09386
TWAS21111413	0.863327	0.230444	0.883977	-0.318088	-0.0783804	0.616801	0.165077	-0.170683	0.508554	0.893076	0.648752	-0.0774019	0.855183	-0.023757	-0.121762	0.645702	0.895228
TWAS21111415	1.04241	0.369757	1.02698	0.166528	1.05098	0.693157	0.181945	0.330185	0.856054	1.05862	0.895467	0.264965	1.05717	0.266177	0.167577	0.696797	1.07452
TWAS21111416	1.09641	0.960104	1.10832	1.1632	1.08313	0.949947	1.01159	1.15027	1.07471	1.08907	1.15166	0.890345	1.08155	0.796323	1.15794	1.14435	1.03452
TWAS21111418	1.06835	0.99093	1.02301	1.00475	1.0397	0.61271	0.231453	0.966906	1.03881	1.06888	1.16951	1.06364	1.04449	0.934688	1.16322	1.00669	1.04222
TWAS21111419	1.05567	0.368253	1.06905	-0.178442	1.06975	0.668909	0.183682	0.11236	0.788231	1.06803	0.924626	0.191307	1.07492	0.3367	0.476543	0.964396	1.09617
TWAS21111421	1.08255	0.961881	1.09316	0.983539	1.05663	0.65804	0.290975	0.961582	1.03087	1.08127	1.15167	0.759938	1.06586	0.993521	1.14401	1.11492	1.03746
TWAS21111422	1.08729	0.417607	1.07377	-0.0690635	1.08708	1.14553	0.923829	1.05297	1.03715	1.07443	0.965554	0.318542	1.10059	0.262999	0.717514	1.13189	1.10685
TWAS21111503	1.07241	0.978995	1.08225	0.979661	1.05321	0.725377	0.240889	0.933828	1.01305	1.06994	1.14612	0.719362	1.05819	0.78936	1.16139	1.11864	1.03853
TWAS21111504	1.08556	0.477569	1.07193	-0.349147	1.10294	1.1817	0.953843	1.04534	1.08856	1.08885	0.945962	0.395126	1.10455	0.346391	0.701287	1.16026	1.11642
TWAS21111505	1.10138	0.390046	1.10278	0.256524	1.11851	1.2162	1.18732	1.07384	1.08372	1.1029	0.986425	0.287012	1.11994	0.30377	0.717822	1.16582	1.12579
TWAS21111506	1.07577	0.365874	1.08195	-0.361312	1.08198	0.768416	0.00361418	-0.0560252	0.71626	1.08574	0.959025	0.130583	1.08961	0.228683	0.537114	0.966434	1.11305
TWAS21111507	1.06787	1.02667	1.03457	1.00427	1.06306	0.541755	0.491856	0.985744	1.11946	1.07291	1.1608	0.850807	1.03678	0.802048	1.16412	1.02078	1.053
TWAS21111508	1.08941	0.386584	1.10784	0.231863	1.09684	1.16072	1.07372	1.04175	0.991609	1.09216	0.968489	0.299286	1.11514	0.318633	0.704497	1.14378	1.11709
TWAS21111509	0.91892	0.852919	0.92714	0.907071	-0.089956	0.0633907	0.219715	0.822565	0.983463	0.907978	0.920856	0.521225	0.857176	0.75774	1.08518	0.888326	0.794929
TWAS21111514	0.850956	0.758188	0.789878	0.825164	-0.162611	-0.2191	0.188416	0.797845	0.709342	0.838222	0.842823	0.859045	0.756	0.631693	0.997546	0.599676	0.79573
TWAS21111515	1.05609	0.97093	1.01267	1.02533	1.03481	0.499548	0.24133	1.00047	1.03532	1.06079	1.16108	0.955409	1.02664	0.942654	1.17208	1.00344	1.03932
TWAS21111516	1.09093	0.959215	1.1089	1.15709	1.07804	0.895764	1.02973	1.13671	1.05139	1.07917	1.15508	0.771052	1.08433	0.793713	1.15556	1.14834	1.03232
TWAS21111517	1.05793	0.427666	1.03491	-0.221105	1.06602	1.08673	0.910459	1.0573	0.994982	1.05944	0.902835	0.324383	1.07407	0.434805	0.624062	1.09401	1.07661
TWAS21111518	1.04305	0.35181	1.04363	0.29593	1.0573	0.742493	0.30093	-0.010812	0.858623	1.05648	0.891051	0.272877	1.05062	0.181375	0.486229	0.952971	1.08408
TWAS21111519	1.07698	0.987752	1.09181	1.1297	1.0841	0.880409	1.17733	1.13845	1.13974	1.06561	1.12547	0.856456	1.06046	0.813573	1.1527	1.13443	1.03634
TWAS21111521	1.10162	0.947737	1.12573	1.17217	1.08992	0.916667	1.08186	1.15727	1.0843	1.08296	1.15605	0.775421	1.0726	0.772724	1.1191	1.13296	1.03509
TWAS21111522	1.0863	0.960604	1.10358	0.99135	1.0667	0.728484	0.283347	0.965577	1.03672	1.08579	1.1523	0.914875	1.07299	0.825104	1.15507	1.11107	1.03918
TWAS21111604	0.901861	0.210218	0.875988	-0.122619	-0.104253	1.06394	1.00932	0.863323	0.839741	0.850306	0.649424	-0.184111	0.901748	0.0162576	0.353853	0.831871	0.850886
TWAS21111605	1.06229	1.02224	1.04953	1.13072	1.05977	0.905384	0.885042	1.11123	1.13919	1.05144	1.15617	0.918285	1.04348	0.82178	1.13243	1.09948	1.04199
TWAS21111607	0.952677	0.199171	0.962174	-0.216208	-0.106681	1.15137	1.12693	0.997579	0.872381	0.950632	0.765833	0.109383	0.981058	0.185786	0.480075	0.944624	0.975205
TWAS21111608	1.08153	0.982379	1.09773	0.999839	1.06585	0.570123	0.0992796	0.954138	1.12377	1.08525	1.18046	0.789911	1.03742	0.799107	1.15386	1.11742	1.04811
TWAS21111609	1.0358	1.00245	1.02442	0.981168	1.03457	0.53983	0.33489	0.967387	1.10505	1.04102	1.13555	0.83499	1.01183	0.802029	1.15029	1.01279	1.03345
TWAS21111611	1.08886	0.943497	1.11835	1.15493	1.09001	0.939106	1.10584	1.14645	1.09031	1.07272	1.1655	0.714428	1.0888	0.766391	1.16464	1.15647	1.03566
TWAS21111612	1.05841	0.992578	1.01904	1.00997	1.02287	0.574336	0.597678	0.999493	1.02414	1.05351	1.15659	1.43172	1.03322	1.34319	1.18832	0.99816	1.05025
TWAS21111613	1.06583	0.966904	1.03409	1.14404	1.06388	0.866132	1.04354	1.13085	1.07481	1.05789	1.14198	0.815828	1.05763	0.765073	1.12772	1.08451	1.04633
TWAS21111616	1.0845	0.989515	1.09382	1.12377	1.09084	0.917499	1.1656	1.12804	1.13739	1.07642	1.1404	0.780472	1.06501	0.793327	1.15129	1.13568	1.03802
TWAS21111617	0.974719	0.853063	0.980456	1.1134	0.5166	0.880194	1.03385	1.04709	1.06331	0.965702	0.984696	0.671525	0.949762	0.696431	1.12947	0.990243	0.830175
TWAS21111618	1.06949	0.969253	1.05076	1.14786	1.05877	0.909967	0.841828	1.1325	1.07157	1.0613	1.1252	0.799798	1.055	0.79535	1.11407	1.10985	1.01136
TWAS21111619	1.09064	0.975334	1.09983	1.00577	1.07023	0.618558	0.479046	0.962772	1.0614	1.07962	1.19091	0.900129	1.06581	0.78017	1.17965	1.11966	1.05319
TWAS21111622	1.05265	0.968361	1.02733	1.15794	1.06467	0.881181	1.13821	1.13489	1.14693	1.05344	1.13898	1.01136	1.02139	0.824578	1.16293	1.11143	1.03727
TWAS21120103	0.871839	0.81523	0.882506	1.04209	-0.143332	0.702698	1.05909	0.93561	0.994988	0.857174	0.866688	0.618307	0.842161	0.776459	0.969353	0.81313	0.754848
TWAS21120106	1.06829	0.995062	1.0311	1.1704	1.06254	0.833618	1.09428	1.14804	1.08294	1.06067	1.14066	0.805019	1.04167	0.818768	1.16511	1.0942	1.04368
TWAS21120112	1.06786	1.04211	1.03364	1.1379	1.07071	0.855546	1.13923	1.12747	1.13627	1.06708	1.12666	0.904303	1.03715	0.806563	1.15648	1.08587	1.03967
TWAS21120114	1.07294	0.436393	1.06181	-0.291565	1.09151	1.14198	1.00689	1.05173	1.07683	1.08254	0.944398	0.353256	1.08484	0.355426	0.661341	1.1309	1.102
TWAS21120115	1.10534	0.409966	1.11919	-0.0866038	1.12622	1.19611	1.18426	1.09462	1.09478	1.11442	0.984394	0.366831	1.12857	0.299953	0.705467	1.18429	1.13506
TWAS21120119	1.08662	0.946053	1.10889	1.002	1.05088	0.702534	0.344928	0.921304	1.02939	1.07484	1.18384	0.702799	1.05442	0.79205	1.14381	1.09341	1.04116
TWAS21120207	1.10362	0.430352	1.11458	-0.23777	1.12335	1.22232	1.1984	1.07272	1.09035	1.11336	0.982826	0.30989	1.11311	0.224896	0.767301	1.17509	1.13315
TWAS21120209	1.10731	0.487546	1.1177	-0.312747	1.12229	1.19359	1.20005	1.07095	1.0949	1.10985	1.02786	0.312957	1.12574	0.334555	0.720277	1.17884	1.1383
TWAS21120211	1.09974	0.966677	1.11924	1.15901	1.10454	0.95909	0.996628	1.13349	1.09091	1.09229	1.18862	0.776962	1.09975	0.808757	1.14227	1.16787	1.04109
TWAS21120213	1.06581	0.393232	1.07818	-0.362828	1.09584	0.723664	0.231814	0.109125	0.898978	1.08425	0.939725	0.256104	1.07716	0.30035	0.505544	0.975609	1.11036
TWAS21120214	1.04658	0.370655	0.998966	-0.336722	1.05499	0.643055	0.188286	-0.0881107	0.831544	1.05021	0.896823	0.179571	1.05904	0.159736	0.00114062	0.735265	1.06861
TWAS21120215	1.09802	0.96746	1.11612	1.15583	1.09191	0.958285	1.11222	1.13221	1.08378	1.09411	1.15966	0.86819	1.09584	0.744394	1.15143	1.14795	1.04032
TWAS21120216	1.0991	0.420189	1.11456	-0.295472	1.11328	1.22658	1.14135	1.06086	1.10502	1.11541	0.977605	0.298916	1.1168	0.272874	0.732449	1.17367	1.12697
TWAS21120217	1.09007	0.966824	1.10146	0.987635	1.04273	0.751924	0.360314	0.927747	1.03838	1.0828	1.17259	0.729802	1.07554	0.757934	1.16085	1.11652	1.03726
TWAS21120219	1.0638	0.361746	1.0672	-0.30747	1.08206	0.674559	0.292117	0.268837	0.894395	1.08291	0.9203	0.20084	1.07634	0.354573	0.445241	0.977414	1.1129
TWAS21120222	0.993034	0.926564	0.941856	0.965563	0.974752	0.499816	0.205384	0.966407	0.988061	1.02289	1.02977	0.648299	0.936266	0.750641	1.10682	0.905009	0.998116
TWAS21120301	0.940974	0.2315	0.902327	-0.347399	0.950009	0.80821	0.124292	-0.159362	0.802367	0.952347	0.708915	0.234629	0.927881	0.201264	0.134026	0.0472488	0.96758
TWAS21120303	1.09854	0.951474	1.12113	1.16959	1.08574	0.931389	1.11458	1.15403	1.09697	1.08827	1.19691	0.801175	1.08539	0.75415	1.15486	1.1496	1.0389
TWAS21120305	1.1082	0.452174	1.12355	-0.237025	1.12278	1.14685	1.15228	1.08351	1.02632	1.09719	1.00884	0.305567	1.1276	0.324786	0.707754	1.17097	1.12898
TWAS21120307	0.889523	0.101498	0.984587	-0.486903	-0.31512	1.04103	1.09706	0.981414	0.828582	0.873075	0.700982	-0.128353	0.910286	-0.177637	0.12022	0.818249	0.896852
TWAS21120309	1.07791	0.378436	1.09275	-0.307269	1.09512	0.771734	0.24689	0.0973667	0.897832	1.08885	0.981647	0.241055	1.0769	0.335503	0.464906	0.990303	1.11602
TWAS21120316	1.10028	0.400375	1.12246	-0.330481	1.10895	1.14486	1.1192	1.08784	1.03325	1.10184	0.996284	0.327318	1.13129	0.2893	0.716491	1.16411	1.12195
TWAS21120318	0.915479	0.818789	0.962509	1.09813	-0.0694444	0.824443	1.00832	0.995328	0.940668	0.855456	0.91218	0.43675	0.884866	0.684637	1.04667	0.897113	0.757358
TWAS21120319	1.0734	0.991037	1.022	0.988103	1.04942	0.653736	0.521186	0.978506	1.04464	1.07625	1.1622	0.932641	1.05029	0.836226	1.16263	0.997174	1.05626
TWAS21120321	1.09946	0.944225	1.11546	1.16098	1.09124	0.924954	1.09866	1.15065	1.08663	1.10149	1.18783	0.719934	1.1016	0.778163	1.1342	1.15559	1.04615
TWAS21120323	1.0973	0.986254	1.11613	1.1454	1.09932	1.0019	1.09423	1.13332	1.15958	1.09272	1.16351	0.742829	1.08185	0.803535	1.15539	1.15994	1.03098
TWAS21120324	1.08061	0.430572	1.09999	0.3635	1.08558	1.14558	1.03068	1.05637	0.99886	1.0819	0.954278	0.288164	1.10762	0.325244	0.701825	1.12487	1.11453
TWAS21120401	0.955874	0.872815	0.907137	1.13135	0.268618	0.815188	1.03934	1.04005	1.01039	0.939796	1.02217	0.895531	0.924587	0.70935	1.12326	0.970445	0.816067
TWAS21120402	0.919625	0.971852	0.807304	0.942201	0.451223	0.441101	0.724788	0.96046	0.905925	0.881021	0.942577	1.44358	0.782138	1.40968	1.16058	0.757863	0.916624
TWAS21120407	0.895431	0.116678	0.966283	-0.486276	-0.313887	0.177777	0.101538	-0.331968	0.32815	0.879762	0.686605	-0.227931	0.893429	-0.249177	-0.326487	0.386076	0.878746
TWAS21120408	1.0603	0.32719	1.06575	-0.261401	1.08044	0.827394	0.148772	-0.0588765	0.947067	1.07872	0.938787	0.185283	1.06918	0.235204	0.507388	0.962703	1.11129
TWAS21120409	0.867885	0.144028	0.786273	-0.369016	-0.176352	1.03535	0.950325	0.867623	0.818061	0.844158	0.675193	0.00460454	0.90842	0.116075	0.346267	0.790348	0.837985
TWAS21120411	0.853494	0.791338	0.804508	1.05573	-0.218999	0.423413	0.962284	0.932357	0.852885	0.817327	0.853904	0.960395	0.821201	0.714806	1.02273	0.775283	0.802994
TWAS21120413	1.10267	0.934408	1.12257	1.16469	1.09951	0.974638	0.999619	1.13454	1.08256	1.09053	1.15531	0.757378	1.09059	0.755597	1.13187	1.15865	1.0466
TWAS21120414	1.07971	0.98166	1.04213	1.02486	1.05124	0.466804	0.238515	1.026	1.03269	1.08305	1.17294	0.817298	1.06118	0.795023	1.18918	1.02125	1.07303
TWAS21120416	1.08871	0.449798	1.08508	-0.315162	1.08565	1.08886	0.918268	1.08186	1.0245	1.0985	0.960202	0.353992	1.10951	0.324955	0.65075	1.13928	1.11141
TWAS21120417	1.06227	0.351167	1.05343	-0.314728	1.07789	0.798304	0.20344	0.305169	0.937251	1.07917	0.925051	0.219061	1.0677	0.266768	-0.0402036	0.692914	1.09526
TWAS21120418	1.07817	0.407112	1.06636	0.260828	1.10246	1.14446	1.12303	1.06656	1.09817	1.08896	0.950597	0.384632	1.08755	0.316896	0.673814	1.13112	1.1023
TWAS21120419	1.08441	0.380794	1.108	0.228193	1.10311	1.14147	1.1689	1.06441	1.00176	1.08782	0.963301	0.265233	1.10616	0.561548	0.674831	1.13599	1.10564
TWAS21120422	1.10437	0.930006	1.11384	1.16973	1.09857	0.973527	1.03087	1.14957	1.09406	1.09582	1.18897	0.803087	1.0948	0.761993	1.12387	1.15745	1.03331
TWAS21120423	1.01867	0.439316	1.02302	-0.452322	1.04655	0.41936	0.260758	0.189947	0.835625	1.04584	0.862662	0.111056	1.02167	0.229433	0.44564	0.718754	1.0696
TWAS21120424	1.09032	0.969038	1.10915	1.12724	1.09218	0.982511	1.18464	1.1257	1.15383	1.08741	1.14017	0.855579	1.07237	0.787752	1.11952	1.16047	1.01882
TWAS21120502	1.05409	0.356267	1.03875	-0.288628	1.05971	0.695654	0.195559	0.261931	0.832223	1.05701	0.920998	0.257152	1.06132	0.222027	0.312387	0.734549	1.08815
TWAS21120505	1.09956	0.948265	1.11212	1.16953	1.08935	0.965891	1.00493	1.13832	1.08647	1.08938	1.19346	0.743559	1.0913	0.734816	1.13526	1.15779	1.03604
TWAS21120513	1.04676	0.360582	1.01572	-0.304518	1.07194	0.65841	0.314278	0.0554142	0.808673	1.06458	0.907991	0.307734	1.05791	0.218545	0.139444	0.663617	1.09369
TWAS21120515	1.08201	0.513537	1.05712	0.0213195	1.09763	1.16515	1.06947	1.06072	1.08499	1.08281	0.937097	0.336328	1.08729	0.332997	0.6954	1.1394	1.10337
TWAS21120516	1.09829	0.970147	1.11422	1.13536	1.10161	0.951647	1.13369	1.14306	1.1399	1.0815	1.18628	0.804207	1.09203	0.793932	1.14165	1.15465	1.03557
TWAS21120519	1.09592	1.00077	1.10487	1.10064	1.09398	0.970467	1.10401	1.13273	1.15353	1.09131	1.14992	0.889502	1.08811	0.793067	1.14938	1.15761	1.02877
TWAS21120521	1.06824	1.00744	1.01315	1.01321	1.05427	0.684865	0.531164	1.01075	1.06328	1.06249	1.14075	1.09456	1.03378	0.861033	1.20909	1.01765	1.07134
TWAS21120522	1.04274	0.335067	1.02356	-0.140414	1.06471	0.668232	0.165577	0.0471524	0.842565	1.05447	0.887827	0.272611	1.05749	0.266121	0.245182	0.678747	1.08452
TWAS21120523	1.07542	0.957599	1.07849	0.988188	1.04792	0.684291	0.204101	0.962568	1.03916	1.07856	1.17533	0.830436	1.07256	0.750964	1.14932	1.0924	1.05318
TWAS21120524	0.93378	0.280935	0.960249	-0.212177	-0.109958	1.09472	1.06339	0.964211	0.886614	0.9541	0.756471	-0.118396	0.935893	0.14006	0.427504	0.907928	0.929872
TWAS21120601	1.09827	0.44737	1.11032	0.00995851	1.10181	1.20528	1.1618	1.0634	1.094	1.1103	0.963611	0.274612	1.11278	0.323479	0.747219	1.16523	1.12435
TWAS21120603	0.9037	0.893725	0.884202	0.920586	0.167518	0.259525	0.378231	0.894267	1.00041	0.907538	0.943044	0.932382	0.889292	0.773633	1.12407	0.832105	0.792526
TWAS21120604	1.0993	0.411968	1.12167	-0.311166	1.10805	1.16389	1.08121	1.06745	1.03705	1.10743	0.97063	0.290819	1.12364	0.31687	0.700157	1.15445	1.12294
TWAS21120605	1.10456	0.4184	1.12062	-0.128509	1.10256	1.16666	1.09535	1.07264	1.03028	1.10058	1.01089	0.394669	1.1337	0.333694	0.688486	1.15892	1.13296
TWAS21120607	1.07844	0.411618	1.05882	0.0471397	1.0929	1.11814	0.952362	1.04851	1.01377	1.07249	0.939132	0.395813	1.08909	0.378476	0.665816	1.12753	1.10076
TWAS21120608	0.865983	0.862681	0.8048	1.09135	-0.173617	0.476851	1.05952	0.959384	0.919829	0.862033	0.91505	0.989419	0.812002	0.839119	1.04188	0.829758	0.826345
TWAS21120611	1.08753	0.996046	1.10239	1.13927	1.09051	0.939349	1.14489	1.13879	1.15289	1.08673	1.17632	0.841113	1.07677	0.814259	1.15756	1.14972	1.03351
TWAS21120612	1.09563	0.945951	1.11063	1.17655	1.1014	0.932616	1.09115	1.14132	1.10792	1.0921	1.17578	0.822279	1.08552	0.756227	1.14153	1.14731	1.03977
TWAS21120615	0.919526	0.914183	0.935543	1.06724	-0.15201	0.7827	1.02581	0.994632	1.00253	0.918495	0.957701	0.710134	0.913743	0.776349	1.04869	0.917567	0.793549
TWAS21120617	1.09867	0.958414	1.11068	1.1453	1.0906	0.923595	1.04012	1.14043	1.07764	1.10343	1.14889	0.785822	1.09568	0.764879	1.13497	1.15133	1.04059
TWAS21120618	0.978833	0.888674	0.976372	0.940639	-0.129442	0.496171	0.239335	0.892312	0.961692	0.963035	1.02045	0.87973	0.913743	0.686173	1.16932	0.997589	0.879062
TWAS21120619	1.05302	0.998871	1.02167	1.02296	1.04213	0.461317	0.53262	1.01394	1.11574	1.05607	1.13671	0.84778	1.01656	1.28323	1.17042	1.00845	1.06202
TWAS21120621	0.900848	0.110951	0.910177	-0.274365	-0.205831	1.14375	1.1153	0.932295	0.799897	0.890276	0.728717	0.12379	0.93173	-0.136102	0.447566	0.820884	0.876618
TWAS21120622	1.05991	0.964042	1.09126	1.0065	1.05981	0.622101	0.263186	0.988827	1.10694	1.07373	1.14881	0.749088	1.04344	0.8193	1.16129	1.10185	1.04503
TWAS21120624	0.98391	0.295146	0.963007	-0.353612	1.0049	0.528328	0.363166	-0.147182	0.868806	1.01231	0.844289	0.158666	0.997476	0.140069	-0.0227714	0.666544	1.01682
TWAS21120701	1.08491	1.01051	1.04224	1.16919	1.08311	0.906327	1.02131	1.14696	1.09322	1.0719	1.1741	0.883506	1.07535	0.793672	1.16601	1.11386	1.04222
TWAS21120702	0.966766	0.874868	0.985273	1.1359	-0.141559	0.818637	1.02874	1.01595	0.965808	0.95556	1.00193	0.909356	0.950366	0.664082	1.10616	0.972857	0.829746
TWAS21120706	1.09693	0.979443	1.11363	1.14671	1.10887	1.00111	1.13057	1.15104	1.17621	1.09472	1.18817	0.839902	1.08783	0.76909	1.15299	1.15874	1.05328
TWAS21120709	0.9297	1.03787	0.854861	0.945132	0.248454	-0.157628	0.341629	0.937224	0.932777	0.926911	0.957586	1.33999	0.770283	1.02517	1.12783	0.862416	0.856007
TWAS21120713	1.06807	1.00065	1.04254	1.15333	1.08392	0.872761	1.07473	1.15338	1.1315	1.05541	1.15585	0.738434	1.04047	0.838566	1.14533	1.10792	1.05793
TWAS21120714	1.1074	0.955538	1.11461	1.20025	1.10801	0.971887	1.05235	1.14301	1.11055	1.10735	1.20702	0.881838	1.09639	0.840419	1.17742	1.15842	1.04647
TWAS21120717	0.907007	0.901562	0.840178	0.923581	-0.123944	0.333746	0.290769	0.893058	0.933148	0.932864	0.924741	0.900517	0.897676	0.805028	1.1418	0.858033	0.864589
TWAS21120721	1.0695	1.00676	1.02282	1.02128	1.05277	0.490287	0.212985	1.00836	1.02985	1.07339	1.16501	0.919625	1.05185	0.835432	1.19119	1.0164	1.06838
TWAS21120723	0.904129	0.251	0.932092	-0.308761	-0.172281	1.13276	1.13411	0.920005	0.918282	0.90002	0.664745	0.0210744	0.907129	0.0627356	0.473526	0.928162	0.910797
TWAS21120724	1.08878	0.962776	1.11252	1.1425	1.09039	0.93244	1.07063	1.14533	1.08681	1.08729	1.15587	0.778577	1.07916	0.771456	1.15446	1.15105	1.03949
TWAS21120803	0.861224	0.193925	0.892769	-0.241909	0.254789	1.12116	1.14731	0.902106	0.900117	0.903879	0.723625	-0.0717098	0.868529	0.524666	0.396336	0.9089	0.901014
TWAS21120805	1.08385	1.00888	1.05344	1.11161	1.09316	0.970155	0.91313	1.1296	1.15398	1.07575	1.15343	0.823943	1.06347	0.811487	1.15403	1.13653	1.05461
TWAS21120807	1.08501	0.41684	1.1032	-0.300353	1.10901	1.1971	1.17914	1.05213	1.09077	1.0897	0.962456	0.267244	1.09715	0.474903	0.672561	1.15931	1.10547
TWAS21120808	1.07845	0.979025	1.09109	1.01442	1.06097	0.536541	0.234369	0.993645	1.03859	1.07969	1.14907	1.16931	1.05908	0.821025	1.1882	1.11894	1.06579
TWAS21120809	1.10257	0.376631	1.12201	0.376201	1.11425	1.17117	1.05229	1.07249	1.02782	1.10372	0.985316	0.307222	1.1259	0.308917	0.719324	1.16619	1.12467
TWAS21120812	0.810969	0.0811821	0.776906	-0.334422	-0.0819538	1.01994	0.99857	0.884362	0.778733	0.815441	0.570405	-0.12844	0.805477	0.0504621	0.289296	0.752947	0.809783
TWAS21120815	1.07483	1.01814	1.04162	1.00889	1.06194	0.53725	0.433941	0.972975	1.11416	1.06619	1.15309	0.90241	1.03724	0.835584	1.18702	1.02081	1.06441
TWAS21120816	1.06858	0.3547	1.08432	-0.287848	1.07979	0.737328	0.229115	0.0261888	0.843764	1.07637	0.923093	0.231135	1.06723	0.259055	0.474658	0.963032	1.10123
TWAS21120817	1.09138	0.462221	1.07245	-0.339578	1.10207	1.12213	0.92748	1.0758	1.02546	1.08932	0.975501	0.491216	1.11176	0.272265	0.638811	1.14807	1.1151
TWAS21120818	1.09029	0.372012	1.0939	0.264267	1.11345	1.19331	1.21289	1.08043	1.05131	1.08446	0.945517	0.237973	1.09194	0.284638	0.706174	1.14266	1.1062
TWAS21120819	1.07288	1.00379	1.04599	0.994522	1.06079	0.470268	0.634162	0.969564	1.09637	1.06836	1.14868	0.824115	1.03569	0.825914	1.16614	1.03133	1.07623
TWAS21120821	1.08829	0.449551	1.06328	-0.242555	1.10149	1.12381	1.02216	1.0652	1.02325	1.09926	0.954535	0.477154	1.11081	0.3544	0.673439	1.14593	1.11443
TWAS21120822	0.957317	0.148522	0.98661	-0.20113	-0.168439	1.17872	1.11862	0.988259	0.897822	0.952788	0.800094	0.308704	0.98894	0.150678	0.532878	0.941778	0.976161
TWAS21120824	1.08584	0.949387	1.09865	0.988402	1.06564	0.665518	0.243617	0.966992	1.04663	1.08527	1.17951	0.840402	1.06319	0.771065	1.15594	1.11583	1.05383
TWAS21120903	1.07158	1.00711	1.02851	1.02442	1.06168	0.643477	0.292216	1.01528	1.03909	1.07065	1.15856	0.846458	1.04007	0.834666	1.19138	1.01891	1.07073
TWAS21120905	0.940062	0.253352	0.915242	-0.272502	-0.104487	1.09556	1.08824	0.996773	0.870793	0.919105	0.75567	0.0877348	0.966314	0.216308	0.40373	0.935377	0.918476
TWAS21120906	1.10219	0.406295	1.1134	-0.268126	1.12039	1.175	1.25337	1.0796	1.09993	1.10144	0.962853	0.263226	1.12274	0.497775	0.718884	1.18076	1.12769
TWAS21120907	0.837936	0.245441	0.784894	-0.243865	-0.187902	0.997576	0.963589	0.894937	0.8272	0.808439	0.578188	-0.0561755	0.855468	-0.0304311	0.299771	0.769482	0.839605
TWAS21120911	1.05712	0.420132	1.04527	-0.277151	1.0679	0.7299	0.207549	0.0120156	0.935105	1.06326	0.938931	0.276382	1.05924	0.259621	0.269318	0.754747	1.10104
TWAS21120913	1.09522	1.00277	1.10612	1.0064	1.08712	0.690029	0.270179	0.963246	1.12155	1.08725	1.20267	0.907793	1.06622	0.796794	1.19103	1.13872	1.07001
TWAS21120916	1.09667	0.391696	1.11393	-0.18278	1.10946	1.14647	1.11515	1.07348	1.028	1.09907	0.970949	0.328002	1.11642	0.36461	0.694757	1.16785	1.11849
TWAS21120918	1.0967	0.939333	1.11871	1.16326	1.10833	1.00206	1.17335	1.15664	1.14574	1.08445	1.19708	0.789301	1.0928	0.739482	1.14585	1.158	1.05078
TWAS21120919	1.08939	0.95418	1.10503	0.992362	1.05256	0.656516	0.251411	0.967194	1.03675	1.08639	1.19259	0.82107	1.06776	0.739426	1.16429	1.11079	1.03748
TWAS21120921	1.10036	0.413255	1.12201	-0.014741	1.10882	1.16732	1.09895	1.06931	1.01269	1.10819	0.982524	0.308672	1.12945	0.29316	0.712784	1.16	1.12246
TWAS21120923	1.01732	0.351413	0.999356	-0.16517	1.04798	0.66099	0.189948	0.164898	0.935288	1.0437	0.869397	0.246711	1.03091	0.256768	0.316363	0.65204	1.06873
TWAS21121001	1.10069	1.00791	1.10419	1.14056	1.09576	0.942094	1.14153	1.13616	1.14352	1.10017	1.1566	0.758016	1.08883	0.794297	1.14939	1.16764	1.04139
TWAS21121002	1.0434	0.317831	1.01617	-0.32015	1.0777	0.659328	0.1965	-0.0374752	0.843755	1.0619	0.904336	0.255318	1.05879	0.222527	0.268114	0.799832	1.0883
TWAS21121003	1.0711	0.418565	1.09144	-0.233633	1.08142	0.676552	0.195186	0.141157	0.865665	1.08499	0.921159	0.17496	1.09375	0.283516	0.432991	0.982773	1.1142
TWAS21121004	1.06304	0.299434	1.08193	-0.308413	1.0856	0.613217	0.170942	-0.101748	0.867739	1.0785	0.907808	0.256252	1.07647	0.201317	0.485437	0.981584	1.10394
TWAS21121007	1.11581	0.5249	1.13559	-0.0784995	1.13459	1.23475	1.1701	1.08895	1.10228	1.12315	1.01114	0.358598	1.14113	0.314491	0.761537	1.18669	1.14601
TWAS21121008	1.10565	0.426166	1.11545	-0.191729	1.11428	1.19333	1.1143	1.05792	1.01192	1.10626	1.01641	0.27498	1.13168	0.407433	0.641269	1.15801	1.12866
TWAS21121009	0.937524	0.846737	0.982044	1.1028	-0.128952	0.809725	0.970121	1.01164	0.933911	0.924544	0.956461	0.5481	0.931299	0.598833	1.08423	0.862618	0.841918
TWAS21121011	0.944955	0.283585	0.876962	-0.319181	0.114411	1.09501	1.02681	0.975864	0.901441	0.936528	0.731664	0.158898	0.963597	0.226875	0.477394	0.966899	0.961052
TWAS21121015	1.08726	0.955585	1.11276	0.999581	1.06747	0.675722	0.333921	0.981135	1.054	1.08556	1.18135	0.878417	1.07202	0.78521	1.17957	1.13223	1.0543
TWAS21121016	1.07212	1.0075	1.04797	1.02183	1.07172	0.631797	0.41928	0.989978	1.11218	1.07884	1.15206	0.823756	1.0369	0.842715	1.19058	1.02687	1.06918
TWAS21121017	1.04527	0.355762	1.02981	0.0903307	1.05076	0.541219	0.240492	-0.0704187	0.858368	1.06176	0.895174	0.269705	1.04887	0.265301	0.244303	0.709788	1.0761
TWAS21121018	1.08163	0.977354	1.10208	0.990861	1.07108	0.779597	0.426177	0.93207	1.11748	1.05545	1.16975	0.834738	1.04956	0.815249	1.18155	1.1152	1.03957
TWAS21121019	1.07233	0.993077	1.0422	1.18218	1.07657	0.855163	1.07648	1.15556	1.08724	1.06484	1.15862	1.1591	1.05323	0.86263	1.16643	1.11706	1.04761
TWAS21121021	0.913338	0.816862	0.9248	0.904126	-0.100111	0.0175886	0.230444	0.917014	0.938033	0.944745	0.94837	0.910645	0.915827	0.625218	1.1283	0.918579	0.790903
TWAS21121023	1.09698	0.400046	1.1115	-0.149487	1.11511	1.14289	1.11757	1.07377	1.02558	1.10391	0.98885	0.286134	1.12032	0.306196	0.707352	1.15709	1.12295
TWAS21121101	0.918742	0.943687	0.84659	1.10643	-0.17092	0.83239	0.937025	1.01235	1.02337	0.886679	0.921987	0.937431	0.916819	0.756377	1.08023	0.885382	0.831124
TWAS21121102	1.09697	0.447594	1.12299	-0.311256	1.11405	1.16072	1.07058	1.0718	1.02479	1.10341	0.975123	0.294309	1.11889	0.364869	0.683183	1.15848	1.12248
TWAS21121103	1.07635	0.998036	1.04025	1.15503	1.08646	0.92503	1.00278	1.15271	1.14413	1.07133	1.18234	0.890932	1.06069	0.82538	1.16446	1.12299	1.04548
TWAS21121105	0.906581	0.967433	0.795811	1.10771	0.0393678	0.519355	1.06715	1.00636	0.932027	0.892501	0.897855	1.10267	0.838273	0.896456	1.07438	0.845899	0.844277
TWAS21121107	0.912205	0.857368	0.942282	0.900768	-0.149055	0.138142	0.228021	0.830623	0.998824	0.923974	0.952427	0.764603	0.88761	0.836503	1.10779	0.90187	0.857006
TWAS21121111	1.07213	0.98068	1.03667	1.15904	1.06153	0.897497	0.832908	1.12546	1.09145	1.06469	1.15209	0.771801	1.07026	0.844084	1.15909	1.10567	1.04879
TWAS21121113	1.08267	0.408565	1.05437	-0.36033	1.08678	1.11329	1.01427	1.05432	1.04395	1.08845	0.96324	0.345735	1.09564	0.29447	0.725603	1.14618	1.09618
TWAS21121114	0.914549	0.895962	0.902609	1.09849	-0.200594	0.693683	1.06081	1.01955	0.97657	0.91004	0.927704	0.579507	0.846422	0.696144	1.05891	0.888663	0.813745
TWAS21121115	0.785899	-0.0771345	0.719658	-0.262593	-0.163557	1.03777	0.896025	0.817704	0.673662	0.504256	0.36031	-0.319222	0.867757	0.18083	0.377967	0.795668	0.776345
TWAS21121117	1.09742	0.432696	1.11511	0.240652	1.09911	1.16146	1.08783	1.07362	1.02258	1.08999	0.986036	0.293912	1.11676	0.322423	0.690582	1.15481	1.11493
TWAS21121121	1.0744	0.381558	1.07782	-0.227362	1.08153	0.602245	0.0437113	0.0307725	0.83685	1.08648	0.952287	0.152766	1.09032	0.284627	0.448989	0.978154	1.1192
TWAS21121122	1.09062	0.97177	1.1092	1.00121	1.06334	0.576903	0.337835	0.954947	1.0313	1.09396	1.1866	0.809475	1.08203	0.766408	1.16637	1.13406	1.05064
TWAS21121123	1.03654	0.987245	1.00234	1.00344	1.02869	0.597127	0.246331	0.992859	1.08789	1.042	1.1329	0.808588	1.00051	0.833124	1.16757	0.998501	1.04474
TWAS21121201	0.910423	0.0997496	0.957617	-0.196617	0.0339332	0.536831	0.235174	-0.0326324	0.57926	0.900171	0.757475	0.0417069	0.911839	0.0101908	-0.161344	0.625322	0.939558
TWAS21121203	1.10056	0.980886	1.11436	1.1512	1.09402	0.933484	1.03776	1.13884	1.08322	1.09047	1.1687	0.880323	1.091	0.809672	1.15858	1.17154	1.03585
TWAS21121204	1.09829	0.425476	1.11143	-0.246945	1.11053	1.18304	1.17828	1.07995	1.09381	1.10002	0.985991	0.347483	1.11721	0.358046	0.720309	1.16272	1.12323
TWAS21121206	1.11174	0.432767	1.12665	-0.245082	1.1217	1.18959	1.10639	1.07176	1.0427	1.10996	1.00872	0.312532	1.13747	0.287273	0.673416	1.16916	1.12685
TWAS21121208	1.07123	1.03257	1.04673	1.1127	1.08177	0.850487	0.961291	1.12178	1.13224	1.05456	1.13954	0.837246	1.04801	0.828533	1.15991	1.12351	1.04502
TWAS21121209	1.07019	0.475066	1.04808	-0.289795	1.07134	1.0684	1.10963	1.06368	1.02874	1.05955	0.943207	0.412333	1.08607	0.293007	0.611671	1.10757	1.09149
TWAS21121213	1.0174	0.442757	1.0279	-0.281538	1.03077	1.02765	0.958127	1.01084	0.934583	1.00198	0.942189	0.351302	1.08806	0.359447	0.60696	1.03841	1.03761
TWAS21121214	1.08113	0.358044	1.09948	0.251376	1.10482	0.773745	0.202199	0.0385155	0.926908	1.09127	0.947587	0.197122	1.08358	0.251376	0.473595	0.966461	1.12579
TWAS21121215	0.919079	0.171543	0.973608	-0.318091	-0.128276	0.555659	0.246931	0.169167	0.718301	0.938058	0.720212	-0.0672532	0.941465	0.168411	-0.0879432	0.665044	0.941123
TWAS21121217	1.08049	0.46933	1.04859	-0.28082	1.08621	1.10319	1.02524	1.08685	1.03656	1.09105	0.956761	0.381844	1.10185	0.337874	0.675776	1.11995	1.10549
TWAS21121218	1.09661	0.42767	1.08164	-0.321345	1.11195	1.16059	0.959966	1.07877	1.04725	1.09886	0.976789	0.410085	1.12246	0.30458	0.69933	1.14841	1.11037
TWAS21121219	0.869596	0.281228	0.90943	-0.38742	-0.166457	0.565256	0.0647028	-0.124201	0.538376	0.80779	0.66875	-0.124791	0.858093	-0.13658	-0.284675	0.308634	0.874172
TWAS21121221	1.08932	0.971439	1.10428	0.981474	1.06912	0.637355	0.310142	0.968953	1.07707	1.09142	1.1787	0.897319	1.07339	0.791736	1.18513	1.11749	1.06427
TWAS21121222	1.1013	0.385206	1.12015	0.251982	1.11028	1.14536	1.09909	1.06468	0.998148	1.10336	1.01666	0.288162	1.13345	0.293691	0.699367	1.16403	1.129
TWAS21121223	1.11202	0.449705	1.13015	0.270253	1.13631	1.22158	1.19166	1.07709	1.10265	1.11684	1.01561	0.349031	1.1311	0.341627	0.707068	1.18742	1.13434
TWAS21121301	1.08221	0.455048	1.05392	-0.262888	1.09667	1.11006	0.929251	1.0548	1.00479	1.07804	0.957298	0.35125	1.09078	0.326151	0.660688	1.1267	1.09756
TWAS21121303	1.08147	1.00508	1.09637	1.12515	1.08997	0.97109	1.14506	1.13336	1.14859	1.08189	1.17249	0.804806	1.08685	0.818722	1.1293	1.15334	1.01616
TWAS21121305	1.08375	0.394277	1.05485	-0.0753752	1.08634	1.12634	0.958517	1.0667	1.01151	1.08364	0.969949	0.337743	1.10251	0.297624	0.677327	1.13649	1.09928
TWAS21121307	0.902827	0.857458	0.911409	0.919449	-0.364192	-0.135272	0.20414	0.873362	0.948163	0.88891	0.935484	0.933966	0.854373	0.777891	1.10186	0.902473	0.817786
TWAS21121312	1.07183	0.985714	1.03044	1.1846	1.07614	0.916083	1.03649	1.16012	1.10026	1.07032	1.15213	0.893714	1.06433	0.790553	1.16838	1.11272	1.05688
TWAS21121313	0.928244	0.892139	0.945882	1.11251	0.64725	0.69867	1.06801	1.01697	1.00651	0.913126	0.924834	0.895946	0.871102	0.710408	1.07534	0.903449	0.827059
TWAS21121315	1.06278	0.973183	1.03024	1.17749	1.0645	0.905161	0.897362	1.14114	1.07678	1.05574	1.13697	0.873658	1.04301	0.741136	1.16602	1.09066	1.02762
TWAS21121317	1.07673	0.951823	1.09564	0.973553	1.05784	0.661028	0.215639	0.941953	1.02791	1.07842	1.17264	0.717721	1.0685	0.761939	1.14489	1.10524	1.04315
TWAS21121319	1.09923	0.420002	1.10338	0.269898	1.10131	1.16619	1.23201	1.06568	1.09065	1.0928	0.999134	0.347898	1.11092	0.279827	0.720181	1.15712	1.1148
TWAS21121401	1.09975	0.415713	1.12477	-0.305967	1.10957	1.14076	1.08548	1.06475	1.02702	1.10053	0.981846	0.32666	1.12931	0.251946	0.699722	1.16106	1.11699
TWAS21121403	1.06266	1.01394	1.04148	1.1509	1.07273	0.829585	1.16098	1.15221	1.14363	1.06199	1.14809	1.0449	1.03214	0.845707	1.17419	1.10738	1.05361
TWAS21121404	1.08845	0.988867	1.05156	1.15723	1.08651	0.94029	0.867783	1.14401	1.0848	1.08051	1.18092	0.797528	1.09005	0.787041	1.15775	1.12451	1.05807
TWAS21121407	1.10306	0.446215	1.11883	0.377176	1.12228	1.20569	1.17563	1.07146	1.12587	1.11901	1.02213	0.292712	1.12005	0.317877	0.718457	1.18669	1.12918
TWAS21121408	0.875123	0.956871	0.806973	0.911121	-0.133071	0.00931385	0.394563	0.934214	0.852966	0.866409	0.906987	1.39689	0.821503	1.0549	1.11772	0.845913	0.87231
TWAS21121409	1.10127	0.974532	1.11586	1.15892	1.09578	0.920706	1.05237	1.14915	1.08225	1.09271	1.16345	0.747332	1.09707	0.797686	1.14747	1.15941	1.03574
TWAS21121413	1.0403	0.999757	1.01324	1.01752	1.04275	0.514363	0.293245	0.988494	1.10536	1.03871	1.14549	0.897532	0.997316	0.821745	1.18418	0.987474	1.06143
TWAS21121415	1.05781	0.365641	1.04064	-0.211855	1.08261	0.650899	0.162961	0.153897	0.922905	1.07248	0.903603	0.293713	1.05424	0.257193	0.184099	0.696528	1.09565
TWAS21121416	1.06181	0.44523	1.04164	-0.262796	1.06188	0.666053	0.210448	0.0657067	0.837703	1.07544	0.932329	0.312389	1.06108	0.297536	0.267945	0.692104	1.09729
TWAS21121417	1.10354	0.946529	1.11999	1.17983	1.09906	0.963264	1.09284	1.16555	1.08732	1.10045	1.19917	0.825779	1.0952	0.805479	1.15229	1.16844	1.05123
TWAS21121418	1.08218	0.503071	1.05961	-0.0776142	1.10567	1.12114	1.02116	1.06019	1.03044	1.08572	0.962122	0.480808	1.11572	0.340651	0.633728	1.12395	1.10867
TWAS21121419	1.08366	1.01408	1.05063	1.15103	1.07889	0.880876	0.961431	1.13125	1.08468	1.06565	1.1564	0.850055	1.06547	0.839398	1.15723	1.13226	1.0458
TWAS21121422	1.08181	0.987605	1.02894	1.126	1.06613	0.870779	0.855703	1.13119	1.05098	1.06929	1.16982	0.863513	1.07163	0.804978	1.14057	1.09879	1.04409
TWAS21121503	0.847152	0.806707	0.857396	0.960357	-0.184729	0.67836	0.759426	0.873809	0.891289	0.839076	0.840557	0.836648	0.791535	0.668125	1.01765	0.783016	0.753
TWAS21121504	0.845561	0.992591	0.809721	1.04982	-0.11425	0.565408	0.995316	0.98071	0.91754	0.836565	0.861912	0.897513	0.778161	0.931784	1.03742	0.823029	0.764751
TWAS21121506	1.07741	1.83677	1.05462	1.13657	1.09149	0.869461	1.14485	1.14902	1.15276	1.0695	1.15841	1.57818	1.0482	1.41164	1.17702	1.1401	1.05886
TWAS21121507	1.08671	1.0175	1.06323	1.12399	1.08821	0.894458	1.11514	1.14824	1.16227	1.07938	1.1679	0.877814	1.06388	0.821008	1.16118	1.13919	1.05563
TWAS21121511	0.970226	0.299455	0.981414	0.273526	-0.0848941	1.16265	1.11522	0.995824	0.898304	0.967346	0.820326	0.166876	0.997325	0.276698	0.450465	0.992264	0.97752
TWAS21121513	1.0596	0.99543	1.03369	1.17113	1.0678	0.855953	1.04916	1.14887	1.14076	1.04732	1.14875	0.81595	1.03857	0.820643	1.16603	1.0973	1.03955
TWAS21121514	1.09929	0.989362	1.12898	1.16401	1.10398	0.96264	1.22599	1.15684	1.16955	1.09947	1.19867	0.80365	1.0964	0.804607	1.15221	1.1704	1.05393
TWAS21121517	1.11339	0.412883	1.12462	0.0868115	1.12145	1.18354	1.09457	1.06376	1.02022	1.12288	0.993414	0.411848	1.14588	0.308626	0.737105	1.17094	1.14094
TWAS21121519	1.07164	0.431394	1.06618	0.472944	1.08622	1.1323	1.11572	1.07451	1.06924	1.07658	0.949166	0.269535	1.07657	0.341598	0.661563	1.14716	1.10161
TWAS21121521	0.876241	0.812108	0.881745	0.887768	-0.136382	0.488817	0.0352671	0.810623	0.972827	0.888661	0.917771	0.768079	0.86025	0.643959	1.09052	0.861982	0.819447
TWAS21121522	1.07265	1.01222	1.05297	1.00581	1.04939	0.662811	0.235715	0.991672	1.11493	1.07556	1.14662	0.919537	1.02392	0.818601	1.17051	1.05692	1.05457
TWAS21121604	0.853969	0.786979	0.79067	0.851656	-0.163871	-0.100492	-0.0780809	0.852914	0.913798	0.902985	0.936838	0.58268	0.794618	0.822665	1.10431	0.830541	0.844952
TWAS21121605	1.09198	0.372035	1.10901	-0.0833202	1.10514	1.14656	1.11907	1.06954	1.01805	1.08958	0.963466	0.287022	1.10543	0.3355	0.655992	1.13909	1.1043
TWAS21121606	0.859149	0.184902	0.905135	-0.283544	-0.0938388	0.326519	0.163412	-0.181907	0.480173	0.896657	0.665822	-0.182117	0.883784	0.0870715	-0.231736	0.634953	0.900275
TWAS21121607	0.873419	0.837262	0.835159	0.888842	-0.273486	-0.141699	0.158177	0.835319	0.913997	0.848826	0.923812	0.627283	0.833248	0.653085	1.05843	0.749163	0.818822
TWAS21121608	1.08769	0.466551	1.07286	-0.328138	1.09533	1.14451	0.990881	1.07018	1.08494	1.08062	0.945362	0.335972	1.10045	0.342294	0.670656	1.14799	1.09888
TWAS21121609	1.06998	1.06367	1.03296	1.00869	1.05918	0.571851	0.267819	0.982761	1.04374	1.07126	1.16767	0.898054	1.04817	0.808395	1.17812	1.01133	1.04878
TWAS21121611	0.983598	0.17301	0.994232	-0.147712	1.03018	1.13093	1.12368	1.00367	0.876131	1.0099	0.87269	0.0229123	1.00396	0.30711	0.448398	0.915867	1.03255
TWAS21121613	1.06774	0.375834	1.04474	-0.255137	1.07483	0.587063	0.1872	0.16336	0.853762	1.07492	0.925843	0.291367	1.08377	0.394042	0.242305	0.730563	1.10803
TWAS21121615	1.11531	0.393985	1.11412	-0.349697	1.12377	1.21541	1.18286	1.08489	1.10831	1.10396	1.01532	0.329901	1.13011	0.369406	0.750113	1.18764	1.12557
TWAS21121616	1.10753	0.972369	1.11489	1.16686	1.09506	0.922492	1.02873	1.14285	1.07569	1.1008	1.17143	0.753228	1.10887	0.766733	1.15459	1.16495	1.04055
TWAS21121617	1.06744	0.37353	1.07859	-0.0943521	1.08991	0.731279	0.328496	0.150501	0.928677	1.08169	0.965863	0.205128	1.08589	0.246877	0.517994	0.943469	1.10652
TWAS21121618	0.960596	0.850882	0.98958	1.10101	0.305565	0.707035	0.963775	1.01408	0.968879	0.940937	0.995899	0.806471	0.973293	0.684876	1.08693	0.984971	0.79917
TWAS21121621	1.10949	0.965417	1.11805	1.16286	1.10909	0.945464	1.08786	1.14715	1.10907	1.10573	1.17704	0.820674	1.09157	0.77261	1.14858	1.16465	1.05154
TWAS21121622	1.1034	0.98401	1.12071	1.14464	1.09897	0.946376	1.14333	1.15106	1.17811	1.10025	1.15395	0.802459	1.09252	0.8006	1.14172	1.158	1.04941
TWAS21130104	1.07993	0.976779	1.09779	1.13614	1.08633	0.953258	1.02684	1.1245	1.14732	1.0695	1.14363	0.878503	1.06131	0.793028	1.14644	1.14658	1.02838
TWAS21130105	1.0468	0.389557	1.03129	-0.221796	1.07349	1.08412	1.05292	1.06016	1.0518	1.05755	0.928236	0.335861	1.06581	0.342945	0.687591	1.11179	1.08268
TWAS21130106	1.08802	0.932922	1.10769	1.14714	1.0865	0.914059	1.045	1.12811	1.0682	1.07454	1.14662	0.739465	1.07468	0.787519	1.12548	1.14166	1.02362
TWAS21130107	1.09173	0.941049	1.10223	1.16504	1.10247	0.990268	1.17358	1.14781	1.14201	1.08561	1.18421	0.75803	1.0768	0.746454	1.14655	1.15171	1.03848
TWAS21130109	1.04877	0.350525	1.04954	-0.0724957	1.05472	0.617096	0.168782	0.0873931	0.89574	1.06388	0.945905	0.180802	1.06597	0.290324	0.485205	0.983384	1.09461
TWAS21130112	1.03968	0.388233	1.02049	-0.152381	1.06765	0.521151	0.151973	0.120541	0.942448	1.05632	0.903279	0.245791	1.03937	0.278595	0.293402	0.690019	1.07669
TWAS21130113	0.84176	0.185234	0.869947	-0.363635	-0.165429	1.04518	1.11837	0.890552	0.872024	0.844016	0.676373	-0.149743	0.852524	0.144682	0.417255	0.832465	0.896807
TWAS21130114	0.962241	0.725154	0.9145	0.174203	1.00063	-0.174524	0.395485	0.656694	1.12973	0.922058	0.903135	0.507761	0.894949	0.565415	1.00002	0.958617	0.89885
TWAS21130115	1.06232	0.436796	1.04315	-0.367621	1.07725	1.10252	1.07368	1.05938	1.0714	1.06854	0.932778	0.43254	1.07344	0.281866	0.613031	1.10762	1.0774
TWAS21130117	1.09673	0.413457	1.11761	-0.120668	1.10867	1.16388	1.09405	1.07054	1.0284	1.0899	0.971744	0.34763	1.12418	0.333762	0.636277	1.14598	1.12294
TWAS21130118	1.08709	0.396798	1.05903	-0.300291	1.08775	1.13872	1.01146	1.06184	1.03796	1.07848	0.935269	0.381936	1.09087	0.296559	0.650735	1.12205	1.08141
TWAS21130119	1.12861	0.55432	1.11211	-0.247634	1.15597	1.10647	1.10731	1.10265	1.07427	1.11782	0.994831	0.420036	1.13649	0.410692	0.730704	1.19486	1.14733
TWAS21130121	0.964552	0.924432	0.986003	1.11464	0.108309	0.846063	1.03789	1.0303	1.04959	0.951345	0.967942	0.770835	0.930033	0.769471	1.10135	0.954547	0.821587
TWAS21130122	1.10049	0.992708	1.109	1.15856	1.11594	0.938055	1.16308	1.16195	1.16261	1.11019	1.20144	0.778619	1.08378	0.802867	1.1605	1.18379	1.0654
TWAS21130203	1.05751	0.425509	1.05211	-0.282136	1.07113	1.09082	1.05337	1.06227	1.06328	1.06699	0.935237	0.365585	1.06648	0.28227	0.644571	1.11399	1.08653
TWAS21130205	0.810171	0.187701	0.842158	-0.310026	-0.201526	0.331574	0.20452	-0.081395	0.729987	0.792131	0.583132	-0.144027	0.824914	0.137998	-0.073767	0.651969	0.852937
TWAS21130206	0.861811	0.215127	0.747252	-0.41136	-0.0800625	1.08301	0.994896	0.860354	0.820286	0.885135	0.582049	-0.110175	0.852203	-0.0368632	0.462067	0.851581	0.874505
TWAS21130207	1.07716	1.02313	1.05677	1.13489	1.07954	0.93131	1.05035	1.13851	1.14586	1.07405	1.13658	0.811574	1.05728	0.821389	1.16036	1.13308	1.04402
TWAS21130209	1.07617	0.390762	1.0959	0.21881	1.0994	1.18312	1.17156	1.07293	1.09189	1.08803	0.927331	0.251387	1.09186	0.480048	0.709648	1.1432	1.10623
TWAS21130211	0.975519	0.247084	0.980407	-0.157177	-0.124719	1.13827	1.14778	0.986262	0.851126	0.953766	0.811062	0.161124	0.981673	0.137823	0.462003	0.982207	0.972309
TWAS21130212	1.0655	0.356415	1.07407	-0.296533	1.07957	0.888605	0.199976	0.0850039	0.838717	1.07534	0.936859	0.168534	1.07015	0.21182	0.453159	0.944609	1.1036
TWAS21130213	1.07335	0.965036	1.09104	0.997707	1.03736	0.579423	0.54491	0.942425	1.06889	1.07214	1.17717	0.835362	1.04741	1.41838	1.15942	1.09251	1.03607
TWAS21130216	1.05842	0.29186	1.08103	0.339773	1.07848	0.643681	0.181082	0.241782	0.826127	1.07942	0.946335	0.155608	1.08552	0.216201	0.46386	0.977103	1.10968
TWAS21130217	1.10905	0.953817	1.12424	1.17152	1.1111	0.938111	1.02714	1.15689	1.09618	1.10009	1.17613	1.1708	1.10391	0.782749	1.16371	1.16701	1.04758
TWAS21130222	1.05951	0.412887	1.04497	-0.125858	1.07803	0.685987	0.144753	0.308402	0.898214	1.07722	0.938815	0.256798	1.06895	0.305286	0.375736	0.724721	1.0924
TWAS21130302	1.06487	0.365723	1.04516	-0.0651201	1.09023	1.08088	1.03418	1.06653	1.0044	1.06587	0.939304	0.337977	1.09123	0.325364	0.626868	1.09935	1.08982
TWAS21130303	1.06419	0.975995	1.02951	1.18037	1.06182	0.844788	1.06733	1.14317	1.07385	1.04196	1.127	0.799739	1.03712	0.807845	1.15654	1.10197	1.03809
TWAS21130304	1.08517	0.913172	1.10624	1.17985	1.06396	1.06786	1.02349	1.1415	1.06239	1.08488	1.14872	0.725156	1.08287	0.755033	1.15634	1.15042	1.02296
TWAS21130306	1.03298	0.325047	1.02981	0.00313395	1.06919	0.568646	0.191866	0.0815763	0.895696	1.04483	0.921401	0.253956	1.04203	0.153328	0.166736	0.66716	1.07004
TWAS21130308	0.838676	0.781962	0.786642	0.819137	-0.239587	-0.2061	0.165402	0.864356	0.801093	0.817307	0.87478	1.07663	0.815396	0.778559	1.01667	0.732278	0.783634
TWAS21130311	1.06025	0.348444	1.06934	-0.329969	1.08579	0.735418	0.28789	0.161671	0.945212	1.0736	0.905055	0.179823	1.06471	0.270392	0.465327	0.937264	1.10018
TWAS21130312	0.891325	0.78245	0.902034	1.07569	-0.200697	0.692169	0.986198	0.972871	0.887708	0.890294	0.895297	0.630196	0.894821	0.657186	1.04817	0.873721	0.77146
TWAS21130313	0.846673	0.791644	0.752377	1.04367	-0.10599	0.611061	0.888948	0.975053	0.897954	0.83049	0.818496	0.69618	0.817001	0.588745	0.984556	0.809382	0.768692
TWAS21130314	1.10376	0.465182	1.12078	-0.248674	1.11387	1.16712	1.09201	1.06495	1.03262	1.10513	0.979598	0.351846	1.12347	0.327348	0.723847	1.15846	1.13217
TWAS21130315	1.07917	1.01697	1.04195	1.03025	1.05837	0.52923	0.334513	0.98307	1.06701	1.08059	1.16766	0.790584	1.05032	0.817223	1.19156	1.01006	1.07163
TWAS21130316	1.10196	0.418747	1.11798	-0.25043	1.12453	1.17364	1.09248	1.0774	1.03949	1.10996	0.990868	0.298333	1.126	0.28942	0.69302	1.15667	1.11963
TWAS21130317	0.857613	0.864832	0.758616	0.888818	-0.243306	-0.175397	-0.00142873	0.899571	0.767886	0.878114	0.91343	1.40383	0.731474	1.04589	1.10808	0.744408	0.819071
TWAS21130318	0.928548	0.815073	0.932085	1.11737	0.178529	0.801014	0.970851	1.02479	0.934788	0.932365	0.965953	0.782443	0.929465	0.713354	1.10602	0.940672	0.84014
TWAS21130319	0.872817	0.826879	0.914371	0.865771	-0.179708	-0.114019	0.199595	0.879856	0.943582	0.874504	0.925361	1.2749	0.879903	0.660696	1.09517	0.889721	0.810051
TWAS21130321	1.01716	0.203039	1.00287	-0.504144	1.06717	0.711126	0.200795	0.0892772	0.952713	1.05433	0.874151	0.152958	1.03759	0.285011	0.168893	0.685367	1.08788
TWAS21130324	1.08871	0.42539	1.06514	-0.262897	1.10093	1.14076	0.973099	1.04678	1.01675	1.08199	0.953055	0.321732	1.10383	0.387618	0.640502	1.12991	1.10536
TWAS21130402	1.01843	0.346905	0.99345	-0.219647	1.07445	0.502791	0.244042	0.136611	0.937745	1.05644	0.889663	0.212853	1.05166	0.235146	0.0925846	0.686423	1.08728
TWAS21130403	1.06369	0.987233	1.05424	1.16962	1.07711	0.884121	1.1388	1.14382	1.14862	1.05417	1.15599	0.841394	1.0494	0.793528	1.16379	1.11034	1.05278
TWAS21130404	1.0866	0.458231	1.08202	-0.23516	1.11621	1.11581	1.01876	1.07012	1.05467	1.09044	0.946284	0.341894	1.09119	0.366445	0.701919	1.16679	1.11776
TWAS21130407	1.05532	0.968851	1.02394	1.17271	1.05665	0.842482	0.993843	1.13528	1.05336	1.05338	1.15486	0.755601	1.05139	0.782879	1.13117	1.08483	1.03773
TWAS21130409	0.911355	0.804177	0.964452	0.904721	-0.183898	0.307554	0.346217	0.899573	0.860971	0.876986	0.901957	0.872066	0.839307	0.630621	1.10953	0.887986	0.791824
TWAS21130413	1.08621	0.461761	1.08755	0.230952	1.09912	1.11269	1.01682	1.07943	1.03178	1.09157	0.936802	0.3608	1.10545	0.323823	0.692085	1.14447	1.11437
TWAS21130416	0.949011	0.273853	0.96283	-0.357375	-0.162758	1.084	1.09668	0.953668	0.887492	0.913521	0.804948	0.169146	0.976503	0.228688	0.367185	0.9643	0.967962
TWAS21130419	1.11482	0.994327	1.11354	1.04472	1.06948	0.525363	0.344963	0.978578	1.06694	1.09179	1.21468	1.53903	1.08738	0.796773	1.14099	1.0974	1.07448
TWAS21130422	0.918772	0.225015	0.917657	-0.0720256	-0.0914706	1.13433	1.11604	0.912119	0.951005	0.910004	0.756386	0.0907815	0.926652	0.0203201	0.536761	0.925448	0.916199
TWAS21130423	1.08129	1.03197	1.05491	1.1966	1.08809	0.912303	1.02335	1.15618	1.17246	1.08385	1.16189	0.822542	1.06166	0.893235	1.17977	1.15501	1.07728
TWAS21130424	1.10334	0.471686	1.11164	-0.228604	1.11196	1.1607	1.08711	1.08051	1.01817	1.10587	0.977322	0.321907	1.12383	0.337558	0.677588	1.16844	1.12365
TWAS21130503	0.83721	0.711676	0.760502	1.01804	-0.173256	0.668507	0.811724	0.936128	0.85042	0.830714	0.815373	0.465333	0.825327	0.629601	0.931782	0.834682	0.764894
TWAS21130511	0.991295	0.895451	0.988516	0.934568	0.933969	0.486564	0.173149	0.889965	0.986639	0.987172	1.04589	0.873895	0.971367	0.770749	1.1372	0.944536	0.951767
TWAS21130516	0.910131	1.01068	0.798756	0.93949	-0.192393	-0.108636	0.347126	0.938518	0.874654	0.895056	0.957572	1.46262	0.779244	1.04432	1.1234	0.823643	0.872954
TWAS21130519	1.10311	0.428519	1.12638	-0.28922	1.11297	1.18616	1.03977	1.04918	1.04052	1.10335	0.979479	0.320828	1.1202	0.341142	0.728632	1.17667	1.12641
TWAS21130521	1.06912	0.969657	1.04362	1.1405	1.075	0.902841	0.961524	1.13947	1.14179	1.06936	1.12179	0.801752	1.05028	0.801195	1.13707	1.12712	1.04551
TWAS21130522	1.11154	0.964923	1.12836	1.18466	1.10655	0.978193	1.07793	1.15926	1.10187	1.10317	1.1838	0.858187	1.10311	0.791405	1.16698	1.1693	1.06114
TWAS21130523	1.0721	0.987906	1.00567	1.20665	1.0814	0.853124	0.950514	1.13975	1.07472	1.06277	1.13373	0.728672	1.04477	0.913354	1.14905	1.10421	1.02477
TWAS21130524	1.10182	0.427997	1.1078	-0.301505	1.11473	1.21692	1.16178	1.08286	1.08795	1.1102	1.00459	0.253686	1.11222	0.312082	0.729313	1.17462	1.12332
TWAS21130602	1.05052	0.968455	1.00466	0.993748	1.03002	0.627451	0.336846	1.0157	1.02464	1.06767	1.15196	0.878759	1.01781	0.810405	1.15562	1.02963	1.05201
TWAS21130603	1.07625	0.44849	1.05748	0.242858	1.08708	1.10362	1.16389	1.07168	1.06838	1.07452	0.950644	0.329919	1.08646	0.310808	0.69556	1.14583	1.09994
TWAS21130604	1.11054	0.431487	1.11206	-0.248065	1.11838	1.19267	1.20157	1.06763	1.08928	1.1074	0.989175	0.325616	1.12673	0.300569	0.735967	1.16742	1.13158
TWAS21130605	1.03863	0.391512	1.02175	-0.228703	1.06201	0.588942	0.175763	0.279039	0.873917	1.05638	0.885031	0.400287	1.05946	0.324345	0.146734	0.588801	1.08476
TWAS21130606	1.05803	0.992389	1.04443	1.02135	1.05798	0.506307	0.334278	1.00958	1.11172	1.06643	1.13514	0.85409	1.02646	0.835544	1.18866	1.01202	1.05278
TWAS21130611	1.06579	0.347433	1.08478	-0.284386	1.09291	0.785895	0.191288	0.393542	0.924039	1.07897	0.977219	0.165287	1.07601	0.1816	0.487755	0.97972	1.11072
TWAS21130612	1.0838	0.456509	1.04721	-0.183821	1.08994	1.10959	0.893689	1.0475	1.00165	1.07961	0.939299	0.395794	1.09974	0.377468	0.642651	1.1285	1.09943
TWAS21130615	1.09883	0.439557	1.06653	-0.109635	1.10359	1.14809	0.980875	1.06801	1.04004	1.09182	0.992952	0.388115	1.11637	0.27103	0.688951	1.14109	1.11223
TWAS21130617	0.867244	0.105021	0.913495	-0.367119	-0.114572	1.06142	1.06883	0.928417	0.765674	0.853382	0.607488	-0.0633907	0.884876	-0.0251296	0.401867	0.849385	0.854642
TWAS21130618	1.06368	0.998919	1.07265	1.12837	1.07167	0.958157	1.07735	1.11937	1.14361	1.05228	1.15668	0.873428	1.04741	0.810353	1.11098	1.10687	1.00479
TWAS21130621	1.06584	0.952709	1.08859	1.00508	1.06176	0.713707	0.548374	0.97557	1.11887	1.06272	1.14861	0.765608	1.04348	0.772254	1.1665	1.10785	1.05022
TWAS21130622	1.07907	0.975738	1.07993	0.978717	1.06662	0.722311	0.225053	0.93631	1.13829	1.08978	1.17864	0.896846	1.0566	0.816039	1.16084	1.10933	1.05713
TWAS21130623	1.0806	0.980081	1.09111	0.988655	1.07239	0.646097	0.354599	0.986139	1.12987	1.07781	1.18154	0.758786	1.05997	0.808575	1.1634	1.11944	1.06013
TWAS21130624	1.10136	0.471471	1.11734	-0.133765	1.11943	1.20709	1.20058	1.08252	1.09864	1.10293	0.98678	0.360557	1.11673	0.294744	0.725113	1.16694	1.13059
TWAS21130701	0.927521	0.805765	0.925848	0.888907	-0.203183	0.317724	0.183202	0.877032	0.869206	0.935298	0.955868	0.596519	0.897654	0.665884	1.09989	0.883053	0.790468
TWAS21130711	1.05768	0.297707	1.03549	-0.102709	1.07004	0.655975	0.124751	0.0969735	0.881866	1.06611	0.916216	0.27225	1.06905	0.226005	0.289916	0.726367	1.09741
TWAS21130713	0.914562	0.834795	0.929716	0.90044	-0.2005	0.0597637	0.212013	0.896864	0.907039	0.897163	0.953787	0.831705	0.896891	0.705792	1.11405	0.867076	0.851516
TWAS21130716	1.06359	0.322821	1.04216	-0.117798	1.0664	0.638231	0.158097	0.060463	0.888819	1.0607	0.933819	0.258709	1.07211	0.264253	0.285995	0.76191	1.09566
TWAS21130717	0.893731	0.830525	0.781452	1.06115	-0.158833	0.632609	0.954136	0.969276	0.876764	0.882751	0.870837	1.0018	0.822647	0.849038	1.05929	0.857122	0.819212
TWAS21130719	1.08617	1.00378	1.0564	1.15829	1.08229	0.893974	1.01176	1.15019	1.10752	1.07924	1.15606	0.78115	1.07523	0.828016	1.15618	1.12475	1.05541
TWAS21130721	1.10368	0.375847	1.10718	-0.247715	1.11091	1.15373	1.11837	1.09564	1.03026	1.10472	1.0233	0.276386	1.12947	0.60043	0.718296	1.17271	1.12422
TWAS21130723	0.87105	0.20422	0.89936	-0.502814	-0.150107	1.09294	1.08336	0.914066	0.868802	0.866396	0.650139	-0.158827	0.856388	-0.00084201	0.443747	0.875192	0.853895
TWAS21130724	1.0967	1.01138	1.11112	1.17511	1.0999	0.987233	1.14179	1.13228	1.16395	1.09002	1.19584	0.798102	1.07258	0.827197	1.16751	1.1641	1.03791
TWAS21130802	0.817773	0.151398	0.832523	-0.576886	-0.0848474	0.998665	0.962729	0.854431	0.663709	0.820593	0.356991	-0.227931	0.80525	-0.142661	0.29364	0.78082	0.759176
TWAS21130803	1.0725	0.386911	1.08954	-0.275871	1.07932	0.553166	0.166087	-0.0506321	0.853509	1.07576	0.951309	0.152028	1.07767	0.274497	0.557322	0.999357	1.11584
TWAS21130809	0.879345	0.156242	0.88149	-0.403065	-0.0437726	1.13494	1.12696	0.944362	0.872097	0.890071	0.702609	-0.130461	0.902572	-0.103846	0.486661	0.868961	0.908826
TWAS21130811	1.04223	0.356918	1.01929	0.200342	1.06498	0.534981	0.205733	0.10514	0.863129	1.05901	0.886019	0.284151	1.05527	0.209785	0.31768	0.742258	1.08833
TWAS21130816	1.11512	0.431359	1.12081	-0.13818	1.1223	1.18535	1.06453	1.06823	1.05712	1.12012	1.01021	0.35223	1.13434	0.398071	0.732926	1.17935	1.12857
TWAS21130818	0.924278	0.267843	0.950158	-0.0840792	0.274709	1.13606	1.1431	0.956965	0.933872	0.934946	0.699821	-0.0808582	0.966082	0.625103	0.496166	0.95135	0.948551
TWAS21130819	0.863421	-0.00437765	0.825406	-0.350194	0.147791	0.428311	0.465138	0.300893	0.530911	0.831419	0.674306	-0.12154	0.83355	0.0759458	-0.145748	-0.00692867	0.86865
TWAS21130821	1.04865	0.990803	1.01087	1.00191	1.01574	0.699954	0.339389	0.970312	1.02109	1.0281	1.11864	0.716558	0.997638	0.816096	1.16174	0.968737	1.03648
TWAS21130822	1.0645	0.994613	1.09114	1.13014	1.06897	0.854277	1.10431	1.10775	1.12186	1.07545	1.09093	0.873848	1.05179	0.814978	1.10828	1.12206	0.976602
TWAS21130823	0.953272	0.924115	0.990461	1.11276	-0.0970664	0.813501	1.06031	1.00253	1.05578	0.946956	0.987961	0.741507	0.937929	0.774832	1.09282	0.967188	0.851943
TWAS21130824	1.09296	1.0048	1.10085	1.00696	1.07414	0.603987	0.371533	0.963221	1.10559	1.086	1.1783	0.777531	1.06395	0.825863	1.1686	1.10863	1.07633
TWAS21130902	0.810643	0.110345	0.82075	-0.272345	-0.25222	0.599964	0.18199	-0.189372	0.57218	0.861423	0.672147	-0.145616	0.836982	0.173879	-0.107363	0.563556	0.871117
TWAS21130903	1.07936	0.397712	1.06254	-0.248833	1.09909	1.14678	0.870988	1.05392	1.0063	1.08182	0.975047	0.316414	1.10786	0.322623	0.622175	1.12114	1.10553
TWAS21130909	1.05729	0.973038	1.07115	0.997736	1.05504	0.494929	0.301914	0.963752	1.09235	1.05901	1.14399	0.75651	1.04509	0.835106	1.18375	1.12132	1.05201
TWAS21130912	1.10372	0.427832	1.1097	-0.305141	1.12009	1.13274	1.05476	1.07305	1.03145	1.09857	0.992316	0.317476	1.11761	0.279246	0.751424	1.15144	1.11175
TWAS21130917	1.06855	0.443736	1.0514	-0.392036	1.09123	1.07914	1.11138	1.06042	1.07649	1.06721	0.945959	0.392776	1.06254	0.354889	0.651615	1.11907	1.08433
TWAS21130918	1.09264	0.946684	1.10545	1.14985	1.09055	0.932193	1.04526	1.13252	1.05889	1.08471	1.18209	0.788189	1.09896	0.764012	1.12651	1.15874	1.03002
TWAS21130921	0.864059	-0.0205798	0.902192	-0.331374	-0.166457	0.346932	-0.122716	-0.185152	0.551443	0.872737	0.729618	-0.0644526	0.869983	-0.0841739	-0.182232	0.642696	0.903194
TWAS21130922	0.912313	0.777754	0.962799	1.06455	-0.0623396	0.749264	0.951673	0.999954	0.941813	0.93727	0.916444	0.748521	0.905676	0.637608	1.02279	0.903461	0.7458
TWAS21130923	0.869297	0.24658	0.79751	-0.342493	-0.0539566	1.05753	1.04748	0.947701	0.801545	0.843427	0.641963	-0.100605	0.808841	0.0817212	0.338285	0.865394	0.890681
TWAS21131001	0.88491	0.871007	0.781517	1.06599	0.253358	0.691814	0.929974	0.980493	0.934865	0.878929	0.921507	0.73361	0.850045	0.644103	1.05363	0.838391	0.813187
TWAS21131002	1.07877	0.952135	1.09402	0.978602	1.04892	0.62497	0.417977	0.93886	1.03198	1.08836	1.17805	0.772467	1.05933	0.801052	1.15662	1.11439	1.04254
TWAS21131003	1.0827	0.406321	1.05223	-0.391403	1.10249	1.17436	1.05559	1.05656	1.07813	1.08362	0.934629	0.359011	1.09582	0.386542	0.666981	1.1544	1.09684
TWAS21131006	1.08985	0.964128	1.10474	1.194	1.08736	0.956139	1.10549	1.15935	1.09222	1.09256	1.16129	0.753394	1.08302	0.773753	1.16912	1.15466	1.06238
TWAS21131007	1.0574	0.413413	1.08216	-0.476711	1.07762	1.12475	1.06912	1.0228	1.02985	1.03477	0.923912	0.245746	1.05429	0.276669	0.653161	1.10332	1.0874
TWAS21131009	0.857404	0.164808	0.879491	-0.333569	-0.143948	1.08534	1.06173	0.877432	0.891823	0.856509	0.654302	-0.046219	0.875652	0.0566853	0.366162	0.881276	0.878035
TWAS21131011	1.03832	0.979495	1.01075	1.15248	1.0519	0.746502	1.11616	1.12055	1.06888	1.036	1.13025	1.0377	1.03442	0.83818	1.12942	1.05714	1.01953
TWAS21131013	1.09144	0.431407	1.10698	-0.263446	1.09911	1.16065	1.06701	1.06896	1.017	1.10064	0.969068	0.29185	1.12119	0.308788	0.697809	1.14837	1.11909
TWAS21131015	0.955595	0.879534	0.970905	0.92378	-0.17	0.349678	0.248545	0.876032	0.935439	0.934022	1.00026	0.876534	0.885479	0.686725	1.12603	0.920932	0.83876
TWAS21131016	1.08177	0.432631	1.0636	-0.322723	1.10744	1.16461	1.01195	1.07301	1.07725	1.0927	0.960117	0.388604	1.10154	0.323961	0.720994	1.14531	1.10365
TWAS21131017	1.08351	0.96337	1.04248	1.1503	1.08152	0.932368	0.872234	1.13333	1.09114	1.07379	1.15601	0.865337	1.07635	0.815162	1.13562	1.1186	1.05123
TWAS21131018	1.07301	0.335866	1.07705	-0.220939	1.07962	0.600123	0.228952	-0.180774	0.85745	1.07457	0.964836	0.280637	1.08954	0.0494273	0.519087	0.980309	1.09906
TWAS21131019	0.855789	0.278208	0.85089	-0.324689	-0.148461	1.01733	1.12764	0.94389	0.905623	0.870283	0.690588	-0.0483789	0.850121	-0.053652	0.402968	0.857544	0.88817
TWAS21131021	1.10633	0.527882	1.1183	-0.260349	1.11791	1.18504	1.03071	1.05051	1.00693	1.11378	0.981226	0.271484	1.12843	0.289578	0.717416	1.16154	1.1189
TWAS21131022	1.08655	0.390438	1.0922	-0.246361	1.11645	1.17196	1.2141	1.07126	1.10446	1.09658	0.962783	0.251021	1.10568	0.309895	0.7141	1.14627	1.11243
TWAS21131023	1.08688	0.991356	1.05279	1.16683	1.07588	0.944521	0.983368	1.13787	1.10758	1.06991	1.17778	0.864534	1.07472	0.809292	1.14419	1.10997	1.05185
TWAS21131024	0.881519	-0.0696735	0.91866	-0.23767	-0.215179	1.0613	1.0455	0.91336	0.841168	0.890672	0.647586	-0.163323	0.939173	0.0184277	0.303625	0.907381	0.919821
TWAS21131103	0.850052	0.790113	0.78468	1.03756	-0.144826	0.640356	0.891955	0.959974	0.870866	0.781872	0.853139	0.570704	0.846131	0.758428	0.990621	0.84574	0.791394
TWAS21131106	1.10025	0.414749	1.11649	-0.302206	1.10713	1.16566	1.08885	1.06889	1.00727	1.10561	0.989416	0.416792	1.12619	0.365826	0.674224	1.16471	1.11738
TWAS21131109	1.07408	0.422488	1.0643	-0.266767	1.09779	1.16115	1.07027	1.04061	1.09103	1.07139	0.939181	0.331176	1.0811	0.374948	0.675771	1.12764	1.08987
TWAS21131112	1.09009	0.970489	1.10782	1.00978	1.06581	0.682849	0.335025	0.991759	1.05347	1.10639	1.19493	0.851356	1.08241	0.779396	1.17315	1.13398	1.05369
TWAS21131114	1.04233	0.340255	1.02787	-0.40916	1.05894	0.600192	0.178215	0.42025	0.85464	1.04902	0.907995	0.252184	1.05642	0.230111	0.0227419	0.593998	1.08545
TWAS21131116	1.10207	0.987422	1.117	1.16727	1.10861	0.936516	1.01558	1.13783	1.1035	1.10091	1.16432	0.798541	1.09229	0.788356	1.13502	1.15662	1.04172
TWAS21131117	1.07942	0.431892	1.06822	-0.130737	1.10579	1.12827	1.08903	1.06278	1.09847	1.07549	0.965585	0.388535	1.08989	0.371657	0.64881	1.14371	1.09745
TWAS21131118	1.07806	0.9953	1.0376	1.15246	1.06306	0.903998	0.991685	1.12813	1.07537	1.06822	1.13061	0.833925	1.06465	0.806698	1.13513	1.10177	1.04056
TWAS21131122	1.09479	0.979524	1.10775	1.14062	1.09824	0.936608	1.24232	1.13839	1.14686	1.09554	1.18161	0.848644	1.09087	0.782502	1.13535	1.16695	1.0387
TWAS21131123	1.06758	0.38051	1.09063	-0.342522	1.07882	0.67683	0.193038	0.303115	0.854456	1.07714	0.95936	0.239367	1.07442	0.316386	0.464771	0.982456	1.10638
TWAS21131124	1.11453	0.438032	1.11555	-0.183854	1.13478	1.21071	1.20058	1.0826	1.12307	1.1145	1.00196	0.344474	1.11975	0.595815	0.739735	1.19202	1.14334
TWAS21131202	1.10401	0.42672	1.12627	-0.0698347	1.10491	1.18505	1.09138	1.06393	1.0049	1.10947	0.995774	0.293727	1.13912	0.309679	0.731652	1.14732	1.11999
TWAS21131205	1.04691	0.991473	1.00982	0.989089	1.02857	0.584105	0.315726	0.983519	1.02221	1.05316	1.10924	0.86518	1.02712	0.831936	1.14421	1.00685	1.03193
TWAS21131206	1.09303	0.971752	1.1065	1.13689	1.09666	0.914452	1.13657	1.13227	1.1349	1.08442	1.1426	0.809471	1.07484	0.788842	1.13025	1.13961	1.02737
TWAS21131211	0.907295	0.793734	0.915553	1.09432	-0.241016	0.755952	1.02442	0.959644	0.955692	0.876016	0.938741	0.709285	0.894311	0.694091	1.059	0.929005	0.736472
TWAS21131213	0.945792	0.210439	0.881706	-0.301566	-0.077231	1.1204	1.04127	0.986892	0.839724	0.930467	0.786485	-0.0459003	0.948687	0.125209	0.456991	0.951426	0.952441
TWAS21131215	1.10532	0.428701	1.12109	0.252753	1.12344	1.23379	1.17355	1.06427	1.09351	1.1116	0.991613	0.261563	1.11744	0.304058	0.745158	1.17249	1.13821
TWAS21131217	0.937481	0.852746	0.962848	1.09662	0.104603	0.826729	0.936154	1.00545	0.922563	0.911783	0.96386	0.71632	0.899667	0.668822	1.04762	0.915872	0.781101
TWAS21131218	0.91946	0.241101	0.97099	-0.119209	-0.159506	1.15083	1.12309	0.974833	0.882412	0.946244	0.776381	0.131457	0.957513	0.0838129	0.479513	0.942198	0.94348
TWAS21131221	1.01492	0.901278	1.01599	0.957388	-0.112283	0.510752	0.186515	0.91179	0.906598	0.999102	1.05557	1.52484	0.957355	0.747656	1.19357	0.991737	0.918277
TWAS21131223	1.06169	0.379566	1.07511	-0.325933	1.06929	0.765192	0.241506	0.187729	0.874296	1.0793	0.926457	0.103067	1.07438	0.0928198	0.500069	0.986088	1.09494
TWAS21131224	1.05853	0.379865	1.07556	0.204524	1.07049	0.653862	0.159268	0.0491868	0.844023	1.06928	0.954437	0.238235	1.07973	0.229742	0.504081	0.966208	1.09335
TWAS21131305	1.0898	0.420284	1.10332	-0.184251	1.10376	1.15691	1.19928	1.07287	1.07769	1.09039	0.936113	0.336462	1.10846	0.348431	0.676097	1.15993	1.11032
TWAS21131306	1.03003	1.00006	1.00913	0.990507	1.02538	0.673874	0.612106	0.985144	1.08254	1.04159	1.09535	0.922981	0.980175	0.887074	1.14284	1.00677	1.0061
TWAS21131307	0.869322	0.832917	0.802713	1.05526	0.354396	0.746123	0.742501	0.950543	0.903766	0.872934	0.895923	0.539952	0.84757	0.61501	1.03954	0.856316	0.801461
TWAS21131311	1.07208	0.990175	1.02615	1.16747	1.06342	0.838141	0.940422	1.14597	1.06711	1.06527	1.13726	0.845089	1.05438	0.846092	1.15651	1.1096	1.04296
TWAS21131312	1.09646	0.974091	1.10285	1.00079	1.06566	0.626647	0.29634	1.01131	1.06462	1.09897	1.17742	0.90521	1.06028	0.826713	1.186	1.13695	1.05539
TWAS21131314	0.868327	0.033343	0.748973	-0.247392	-0.17002	1.03423	1.01925	0.956302	0.887568	0.886464	0.381408	-0.128807	0.872154	0.224116	0.317242	0.847917	0.870053
TWAS21131315	1.07549	0.931263	1.08757	0.98186	1.05062	0.712829	0.267073	0.940136	1.03354	1.07573	1.13903	1.14406	1.05746	0.794937	1.15377	1.10896	1.03306
TWAS21131317	1.06795	0.986356	1.01814	1.18063	1.06349	0.867759	1.02487	1.15476	1.05583	1.0699	1.17535	0.85456	1.05301	0.796687	1.14133	1.11057	1.04919
TWAS21131318	1.09279	0.996522	1.11294	1.1452	1.09843	0.923044	1.14043	1.14318	1.15954	1.08197	1.18181	0.836603	1.08871	0.843852	1.14464	1.15971	1.0307
TWAS21131319	0.900685	0.867624	0.902822	0.899825	-0.13331	0.355884	0.328026	0.892497	0.951547	0.89427	0.981101	0.967967	0.874453	0.773199	1.0913	0.839876	0.828252
TWAS21131322	1.1083	0.927322	1.11791	1.19116	1.08767	0.984966	1.08321	1.14276	1.07795	1.09136	1.20436	0.965487	1.09423	0.735404	1.1558	1.16089	1.03455
TWAS21131323	0.92307	0.738465	0.935455	1.09585	-0.115095	0.601375	0.962645	1.01254	0.874626	0.941154	0.899077	0.604128	0.906867	0.560136	1.06344	0.871799	0.759483
TWAS21131324	0.887031	0.823881	0.722097	1.06966	-0.205806	0.679055	0.864394	0.963153	0.902327	0.894507	0.893699	0.898981	0.877641	0.794862	1.03674	0.84383	0.827854
TWAS21131401	1.07338	0.3762	1.07588	-0.258586	1.1045	0.788258	0.136613	-0.124098	0.942775	1.09266	0.953345	0.232654	1.07598	0.257429	0.444618	0.93229	1.11087
TWAS21131403	1.05369	0.375118	1.03099	-0.292237	1.06929	0.690482	0.160748	0.127358	0.853209	1.06376	0.889351	0.343001	1.06914	0.263557	0.16337	0.764131	1.09541
TWAS21131404	1.06694	1.03302	1.04158	1.12396	1.08062	0.885883	1.07363	1.13302	1.15738	1.06176	1.15239	0.841002	1.05202	0.805634	1.15875	1.11539	1.04646
TWAS21131405	1.03952	1.01314	1.02459	0.988917	1.02767	0.527052	0.287509	0.985374	1.07899	1.03521	1.13776	0.791103	1.00575	0.843845	1.14384	0.988673	1.03208
TWAS21131406	0.914567	0.79709	0.931606	0.892328	-0.158823	0.429025	0.270095	0.807851	0.827697	0.899186	0.919664	0.528719	0.872608	0.631113	1.10997	0.844709	0.760659
TWAS21131407	1.06821	0.960283	1.08605	0.981648	1.0533	0.702617	0.364963	0.936565	1.0185	1.06322	1.14243	0.742829	1.04175	0.747173	1.14321	1.09585	1.02362
TWAS21131415	0.918948	0.849803	0.842519	1.10993	-0.133721	0.786234	0.991714	1.01571	0.973521	0.925067	0.965879	0.796049	0.910167	0.85231	1.13845	0.923935	0.861006
TWAS21131417	1.05678	0.981486	1.03134	1.01997	1.03845	0.238595	0.369825	1.02171	1.04881	1.06398	1.16716	0.826834	1.04992	0.814896	1.18653	1.02522	1.06374
TWAS21131418	0.910589	0.170111	0.92466	-0.264597	-0.576886	0.124782	0.142465	-0.205889	0.517766	0.916461	0.733475	-0.11793	0.900726	0.0569507	0.184119	0.740382	0.967484
TWAS21131419	1.08108	0.951081	1.1122	1.17165	1.07491	0.875583	1.11367	1.12767	1.06892	1.06793	1.16354	0.82593	1.07233	0.790125	1.14651	1.14116	1.03747
TWAS21131422	1.08868	0.973526	1.10105	1.01866	1.07318	0.758435	0.417126	0.952493	1.11588	1.08644	1.15204	0.852872	1.05251	0.835892	1.17248	1.11067	1.04693
TWAS21131423	1.02797	0.471718	1.03959	-0.576886	1.06375	1.1034	1.07556	0.997453	1.04704	1.06196	0.866101	0.166248	1.05472	0.235183	0.617215	1.09109	1.07125
TWAS21131424	0.853013	0.780145	0.773237	1.06673	0.238905	0.6471	0.869413	0.936421	0.919188	0.851992	0.886179	0.55655	0.848446	0.724029	1.01615	0.841508	0.792896
TWAS21131503	0.855051	0.0496915	0.788449	-0.501078	0.156632	0.994611	1.03668	0.92363	0.726909	0.826526	0.639931	-0.205926	0.825802	-0.281371	0.331979	0.831184	0.866668
TWAS21131505	1.04623	0.326485	1.06386	0.153694	1.06113	0.645338	0.262232	0.121755	0.842306	1.0611	0.88082	0.149607	1.05906	0.234728	0.503622	0.962334	1.09694
TWAS21131506	1.0676	0.381801	1.08263	-0.135808	1.07794	0.712752	0.208965	0.231041	0.833733	1.05933	0.941699	0.216009	1.08206	0.238127	0.452995	0.977555	1.09749
TWAS21131512	1.10261	0.98199	1.12369	1.17641	1.1029	0.909004	1.0918	1.15621	1.09034	1.09918	1.1725	0.777682	1.08968	0.779579	1.16384	1.16629	1.04831
TWAS21131513	1.08012	0.393933	1.05246	-0.0554086	1.09537	1.11959	0.958415	1.08759	1.02459	1.07975	0.985738	0.360405	1.0965	0.317665	0.665295	1.12726	1.09506
TWAS21131514	1.072	1.00586	1.0435	1.02083	1.05828	0.663656	0.253655	1.00007	1.11058	1.067	1.14452	0.813211	1.02789	0.842101	1.17379	1.03535	1.05577
TWAS21131518	1.07916	0.98651	1.03975	1.15418	1.06713	0.873811	1.02717	1.13628	1.08514	1.05653	1.13937	0.817829	1.05899	0.811903	1.16049	1.10963	1.03067
TWAS21131519	1.08773	0.410777	1.0966	-0.223921	1.09735	1.12396	1.14306	1.08115	1.01081	1.08731	0.984443	0.27865	1.11061	0.292545	0.682044	1.12553	1.10899
TWAS21131522	1.07673	0.416355	1.05449	-0.275945	1.08128	1.11009	1.00609	1.06379	1.01978	1.07476	0.927268	0.350722	1.10252	0.34474	0.647245	1.13182	1.0983
TWAS21131603	0.929997	0.817964	0.964347	0.893878	0.0173933	0.0310155	0.228804	0.774093	0.915737	0.922509	0.931475	0.810124	0.897417	0.636813	1.11092	0.887611	0.824194
TWAS21131605	0.84487	-0.144528	0.642692	-0.463796	-0.273095	0.965108	0.950787	0.825523	-0.107383	0.694197	0.590033	-0.490511	0.907397	-0.0898676	-0.140012	0.583372	0.768615
TWAS21131606	1.02598	0.991868	1.00529	1.09071	1.07536	0.874452	0.95395	1.07145	1.08357	1.01012	1.08986	0.769937	1.00481	0.799353	1.09718	1.05471	0.992736
TWAS21131609	1.08589	0.412291	1.10906	-0.0179091	1.09183	1.11192	1.10685	1.07825	1.03265	1.08127	0.968131	0.324965	1.11219	0.283811	0.680486	1.13744	1.10373
TWAS21131611	1.09382	0.479044	1.10524	-0.172031	1.17395	1.20962	1.19506	1.1084	1.13803	1.10094	1.0349	0.289863	1.12828	0.35239	0.756301	1.15514	1.11561
TWAS21131613	1.06721	0.954951	0.998599	1.02676	1.05555	0.51618	0.544003	1.0245	1.04193	1.06734	1.14192	0.946154	1.03121	0.804622	1.1754	0.991204	1.07001
TWAS21131614	0.886637	0.797503	0.904327	0.895245	-0.177976	0.304147	0.146842	0.882418	0.846899	0.886936	0.911708	0.95034	0.851821	0.748207	1.0993	0.872679	0.799475
TWAS21131615	1.05573	0.995865	1.00649	1.01084	1.04189	0.334597	0.525782	1.0112	1.03908	1.06078	1.13985	1.05769	1.04193	0.901773	1.18933	0.993119	1.0635
TWAS21131616	1.08199	0.967435	1.04664	1.16489	1.08307	0.879414	0.92483	1.13921	1.0932	1.07061	1.17039	0.879487	1.06712	0.806585	1.15269	1.11446	1.0532
TWAS21131618	1.11058	0.944909	1.12431	1.19508	1.10402	0.972893	1.07723	1.17301	1.09432	1.09791	1.20491	0.839636	1.09825	0.767812	1.15665	1.16998	1.05136
TWAS21131621	1.09982	0.960979	1.11405	1.16696	1.09623	0.933054	1.05024	1.14727	1.10268	1.09613	1.17871	0.804652	1.09552	0.772266	1.13809	1.15464	1.04136
TWAS21131622	1.04825	0.968657	1.02201	1.01153	1.02921	0.486582	0.283542	1.01253	1.05571	1.04732	1.11719	0.873958	1.01682	0.787552	1.1785	0.996946	1.04145
TWAS21140103	1.08324	0.967094	1.08927	0.991468	1.06972	0.709336	0.362935	0.982264	1.06399	1.08107	1.15819	0.775978	1.0624	0.786631	1.18572	1.12005	1.05636
TWAS21140104	1.08443	0.954124	1.10225	0.987307	1.05234	0.565983	0.218741	0.953599	1.03989	1.07991	1.15835	0.735753	1.06965	0.777881	1.14826	1.12349	1.04301
TWAS21140105	0.949583	0.811717	0.963381	1.09041	0.0751591	0.798918	0.958126	0.986947	0.941191	0.918861	0.969727	0.754625	0.905855	0.648497	1.06748	0.921753	0.768976
TWAS21140108	1.08587	0.987712	1.03331	1.15797	1.06914	0.917252	1.03779	1.13949	1.07469	1.07856	1.15372	1.03659	1.07682	0.81077	1.16084	1.1223	1.05206
TWAS21140109	1.09424	0.995335	1.10046	1.15931	1.1041	0.986631	1.15925	1.16774	1.16645	1.09264	1.18518	0.919084	1.08155	0.799618	1.16929	1.16415	1.055
TWAS21140111	0.887703	0.78646	0.920549	1.06125	-0.128643	0.864393	0.99457	0.998244	0.98665	0.859003	0.893777	0.501898	0.905439	0.613169	0.95125	0.866171	0.696604
TWAS21140112	1.05597	0.371141	1.03789	-0.0854524	1.06329	0.608692	0.178536	0.268469	0.858456	1.06095	0.902192	0.262938	1.06524	0.246284	0.32373	0.669498	1.08124
TWAS21140113	1.03735	0.344762	1.00646	-0.299044	1.06556	0.477062	0.174904	0.0925968	0.87093	1.05751	0.915831	0.254556	1.06086	0.181365	0.0417515	0.775785	1.08861
TWAS21140114	0.987767	0.170394	1.00169	-0.328728	-0.226199	1.22029	1.20211	0.989695	0.982175	0.99353	0.812292	0.0779712	1.01475	0.248808	0.584267	1.02335	0.996474
TWAS21140115	1.04766	1.01898	1.0111	1.02004	1.04371	0.544788	0.533532	1.03212	1.1298	1.05284	1.11656	0.890293	1.00864	0.857682	1.18976	1.0195	1.05746
TWAS21140116	1.07501	0.397435	1.06033	-0.271012	1.09394	1.13079	1.13484	1.07955	1.07235	1.07557	0.924443	0.367743	1.09498	0.289391	0.663632	1.14271	1.10708
TWAS21140117	1.06805	1.04465	1.0444	1.04439	1.04842	0.469776	0.65733	1.04996	1.15434	1.06478	1.1993	0.902811	1.0432	0.908278	1.22397	1.03779	1.0777
TWAS21140121	1.07582	0.443992	1.08028	-0.164992	1.08854	0.634349	0.290367	0.292467	0.884259	1.0896	0.962236	0.313199	1.08684	0.365132	0.376146	0.823297	1.1204
TWAS21140122	1.12637	0.993051	1.13923	1.19996	1.12052	0.98954	1.05084	1.16767	1.10724	1.12573	1.21393	0.757285	1.1212	0.77151	1.16743	1.1852	1.05891
TWAS21140203	0.872841	0.829621	0.845637	0.876488	-0.205173	-0.0721187	0.171085	0.838611	0.849151	0.86734	0.891699	0.894006	0.844718	0.597264	1.05582	0.768423	0.787554
TWAS21140205	1.0816	0.999463	1.03603	1.13105	1.07907	0.879142	1.03523	1.11959	1.06162	1.08346	1.17289	0.842871	1.07246	0.828202	1.16318	1.13012	1.04134
TWAS21140208	0.952003	0.868988	0.970904	0.913298	0.399155	0.622478	0.186602	0.870215	0.890844	0.935839	0.970603	0.610944	0.925812	0.719109	1.14094	0.930496	0.838115
TWAS21140209	1.08057	0.987849	1.03555	1.11803	1.09172	0.964581	1.09655	1.13574	1.14638	1.07489	1.17047	0.748853	1.06348	0.784665	1.15397	1.12971	1.05418
TWAS21140211	1.07579	0.932387	1.06014	1.08153	1.09237	0.89654	1.02278	1.07664	1.11094	1.08525	1.09685	0.820814	1.07694	0.712524	1.07087	1.05356	1.09683
TWAS21140215	1.08953	0.432282	1.07968	-0.319073	1.10681	1.13667	1.09344	1.0679	1.09698	1.09329	0.961728	0.46216	1.10742	0.318974	0.709022	1.14677	1.11314
TWAS21140217	1.10213	0.97284	1.10985	1.00972	1.08363	0.60195	0.465334	1.00105	1.05224	1.10233	1.1805	0.830509	1.08039	0.79468	1.18157	1.12595	1.06962
TWAS21140218	1.10332	0.999823	1.12662	1.17493	1.11525	0.88162	1.06422	1.14727	1.09606	1.09406	1.21111	0.883491	1.11071	0.795276	1.16471	1.16684	1.04554
TWAS21140219	0.96281	0.966753	0.874435	0.971963	0.276021	0.381673	0.223619	0.946937	0.974899	0.962839	1.04045	0.98793	0.922853	0.871736	1.1794	0.897613	0.922198
TWAS21140222	0.962382	0.255833	0.997268	-0.117237	0.258355	0.630814	0.347909	0.10343	0.561596	0.953984	0.776206	0.0834312	0.963908	0.180831	-0.0502374	0.660071	0.980091
TWAS21140301	1.04481	0.363864	1.01807	-0.290029	1.06359	0.655086	0.199813	0.0598265	0.880225	1.06328	0.920768	0.284901	1.05529	0.273608	0.427999	0.71957	1.08797
TWAS21140303	1.10429	0.972114	1.12075	1.16854	1.08552	0.968023	1.00481	1.14593	1.09727	1.08743	1.15987	0.726212	1.08752	0.772213	1.14663	1.15329	1.03467
TWAS21140304	1.07	0.339998	1.08119	-0.335782	1.08604	0.734671	0.178641	0.206278	0.9375	1.08717	0.951289	0.191939	1.07179	0.276994	0.478081	0.956678	1.12096
TWAS21140305	1.10182	0.425746	1.11285	-0.0837402	1.11015	1.16007	1.23368	1.0853	1.06835	1.09225	0.993692	0.298657	1.11952	0.287216	0.717301	1.17812	1.12501
TWAS21140306	1.03851	0.331406	1.00959	-0.312748	1.06833	0.661816	0.215145	-0.0738378	0.863947	1.06598	0.907166	0.243838	1.05753	0.393169	0.251436	0.710813	1.09285
TWAS21140307	1.09008	0.943704	1.11461	1.17379	1.08103	0.902584	1.0378	1.13157	1.05712	1.06829	1.15983	0.788999	1.08127	0.769171	1.13771	1.1414	1.02619
TWAS21140309	0.789685	0.652929	0.806473	0.995562	-0.262616	0.54036	0.933207	0.906496	0.929976	0.820462	0.827117	0.386989	0.842873	0.475407	0.919122	0.772747	0.537788
TWAS21140311	1.10446	0.391842	1.12189	0.25288	1.11793	1.14193	1.11296	1.08121	1.04257	1.1062	1.00883	0.338854	1.12421	0.285403	0.694995	1.16823	1.12471
TWAS21140313	0.807843	0.16583	0.84576	-0.309084	-0.11049	0.474659	0.136419	-0.118314	0.704701	0.774323	0.54961	-0.031583	0.822471	0.0872927	-0.198596	0.0380017	0.847805
TWAS21140314	1.0801	0.426742	1.04811	-0.214832	1.09887	1.11532	0.903065	1.07749	0.986575	1.08953	0.966742	0.330753	1.09955	0.29846	0.64015	1.13153	1.10313
TWAS21140317	1.09027	0.975575	1.10079	1.00876	1.07259	0.611475	0.520171	1.02125	1.06623	1.08578	1.17575	0.84237	1.07576	0.790591	1.17997	1.1282	1.07212
TWAS21140318	1.09376	0.99422	1.06195	1.17559	1.09404	0.944309	0.847459	1.15602	1.10249	1.0864	1.17361	0.852976	1.08466	0.812083	1.16666	1.13571	1.06971
TWAS21140319	0.97907	0.249181	0.991681	-0.241711	0.22609	0.52378	0.180009	0.132503	0.777118	0.970884	0.792302	0.0807677	0.994348	0.16384	0.289159	0.804264	1.00785
TWAS21140321	1.06726	1.05343	1.043	1.0263	1.06463	0.450458	0.342544	1.03746	1.13486	1.068	1.15325	0.863343	1.02436	0.859517	1.21709	1.05467	1.07174
TWAS21140322	1.09351	0.461584	1.06597	-0.136705	1.11439	1.08783	0.962803	1.08605	1.04245	1.08862	0.982134	0.375421	1.10806	0.352892	0.696661	1.16839	1.11909
TWAS21140323	0.957806	0.969301	0.88039	0.959612	0.469743	0.376471	0.244747	0.951386	0.957713	0.947092	1.0241	1.07445	0.907294	0.929425	1.18511	0.912853	0.910924
TWAS21140401	1.09989	0.958173	1.11745	1.0035	1.06575	0.706286	0.268624	0.96444	1.06386	1.08143	1.19508	0.781605	1.06782	0.781408	1.16544	1.11238	1.06679
TWAS21140402	1.042	0.400891	1.03191	-0.263617	1.07861	0.762593	0.204474	0.1214	0.94659	1.0618	0.909188	0.3475	1.04932	0.326734	0.235253	0.75385	1.0986
TWAS21140403	0.88428	0.192646	0.830216	-0.289261	0.0213189	0.499586	0.0650919	0.0411779	0.762988	0.865832	0.664179	-0.13125	0.883096	0.0791811	-0.0769126	0.152006	0.883766
TWAS21140404	0.854005	0.726172	0.902488	1.06589	-0.215999	0.831526	0.959626	0.932919	0.927839	0.881007	0.871015	0.247809	0.854747	0.569916	1.02981	0.823924	0.700517
TWAS21140405	0.895188	0.909075	0.930634	1.05922	-0.162824	0.77812	1.00136	0.931979	1.00292	0.919259	0.897996	0.626445	0.90279	0.749889	1.03222	0.896438	0.728228
TWAS21140406	1.04825	0.974219	1.0066	0.993047	1.00962	0.471322	0.307625	0.984685	1.02632	1.05776	1.1434	1.10345	1.03412	0.766713	1.15841	0.989512	1.03288
TWAS21140407	1.05267	0.399685	1.02678	-0.529323	1.05975	0.572847	0.168249	-0.0470716	0.895217	1.06876	0.910256	0.197607	1.06797	0.297247	0.0330261	0.660397	1.0816
TWAS21140412	1.09527	1.02908	1.1022	1.00658	1.08461	0.779411	0.109671	0.945709	1.13111	1.0913	1.17317	0.800774	1.06333	0.826171	1.17741	1.11313	1.05447
TWAS21140415	1.10397	0.474359	1.10992	0.407385	1.12384	1.204	1.16883	1.08164	1.1139	1.11731	0.985474	0.328037	1.11061	0.324646	0.702806	1.17306	1.13711
TWAS21140417	1.03532	0.918523	1.05411	1.18453	-0.0943946	0.900189	1.08113	1.11191	1.0237	1.02061	1.06593	0.822915	1.00808	0.78137	1.18592	1.05431	0.884503
TWAS21140419	1.10494	0.413691	1.11673	0.00230299	1.1195	1.13156	1.06029	1.05905	1.00209	1.10496	0.986643	0.33672	1.12218	0.321616	0.72323	1.14661	1.13193
TWAS21140421	1.10448	1.00241	1.12455	1.01189	1.08858	0.695378	0.255227	0.98015	1.05921	1.10262	1.19265	0.854269	1.08912	0.793351	1.1906	1.15043	1.06029
TWAS21140422	1.11095	0.977266	1.11992	1.02343	1.08361	0.555409	0.236839	0.984694	1.07549	1.11745	1.22226	0.774421	1.09762	0.78656	1.19635	1.15071	1.07799
TWAS21140424	1.00959	0.998803	1.02769	1.18531	0.00306017	0.863445	1.20141	1.10199	1.07417	0.989135	1.05634	0.905816	1.0012	0.8233	1.20391	1.04853	0.888517
TWAS21140501	1.03907	1.0112	1.01994	1.01131	1.03982	0.634048	0.332258	1.00234	1.10649	1.05478	1.14236	0.895049	1.01644	0.821287	1.18008	0.996011	1.05311
TWAS21140502	0.845195	0.277237	0.889087	-0.12279	-0.151404	0.979873	0.996474	0.886937	0.823129	0.85206	0.618007	-0.133135	0.863857	0.0597666	0.259088	0.804485	0.837862
TWAS21140505	0.943548	0.289022	0.9576	-0.192235	-0.353654	1.07907	1.10484	0.961863	0.834653	0.902637	0.746195	0.0924164	0.946397	0.21478	0.466319	0.930904	0.923304
TWAS21140506	1.10824	0.954522	1.11151	1.18514	1.09837	0.988867	1.07219	1.15192	1.11398	1.09742	1.20001	0.839212	1.0988	0.753008	1.15441	1.1654	1.0486
TWAS21140508	0.901853	0.820916	0.940478	0.887331	-0.106928	-0.0638526	0.20945	0.828586	0.961841	0.91483	0.921305	0.702784	0.879368	0.679429	1.06952	0.90924	0.802735
TWAS21140511	1.0389	1.03455	0.993473	1.00113	1.02596	0.487125	0.227243	0.996264	1.11177	1.04823	1.15445	0.859695	1.00086	0.861907	1.1965	1.02148	1.04822
TWAS21140512	1.08609	0.988462	1.04955	1.16306	1.07356	0.923158	0.987648	1.14742	1.083	1.07205	1.16877	0.834092	1.08113	0.880045	1.14425	1.11025	1.03922
TWAS21140513	1.05766	0.393584	1.04906	-0.309006	1.08262	0.701114	0.201996	0.0454941	0.941307	1.06148	0.903703	0.295831	1.06075	0.421838	0.167265	0.723329	1.0954
TWAS21140515	1.05305	0.974686	1.00116	1.18836	1.05188	0.851181	0.951055	1.14562	1.06764	1.05484	1.12442	0.785054	1.02198	0.798614	1.151	1.08285	1.02458
TWAS21140517	1.11027	0.446674	1.12384	-0.130172	1.12972	1.17714	1.23301	1.09011	1.10845	1.11473	1.0207	0.328003	1.12758	0.55617	0.733753	1.19303	1.14184
TWAS21140518	1.01532	0.306777	0.960596	-0.295062	-0.0862202	1.22468	1.15507	1.03772	1.01504	1.0133	0.853993	0.152702	1.02511	0.176329	0.562946	1.05938	1.02405
TWAS21140519	0.849554	0.964612	0.743271	0.898751	0.41404	0.328956	0.505987	0.908049	0.911285	0.864076	0.891171	1.60683	0.778773	1.31401	1.0931	0.732441	0.819023
TWAS21140521	0.924902	0.283638	0.906761	-0.157141	0.215021	0.426573	0.170289	-0.00805936	0.736049	0.934169	0.78117	-0.00318146	0.845525	0.112286	0.00367882	0.462584	0.956634
TWAS21140522	0.99703	0.319969	1.02716	-0.353491	-0.0709733	1.17023	1.19777	1.04592	0.959097	1.00008	0.869023	0.0669723	1.02589	0.231062	0.595537	1.03756	1.00224
TWAS21140523	0.991312	0.993658	1.00708	0.998836	-0.0676297	0.741255	0.955512	0.903854	1.04156	0.981904	1.05012	0.828531	0.939836	0.775981	1.21777	0.998081	0.927057
TWAS21140524	0.986547	0.917508	1.01084	1.1292	-0.132695	0.852992	1.08513	1.05865	1.06326	0.978357	1.04673	0.87357	0.972744	0.735212	1.14469	1.01673	0.860542
TWAS21140601	0.949268	0.894817	0.974355	0.924023	-0.166341	-0.0576675	0.207718	0.944499	0.926216	0.967827	0.998009	0.998878	0.921645	0.74206	1.17793	0.919467	0.872853
TWAS21140602	1.05727	0.360216	1.05837	-0.21835	1.07778	0.690973	0.537476	0.231602	0.942468	1.07613	0.933618	0.252655	1.06622	0.336584	0.213176	0.783427	1.11196
TWAS21140604	1.08943	0.964042	1.10979	1.16134	1.08818	0.962238	1.01078	1.12986	1.08118	1.08853	1.15249	0.731057	1.09368	0.759878	1.14515	1.1491	1.03446
TWAS21140605	0.799264	0.0383467	0.841265	-0.359035	-0.24089	0.314075	0.142363	-0.446449	0.809207	0.77715	0.5738	-0.233955	0.820443	0.0407117	0.0120307	0.296125	0.863606
TWAS21140606	1.09737	0.943566	1.09387	1.15907	1.087	0.992114	1.12352	1.13468	1.14986	1.08193	1.14946	0.779913	1.07371	0.792648	1.12611	1.14045	1.01859
TWAS21140607	1.09513	0.930227	1.10725	1.01046	1.07297	0.584202	0.0984547	0.983065	1.05114	1.09765	1.17577	1.06852	1.07951	0.798424	1.17229	1.13395	1.06695
TWAS21140608	1.08144	0.477261	1.07194	0.22728	1.10631	1.16048	1.04137	1.05147	1.09696	1.08094	0.94996	0.43244	1.08503	0.342119	0.686556	1.14229	1.09742
TWAS21140611	0.839091	0.225483	0.79796	-0.278728	-0.0133612	-0.156769	0.0820938	0.0284168	0.599577	0.825485	0.592951	-0.12004	0.779244	-0.0515129	-0.147054	0.226715	0.857218
TWAS21140612	0.858199	0.194064	0.895863	-0.383086	-0.11684	0.104055	0.147892	0.0564555	0.529899	0.860096	0.708636	-0.138124	0.90213	0.282714	-0.0521654	0.398291	0.885563
[truncated: 368 more rows]

## Sheet: Growth metrics MATalpha
Strain	DMSO_alpha	itraconazole_alpha	methotrexate_alpha	tamoxifen_alpha	beauvericin_alpha	benomyl_alpha	bisantrene_alpha	camptothecin_alpha	cisplatin_alpha	colchicine_alpha	cycloheximide_alpha	fluconazole_alpha	imatinib_alpha	ketoconazole_alpha	miconazole_alpha	mitoxantrone_alpha	valinomycin_alpha
TWAS21160108	1.02975	0.544179	1.04552	-0.0914778	1.0524	0.816081	-0.0385287	0.255001	0.921447	1.06672	0.874518	0.293779	1.04609	0.120542	-0.104781	0.944518	1.06461
TWAS21160114	0.919809	0.821391	0.890073	1.06397	-0.0542996	0.799165	0.831141	1.04726	1.02711	0.941267	0.981336	0.557498	0.918201	0.762152	1.04502	0.957145	0.859885
TWAS21160116	1.06281	0.573861	1.06064	-0.103678	1.08824	1.09709	1.06386	1.04613	1.04663	1.0752	0.933562	0.459591	1.07244	0.216583	0.576555	1.07975	1.08158
TWAS21160118	1.04019	0.948528	1.02528	0.962605	1.02909	0.71639	0.122191	0.922394	1.08737	1.05762	1.12218	0.659486	1.01677	0.81614	1.08595	1.02943	1.05425
TWAS21160119	1.05251	0.48426	1.04045	0.208239	1.06505	1.09072	0.864414	1.00917	1.08216	1.0696	0.914638	0.417553	1.05827	0.497455	-0.0195134	1.06042	1.0769
TWAS21160121	1.06896	0.791518	1.08116	1.11348	1.07445	1.00602	0.925762	1.11926	1.11038	1.06273	1.13147	0.66448	1.05738	0.730709	1.03884	1.0803	1.01651
TWAS21160122	1.00813	0.818453	1.00683	1.12382	0.050906	0.925316	0.98955	1.09583	1.07612	0.987934	1.05143	0.620622	0.973059	0.732348	1.08997	1.00461	0.859137
TWAS21160203	1.07077	0.842758	1.07907	1.12737	1.07431	0.94352	0.999068	1.1422	1.11647	1.08932	1.13507	0.642152	1.05871	0.766086	1.05328	1.08292	1.02612
TWAS21160205	1.04392	0.87417	1.03596	1.09842	1.06332	0.86905	0.819718	1.15258	1.02889	1.05731	1.12361	0.651744	1.04408	0.837125	1.06538	1.04779	1.04253
TWAS21160206	1.05347	0.482281	1.0354	-0.0485235	1.08323	1.09551	0.805771	1.02647	1.04299	1.0816	0.937601	0.471696	1.06849	0.245716	0.523694	1.06767	1.07678
TWAS21160209	1.04986	0.505112	1.03728	-0.116428	1.07062	1.10483	0.5878	1.04333	0.988954	1.07025	0.904121	0.526179	1.05229	0.184354	-0.108194	1.06906	1.0693
TWAS21160211	1.07814	0.549733	1.08944	0.002237	1.08675	1.15691	0.872551	1.03844	0.975984	1.09816	0.952489	0.341244	1.08537	0.163349	0.283953	1.09094	1.07977
TWAS21160212	0.892117	0.502113	0.87797	-0.190938	-0.0652621	0.768569	-0.0253546	0.0496315	0.803535	0.832444	0.726764	0.16188	0.891429	-0.188519	-0.418818	0.135929	0.864045
TWAS21160213	1.03782	0.53534	1.05968	-0.0855521	1.06382	0.784483	-0.0367055	0.173924	0.8517	1.06679	0.918744	0.52367	1.05256	0.160826	-0.0735478	0.941079	1.0662
TWAS21160214	1.02977	0.484754	1.04299	-0.17418	1.06169	0.747545	0.0893525	-0.0791233	0.807766	1.02941	0.885169	0.22545	1.04831	0.0972417	-0.00900959	0.955285	1.05322
TWAS21160216	0.842511	0.785907	0.77596	0.961901	0.856836	0.709459	0.763932	0.885387	0.862623	0.802444	0.791426	0.72873	0.830898	0.627788	0.848649	0.833131	0.813501
TWAS21160217	1.03522	0.506137	1.01624	-0.0562261	1.08221	1.06122	0.996683	1.03754	1.03178	1.04737	0.877996	0.615616	1.05125	0.23556	-0.198312	1.05171	1.0428
TWAS21160218	1.03993	0.89463	1.04492	0.938282	1.03891	0.742452	0.0261693	0.851118	1.09312	1.07842	1.12561	0.645163	1.02889	1.11487	1.08022	1.04069	1.04012
TWAS21160219	1.02285	0.470433	1.01044	-0.216908	1.04936	0.697848	-0.0447751	-0.0291868	0.902811	1.05624	0.882453	0.258741	1.03615	0.0997911	-0.138918	0.843796	1.03727
TWAS21160221	1.05447	0.841218	1.06426	0.946847	1.04017	0.809576	0.137074	0.887727	1.10603	1.07522	1.1368	0.594179	1.02306	0.753354	1.02477	1.04412	1.03254
TWAS21160302	1.07587	0.515903	1.0878	-0.0957352	1.09468	1.10768	0.927581	1.0766	0.981648	1.11907	0.963782	0.417985	1.09989	0.567556	0.0548076	1.07547	1.10044
TWAS21160304	1.07092	0.764472	1.08852	1.10916	1.07216	0.968638	0.848988	1.13251	1.04692	1.0895	1.12157	0.604382	1.0587	0.644375	1.03839	1.08099	1.01948
TWAS21160306	1.04845	0.854081	1.07122	0.939469	1.03107	0.763391	0.169147	0.896689	1.00221	1.06565	1.11565	0.550648	1.0347	0.677323	1.06507	1.05203	1.03884
TWAS21160308	0.984698	0.857532	1.01131	0.927244	0.258827	0.671033	0.118379	0.846238	1.05736	0.978968	1.05006	0.547659	0.954138	0.733542	1.12699	0.973792	0.875569
TWAS21160311	1.01915	0.565413	1.00205	-0.142622	1.05395	0.636789	0.002489	0.0686369	0.845734	1.0292	0.879844	0.326275	1.03875	0.181347	-0.194563	0.879072	1.03651
TWAS21160312	1.06097	0.86624	1.0704	0.941805	1.03814	0.703016	0.0981106	0.84952	1.0031	1.05738	1.13251	0.62334	1.04102	0.664411	1.05224	1.04819	1.02866
TWAS21160314	1.0482	0.898756	1.06214	0.93686	1.04732	0.72462	0.254375	0.879811	1.09044	1.02097	1.126	0.556762	1.02332	0.806488	1.07783	1.06497	1.04489
TWAS21160316	0.924097	0.854962	0.868826	1.0403	-0.16635	0.807926	0.781866	1.00987	1.02322	0.953721	0.948705	0.593609	0.906123	0.786135	1.04903	0.925697	0.846171
TWAS21160318	0.980641	0.476481	1.01217	-0.0738024	0.188245	1.10465	1.07401	1.03637	0.9031	0.986549	0.840746	0.219245	1.00342	0.105028	-0.356597	0.98471	0.998109
TWAS21160402	1.05198	0.902045	1.06163	0.93887	1.03559	0.697277	0.153729	0.865038	0.997877	1.07868	1.12168	0.623691	1.02993	0.767407	1.07214	1.04315	1.05236
TWAS21160403	0.985453	0.908388	0.911251	1.1293	-0.0937305	0.901052	0.902197	1.09245	1.01156	0.975892	1.03689	0.734357	0.968484	0.82816	1.10696	0.973078	0.917738
TWAS21160405	1.06439	0.796967	1.07654	1.0969	1.07368	1.00376	0.942644	1.13991	1.1049	1.08366	1.1373	0.638559	1.05112	0.686125	1.05723	1.06627	1.03604
TWAS21160409	1.05006	0.902958	1.05342	0.940183	1.05517	0.751321	0.0966569	0.845626	1.09467	1.06701	1.12371	0.759689	1.0226	0.801876	1.07573	1.05173	1.03594
TWAS21160415	1.02535	0.924449	1.00357	0.928959	1.0088	0.459996	0.136366	0.93412	1.01172	1.03637	1.10043	1.0567	1.00183	0.796074	1.07529	0.999372	1.02905
TWAS21160417	1.06221	0.813098	1.0908	1.11903	1.05985	0.941188	0.823281	1.12639	1.03238	1.10313	1.13964	0.620868	1.05595	0.718896	1.05658	1.06976	1.01116
TWAS21160418	1.02156	0.46504	1.00598	-0.0443019	1.0595	0.721245	0.126521	0.169492	0.909042	1.04337	0.85358	0.271316	1.01632	0.191386	0.529245	0.834981	1.04113
TWAS21160419	1.03936	0.866098	1.01054	0.94773	1.02549	0.73458	0.145025	0.937334	1.00984	1.08066	1.1095	0.621532	1.01314	0.769917	1.06306	1.01879	1.04603
TWAS21160423	1.04549	0.740866	1.07089	1.12184	1.02399	0.935064	0.918413	1.13877	1.01699	1.0622	1.12111	0.554804	1.04909	0.700564	1.02848	1.05879	1.01264
TWAS21160424	0.94455	0.86254	0.962201	0.895865	-0.22171	0.478546	0.00292178	0.839324	0.920149	0.96645	0.977458	0.789926	0.928543	0.807247	1.08795	0.934294	0.870306
TWAS21160502	1.07832	0.546922	1.07639	-0.0645071	1.10871	1.16848	0.994051	1.03871	1.04599	1.09569	0.946156	0.445089	1.09254	0.183721	0.350667	1.10882	1.09328
TWAS21160504	1.03562	0.928408	0.988074	0.949437	1.02951	0.647051	0.103398	0.948848	1.00742	1.04458	1.10575	1.05681	1.01965	1.10588	1.09857	1.02248	1.04212
TWAS21160512	1.05558	0.905796	1.03743	1.10404	1.06739	0.922455	1.01684	1.13713	1.12396	1.06806	1.13322	1.08479	1.04096	0.804098	1.09013	1.07168	1.05999
TWAS21160522	1.05009	0.573528	1.02703	-0.104277	1.07364	1.07585	0.769094	1.05579	0.981907	1.06884	0.925931	0.452345	1.05727	0.582857	-0.133367	1.06116	1.06933
TWAS21160524	1.08806	0.573672	1.08302	-0.114018	1.11815	0.736888	0.333823	0.861818	1.08818	1.08929	0.949563	0.288309	1.08457	0.159302	-0.123077	1.10127	1.10247
TWAS21160602	1.04012	0.856709	1.02344	0.852013	1.10593	1.12895	0.537769	0.995974	0.966186	1.05822	0.933531	0.471426	1.05261	0.813355	1.01837	1.04413	1.04152
TWAS21160605	1.05458	0.832981	1.05282	1.10798	1.07232	0.987964	1.02148	1.13164	1.1316	1.07132	1.12901	0.622032	1.0362	0.74759	1.04627	1.07094	1.02941
TWAS21160606	1.04704	0.915091	1.03688	0.963272	1.04972	0.754813	0.109552	0.944798	1.10651	1.06908	1.13072	0.651965	1.03319	0.832182	1.08213	1.03152	1.04373
TWAS21160607	1.06897	0.507595	1.08149	-0.115004	1.09041	1.10211	0.9215	1.02936	0.985724	1.08606	0.938162	0.303077	1.08145	0.147429	0.554065	1.07944	1.08174
TWAS21160612	1.06317	0.758916	1.08383	1.12048	1.05791	0.976368	0.838047	1.14439	1.0326	1.06606	1.13815	0.548854	1.06559	0.682466	1.04363	1.07338	1.02886
TWAS21160613	1.02938	0.738333	1.03392	1.04009	1.03132	0.957989	0.63817	1.12287	0.942233	1.04682	1.05937	0.566122	1.02234	0.50491	1.05752	1.04504	1.01619
TWAS21160619	0.919093	0.827194	0.886453	1.05421	-0.133467	0.862901	0.729664	1.02016	1.01371	0.895371	0.966633	1.06888	0.917802	0.758117	1.03761	0.928173	0.851527
TWAS21160621	0.983525	0.793012	0.986309	1.09607	0.245467	0.917927	1.09864	1.04876	1.03948	0.98401	1.03309	1.41196	0.961627	0.760566	1.07783	1.00377	0.81634
TWAS21160624	0.98183	0.90462	0.954794	0.939317	-0.0710624	0.349335	-0.0245847	0.906703	0.960201	1.0096	1.02678	0.833384	0.940554	0.804181	1.09633	0.976876	0.894406
TWAS21160702	0.999454	0.42757	1.01593	-0.090862	0.0413231	1.12832	1.11986	1.04408	0.896945	0.990272	0.852813	0.351896	1.02343	0.0489294	-0.0440283	1.0041	1.00356
TWAS21160707	1.04142	0.906566	1.02729	1.10743	1.06806	0.932306	0.772909	1.12048	1.11762	1.05468	1.10762	0.636688	1.03469	0.822378	1.06715	1.05118	1.02352
TWAS21160716	1.06559	0.89283	1.08562	1.12883	1.07821	0.962267	1.03177	1.16426	1.11895	1.06951	1.12097	0.720403	1.05714	0.772575	1.06963	1.07553	1.04563
TWAS21160717	0.888575	0.408981	0.920967	-0.224784	-0.166443	0.42779	0.070049	-0.103764	0.65834	0.868115	0.661727	0.12309	0.914662	0.0839735	0.5344	0.788249	0.883788
TWAS21160718	1.06381	0.485022	1.05784	-0.0381108	1.09859	1.13088	0.734945	1.04057	1.0793	1.07324	0.94531	0.415053	1.07986	0.250643	0.374683	1.07592	1.08547
TWAS21160719	0.95731	0.520947	0.970454	-0.0901965	-0.0789812	1.10936	1.19409	0.989507	0.986065	0.952186	0.799828	0.150736	0.982965	-0.132686	-0.312224	0.96461	0.987025
TWAS21160722	1.01691	0.525555	1.01354	-0.164561	1.0339	0.745857	0.0500732	0.210388	0.848313	1.03435	0.881552	0.342689	1.0262	0.128072	0.0162332	0.838258	1.04037
TWAS21160724	1.04472	0.739212	1.0417	1.04626	1.0382	0.968004	0.597467	1.12112	0.959905	1.06178	1.07486	0.469955	1.02916	0.513703	1.05295	1.04849	1.02498
TWAS21160803	1.00373	0.487128	1.00835	-0.108753	-0.0573923	1.12946	1.04474	1.03238	0.917898	0.986013	0.857372	0.194	1.02571	0.0761782	0.490186	0.995822	0.997698
TWAS21160807	0.975094	0.878441	0.985095	0.910396	-0.174614	0.413596	-0.0126561	0.906764	0.969602	0.920116	1.01288	0.755559	0.933334	0.667099	1.11119	0.935707	0.874733
TWAS21160809	0.946416	0.425191	0.910434	-0.103587	0.0946708	0.698958	0.111832	0.0461991	0.762428	0.903596	0.774743	0.0704815	0.949462	-0.0232829	-0.147528	0.695	0.939954
TWAS21160812	0.975307	0.493377	0.999569	-0.147804	-0.102281	1.11498	0.978341	1.002	0.879571	0.957097	0.821553	0.205965	0.996174	-0.175081	0.522818	0.97189	0.967236
TWAS21160815	1.02987	0.551194	1.02225	-0.0324618	1.05111	0.635315	0.0962746	0.433562	0.931151	1.07453	0.916477	0.309176	1.04617	0.053159	-0.277421	0.818009	1.05361
TWAS21160816	0.781356	0.829755	0.717399	0.979245	-0.273109	-0.177795	0.812404	0.85443	0.763166	0.502727	0.834744	0.915399	0.71584	1.02025	0.955894	0.844531	0.694731
TWAS21160818	0.89863	0.345668	0.800979	-0.0960181	-0.14702	0.990772	0.820867	0.93353	0.796091	0.84113	0.731757	0.459109	0.903168	0.117529	0.278417	0.909363	0.84569
TWAS21160822	1.05753	0.884958	1.06118	0.929475	1.026	0.661133	0.0175261	0.876644	0.98312	1.06859	1.11634	0.712572	1.05041	0.708478	1.06354	1.05679	1.04378
TWAS21160824	1.07003	0.540924	1.07397	-0.0127695	1.08609	1.10731	0.884382	1.0202	0.974568	1.08351	0.938744	0.358824	1.08978	0.15568	0.56631	1.08148	1.08882
TWAS21160902	0.951046	0.488496	0.978578	-0.0472799	0.0283573	0.81902	0.493794	0.304927	0.824225	0.919387	0.763876	0.415437	0.96051	0.0396732	-0.229448	0.781765	0.965539
TWAS21160906	1.06891	0.55114	1.07871	-0.0999809	1.0999	1.09898	0.909381	1.04583	0.970459	1.08545	0.942856	0.287875	1.08742	0.122246	0.0716651	1.08371	1.08987
TWAS21160914	1.03995	0.529494	1.02758	-0.146881	1.06744	0.790533	0.258148	0.0204732	0.939413	1.05895	0.895946	0.252019	1.04288	0.120989	-0.0945018	0.955691	1.06225
TWAS21160918	1.06257	0.550095	1.08627	-0.0321461	1.0827	1.12426	0.872986	1.02962	0.968376	1.09022	0.930904	0.302555	1.07659	0.18238	0.0969273	1.07509	1.07771
TWAS21160924	1.06567	0.771076	1.08465	1.11363	1.08821	0.97513	0.887959	1.12701	1.13549	1.06813	1.12076	0.59469	1.05473	0.677279	1.04184	1.06014	1.0058
TWAS21161006	1.06812	0.575079	1.08068	-0.0773249	1.09	1.1171	0.919592	1.04144	0.959368	1.08585	0.927028	0.268036	1.07697	0.288677	0.535843	1.08307	1.08795
TWAS21161009	1.04668	0.87672	1.08109	0.922393	1.03898	0.717022	0.0741537	0.88305	0.995292	1.06356	1.11621	0.79282	1.03428	0.75452	1.06195	1.04728	1.02349
TWAS21161013	1.03121	0.550302	1.04838	-0.135354	1.02929	0.783798	-0.0381397	0.272484	0.807481	1.05734	0.891248	0.273878	1.04394	0.23854	-0.000385211	0.945781	1.0555
TWAS21161014	1.0268	0.529953	1.03448	-0.117857	1.05566	0.780934	0.151835	0.166387	0.913342	1.04929	0.881538	0.455346	1.02553	0.170284	0.00322922	0.927633	1.06701
TWAS21161015	1.04566	0.545651	1.02761	-0.138643	1.0635	1.10936	0.762414	1.0335	0.971711	1.058	0.915242	0.467552	1.05235	0.165295	0.532049	1.04883	1.06166
TWAS21161017	1.03044	0.922798	1.01422	1.11161	1.02946	0.884569	1.12809	1.14413	1.10702	1.0295	1.08614	0.628368	1.01105	0.81723	1.06969	1.02994	1.02429
TWAS21161019	1.05923	0.497	1.03792	-0.163483	1.08688	1.09454	0.678687	1.05105	0.987746	1.06864	0.926381	0.317123	1.06662	0.214268	0.0257926	1.06844	1.0769
TWAS21161102	0.970676	1.0707	0.905913	0.934317	0.032244	0.539212	0.267643	0.991918	0.98506	0.955147	1.03257	1.13324	0.8959	1.19779	1.14504	0.959318	0.955762
TWAS21161106	0.888044	0.901531	0.828011	0.820436	0.0479267	0.399435	-0.0535822	0.792653	0.887393	0.848202	0.881643	0.548948	0.851862	0.878026	1.05281	0.88648	0.843787
TWAS21161108	0.98214	0.943487	1.00174	0.901548	-0.108159	0.748103	0.130855	0.883232	0.971546	0.963994	1.0491	0.563717	0.947659	0.846664	1.1451	0.960033	0.906813
TWAS21161112	0.953491	0.797037	0.980556	1.08062	0.166422	0.84854	0.886192	1.02968	0.944236	0.932359	0.984785	0.575546	0.948308	0.711852	1.05708	0.968516	0.823126
TWAS21161114	0.927265	0.35464	0.881342	-0.17467	0.111705	1.03693	0.716517	0.984737	0.857744	0.86739	0.628771	0.0605389	0.928592	-0.140735	-0.478985	0.944442	0.931296
TWAS21161118	1.03305	0.525818	1.0161	-0.163435	1.05671	1.07417	0.83736	1.03568	0.980973	1.05685	0.88225	0.290549	1.05231	0.180436	0.0521322	1.0532	1.06379
TWAS21161122	0.947112	0.428585	0.886675	-0.115248	0.276406	1.06141	1.11737	1.01129	0.96113	0.911244	0.76765	0.188308	0.945702	-0.0264365	-0.18744	0.952993	0.941384
TWAS21161124	1.04839	0.646527	1.0196	-0.122033	1.06365	1.06966	0.547815	1.02046	0.97397	1.05321	0.907398	0.401426	1.06498	0.14619	0.0942625	1.07041	1.06091
TWAS21161205	1.06102	0.508067	1.07544	-0.0808949	1.07193	1.13083	0.856477	1.03067	0.973332	1.06429	0.896697	0.277105	1.08321	0.175815	0.557322	1.07025	1.07661
TWAS21161209	1.01284	0.559112	1.00354	-0.0822183	1.06155	0.700276	-0.0824428	0.0319192	0.911335	1.05751	0.867453	0.453198	1.02716	0.119723	-0.229689	0.868634	1.06558
TWAS21161213	1.07526	0.810676	1.07993	1.10966	1.06171	1.01707	0.943285	1.13999	1.12253	1.10997	1.14281	0.567766	1.06007	0.7944	1.06716	1.07362	1.02208
TWAS21161215	0.955382	0.475696	0.918617	-0.126824	0.249125	1.07842	0.89452	1.0024	0.911923	0.939023	0.753883	0.236407	0.994108	0.105824	0.58067	0.972181	0.965183
TWAS21161221	1.03014	0.715953	1.02902	1.0354	1.02634	0.96341	0.69893	1.09724	0.926716	1.04723	1.05099	0.577427	1.0153	0.505831	1.05202	1.03627	0.994461
TWAS21161302	1.03165	0.728786	1.01407	1.04105	1.02767	0.949875	0.495128	1.11488	0.950617	1.0432	1.06181	0.522442	1.02401	0.496148	1.0535	1.04144	1.0131
TWAS21161303	1.04352	0.863206	1.02946	1.13225	1.04862	0.907017	0.8674	1.15468	1.0518	1.06957	1.11132	0.618887	1.02892	0.76292	1.05388	1.05126	1.03831
TWAS21161304	1.05071	0.881791	1.02988	1.1128	1.04118	0.926918	0.684292	1.15142	1.0397	1.04552	1.11912	0.647745	1.04099	0.82808	1.06973	1.04425	1.04796
TWAS21161306	1.05272	0.886975	1.0696	0.933361	1.03762	0.792957	0.146746	0.893381	1.0253	1.08827	1.12835	0.584879	1.04385	0.699241	1.0806	1.04623	1.05055
TWAS21161308	1.02069	0.546714	1.04079	-0.0771077	1.0579	0.758171	0.0334644	0.0294692	0.773635	1.05834	0.869541	0.263515	1.04181	0.144532	-0.24658	0.947787	1.05247
TWAS21161309	1.06325	0.900002	1.0454	1.09042	1.08018	0.940322	0.777171	1.14977	1.10962	1.07212	1.14137	0.640956	1.04994	0.798958	1.07821	1.06596	1.05614
TWAS21161311	1.06523	0.514527	1.08029	-0.027797	1.09786	1.13445	1.00508	1.03587	1.02409	1.09952	0.934359	0.284605	1.08351	0.139158	-0.0931094	1.09604	1.10194
TWAS21161312	1.04343	0.884243	1.01461	0.950596	1.02971	0.661473	0.150597	0.902074	1.01546	1.06485	1.12658	0.6508	1.01776	0.806407	1.07076	1.02435	1.04957
TWAS21161313	1.04835	0.919179	1.06096	0.95352	1.04638	0.75279	0.170843	0.862663	1.10327	1.07296	1.12326	0.656172	1.03031	0.812419	1.06878	1.0507	1.04707
TWAS21161314	1.05773	0.536093	1.07223	-0.134237	1.08746	1.11428	0.919186	1.02836	0.984722	1.06967	0.929402	0.337893	1.07671	0.144237	0.264213	1.07161	1.08068
TWAS21161318	1.03764	0.897432	1.01522	0.945105	1.00637	0.698634	0.143661	0.893597	1.03005	1.06284	1.12107	0.979842	1.01865	0.792252	1.06825	1.02772	1.04235
TWAS21161322	0.992039	0.465078	0.995872	-0.128858	0.0871431	1.14117	1.17012	1.00207	0.99197	0.977563	0.789823	0.109489	1.01135	0.0930186	-0.176629	1.00833	0.998099
TWAS21161401	1.0385	0.941831	1.02629	1.11001	1.05724	0.89475	1.02418	1.16164	1.10239	1.04841	1.11937	0.659045	1.03073	0.804598	1.08468	1.0468	1.03772
TWAS21161404	1.05249	0.895342	1.03512	1.11538	1.0546	0.971509	0.880325	1.14039	1.05999	1.07021	1.11752	0.598274	1.04436	0.835618	1.0696	1.07109	1.05193
TWAS21161405	0.905768	0.412286	0.926267	-0.0342024	0.158885	0.721996	0.0182932	0.11385	0.568411	0.874087	0.758571	0.515021	0.908315	-0.0295148	-0.396269	0.710221	0.889256
TWAS21161408	0.924992	0.53555	0.857417	-0.0917655	-0.152226	1.02163	1.04052	0.953611	0.810122	0.87116	0.751413	0.199444	0.927273	-0.011335	-0.31027	0.925311	0.925303
TWAS21161418	1.04191	0.494004	1.02981	-0.197572	1.06921	1.07289	0.963931	1.05632	0.985081	1.04407	0.885557	0.319114	1.04659	0.178199	0.0353142	1.0581	1.05342
TWAS21161422	1.04465	0.849221	1.05933	0.942187	1.00842	0.669267	-0.00163996	0.86259	1.01262	1.06806	1.12498	0.564468	1.03331	0.641063	1.07276	1.0345	1.02908
TWAS21161423	1.06553	0.496599	1.06716	0.252822	1.0764	1.11385	0.904204	1.03028	0.94478	1.10205	0.916153	0.2895	1.0815	0.169585	0.550853	1.07758	1.08268
TWAS21161503	1.05426	0.775828	1.07863	1.13672	1.06196	0.98504	0.747681	1.12813	1.05131	1.05978	1.12714	0.597325	1.04362	0.737671	1.04642	1.08099	1.01443
TWAS21161504	1.0684	0.783137	1.08198	1.12261	1.06639	0.957403	0.852446	1.12479	1.02322	1.07131	1.11813	0.648904	1.05896	0.704718	1.04316	1.07196	1.01936
TWAS21161505	1.03825	0.929959	1.01998	0.952845	1.03552	0.691259	0.119009	0.914039	1.03653	1.03464	1.10976	0.809777	1.01349	0.799724	1.07023	1.02504	1.02312
TWAS21161506	1.03497	0.880243	1.00832	0.944298	1.01547	0.730711	0.161419	0.876428	1.00784	1.03526	1.11001	0.575744	1.01122	0.775485	1.07221	1.00797	1.03051
TWAS21161507	1.0525	0.892903	1.03103	1.07711	1.06834	0.924679	0.876138	1.14547	1.11238	1.07832	1.13317	0.634195	1.03268	0.795622	1.06859	1.06691	1.04272
TWAS21161508	1.03175	0.889549	1.00285	1.10925	1.04684	0.879628	0.838233	1.15235	1.04009	1.04212	1.08281	0.602289	1.01535	0.782257	1.06737	1.03573	1.03417
TWAS21161511	0.897298	0.793799	0.922099	0.854537	-0.0756592	0.180083	0.0062668	0.713328	0.971076	0.860723	0.949608	0.78431	0.891126	0.647084	1.05622	0.906693	0.80715
TWAS21161512	1.03798	0.49565	1.02004	-0.146741	1.06737	1.06693	0.915093	1.04338	1.02958	1.04773	0.896473	0.417618	1.04924	0.304475	-0.110108	1.06454	1.04762
TWAS21161513	1.06875	0.518806	1.08564	-0.147811	1.08616	1.11065	0.849662	1.01769	0.978765	1.08754	0.943525	0.340953	1.07881	0.155587	0.384777	1.07423	1.08314
TWAS21161514	0.91857	0.330916	0.854393	-0.204434	-0.133878	1.01113	0.838702	1.00619	0.856943	0.860607	0.719853	0.18521	0.915904	0.0761326	-0.514402	0.918756	0.93041
TWAS21161516	1.01914	0.522161	1.00372	-0.108499	1.05542	0.709311	0.183775	0.196913	0.848544	1.02778	0.887661	0.245674	1.04253	0.0698206	0.585332	0.823552	1.03424
TWAS21161517	1.05143	0.470549	1.03334	-0.0647269	1.06743	1.07808	0.712814	1.02419	0.977965	1.06337	0.90079	0.342553	1.06391	0.227965	-0.00663223	1.05236	1.07237
TWAS21161518	0.929206	0.416629	0.949291	-0.179728	-0.160779	1.08454	1.10978	0.958447	0.931726	0.887306	0.773518	0.175385	0.957359	-0.138718	0.407852	0.958345	0.914697
TWAS21161522	0.962099	0.864592	0.903047	1.10123	0.0151892	0.819072	0.509979	1.09658	0.996873	1.03586	1.00516	0.568494	0.934393	0.727392	1.08553	0.996951	0.863919
TWAS21161603	1.05815	0.52946	1.0696	-0.0769005	1.08075	1.1225	0.889972	1.06077	0.963808	1.10019	0.94424	0.284914	1.07674	0.276719	0.48078	1.07474	1.08424
TWAS21161605	1.06188	0.818249	1.06753	1.12669	1.0996	0.957395	1.04363	1.14197	1.10861	1.09614	1.14367	0.607715	1.06643	0.669431	1.06685	1.08825	1.01725
TWAS21161607	1.05678	0.809778	1.07283	1.09468	1.07724	0.963176	1.08368	1.13862	1.09937	1.0888	1.13631	0.656373	1.05828	0.701432	1.04175	1.07232	1.0249
TWAS21161608	1.06484	0.799555	1.07929	1.09235	1.08386	0.960138	0.944515	1.12918	1.12206	1.1059	1.11673	0.644751	1.05105	0.719601	1.05347	1.06249	1.03912
TWAS21161609	0.935248	0.403262	0.890661	-0.0601428	-0.0781915	0.728529	-0.00224771	-0.0319827	0.767007	0.903625	0.772332	0.138559	0.953805	0.0586712	-0.33198	0.692196	0.952513
TWAS21161611	1.05445	0.971911	1.03373	0.96192	1.0505	0.715333	0.158002	0.924058	1.09705	1.07144	1.13661	0.694089	1.01812	0.859357	1.08754	1.0251	1.04622
TWAS21161612	1.03907	0.921709	1.02233	0.940207	1.04337	0.716074	0.0472249	0.929824	1.10095	1.0573	1.12609	0.674057	1.01732	0.80338	1.07763	1.02376	1.05485
TWAS21161613	1.03167	0.705835	1.03149	1.04101	1.03115	0.928219	0.769276	1.11933	0.966716	1.04955	1.07024	0.50469	1.01795	0.687492	1.06241	1.03987	0.995304
TWAS21161614	1.04009	0.865086	1.02021	1.09544	1.03429	0.900743	0.865495	1.15307	1.03491	1.03924	1.10134	0.598293	1.01243	0.811608	1.07306	1.04305	1.03839
TWAS21161615	1.04193	0.54741	1.04128	-0.209784	1.06011	0.75126	0.133594	0.0961425	0.843026	1.08915	0.929639	0.320137	1.05048	0.0495693	0.446816	0.95342	1.06583
TWAS21161616	1.01245	0.504053	1.01425	-0.0727437	0.251453	1.14701	1.13565	1.00799	0.985889	1.00906	0.799938	0.460704	1.02958	0.104688	-0.206678	1.00444	1.00109
TWAS21161618	0.990472	0.490096	1.00709	-0.165176	0.225404	1.10565	1.0922	1.00168	0.899462	0.993689	0.826088	0.220954	1.01554	-0.0327321	-0.176067	0.98038	0.965903
TWAS21170103	0.966128	0.834002	0.986216	1.11364	-0.103565	0.884143	1.01848	1.09512	1.02488	0.926678	1.03073	0.534327	0.957089	0.706985	1.08265	0.970837	0.851288
TWAS21170105	1.00355	0.829566	1.02703	1.13371	0.383723	0.959418	0.81958	1.09602	1.00402	0.996586	1.06628	0.624662	0.993361	0.727286	1.09592	1.01259	0.865845
TWAS21170106	1.06535	0.821937	1.08901	1.13154	1.07279	1.00343	0.820312	1.13298	1.04235	1.0846	1.13041	0.600765	1.05917	0.762685	1.05238	1.07899	1.02869
TWAS21170107	1.01119	0.519575	0.999857	-0.148505	1.05397	0.703056	-0.00850622	0.174421	0.877615	1.03373	0.838917	0.265533	1.0262	0.161903	-0.223495	0.847309	1.03634
TWAS21170109	0.940501	0.421416	0.872605	-0.180969	-0.155902	1.04937	0.801785	0.974215	0.885994	0.857778	0.708607	0.181538	0.945155	-0.132695	0.00834702	0.942989	0.943696
TWAS21170112	1.06044	0.520172	1.04395	-0.107427	1.07361	1.11007	1.00052	1.05233	1.05389	1.09349	0.917632	0.529394	1.07195	0.196626	-0.0211165	1.072	1.06611
TWAS21170113	0.959165	0.918479	0.975899	0.911823	0.105804	0.553978	0.0232739	0.869392	1.02643	0.942929	1.02669	0.697451	0.926618	0.812949	1.11343	0.970256	0.885878
TWAS21170115	1.01963	0.850269	1.00517	1.10419	1.02697	0.906466	0.990661	1.15339	1.08812	1.02815	1.08873	0.586246	0.989153	0.863966	1.07495	1.00911	1.01671
TWAS21170116	0.897126	0.798837	0.920853	0.863348	-0.179154	0.112773	-0.00620733	0.770619	0.894168	0.780624	0.904701	0.610893	0.88372	0.821313	1.05055	0.876247	0.741078
TWAS21170118	1.03079	0.700971	1.02973	1.04883	1.03456	0.955927	0.586571	1.10787	0.943167	1.05743	1.05596	0.962473	1.02236	0.59141	1.07189	1.04623	1.01818
TWAS21170122	0.995241	0.829618	1.01841	1.1416	0.174304	0.893865	0.880208	1.11542	0.997414	0.974461	1.06244	0.605516	0.983006	0.714154	1.09888	1.0022	0.880835
TWAS21170203	1.01671	0.535562	1.02139	-0.13496	1.03919	0.718171	-0.00749376	0.244367	0.788015	1.06756	0.883569	0.269173	1.03555	0.054269	-0.260577	0.841509	1.05112
TWAS21170206	1.04712	0.914157	1.03413	1.11571	1.0618	0.958455	0.786621	1.15251	1.12388	1.06454	1.11291	0.626074	1.03404	0.801097	1.07093	1.06027	1.03779
TWAS21170207	0.93386	1.37373	0.968944	0.886835	-0.218508	0.39299	0.00646352	0.831783	0.942819	0.933887	1.00614	0.806141	0.910701	0.756908	1.09978	0.940408	0.872986
TWAS21170212	1.08635	0.51524	1.08469	0.372722	1.10873	1.17875	0.898161	1.04868	1.02504	1.12892	0.949185	0.301565	1.10161	0.205741	0.0724307	1.09108	1.10995
TWAS21170215	0.895882	0.421825	0.939619	-0.180764	-0.144028	0.792296	0.135642	0.117678	0.736566	0.819654	0.696364	0.321489	0.929432	-0.138568	-0.481131	0.779644	0.891283
TWAS21170217	1.03501	0.975937	1.01678	0.95178	1.0386	0.720281	0.156888	0.934104	1.09298	1.05341	1.10766	0.640279	1.0044	0.856452	1.08782	1.01395	1.03787
TWAS21170218	1.06755	0.877753	1.08105	1.13158	1.07895	0.974887	0.910557	1.13733	1.12087	1.07937	1.13408	0.607973	1.06333	0.751623	1.06991	1.09786	1.03982
TWAS21170219	1.06519	0.820654	1.08459	1.12181	1.07043	1.01665	0.964637	1.14186	1.12503	1.08467	1.12748	0.594559	1.05253	0.809141	1.0484	1.07518	1.03768
TWAS21170221	1.06337	0.801174	1.06685	1.11743	1.0538	0.952691	0.879633	1.11703	1.03508	1.04625	1.12548	0.528812	1.05253	0.728756	1.04222	1.06872	1.00445
TWAS21170301	0.983087	0.889196	1.00693	0.925586	-0.147271	0.707275	-0.0477142	0.852827	1.04239	0.97479	1.06307	0.664827	0.958303	0.773261	1.12625	0.990755	0.869954
TWAS21170302	0.962445	0.875576	0.938119	1.08659	0.0474607	0.903335	0.806814	1.06261	1.0646	0.947495	1.02282	0.589936	0.939071	0.759882	1.07325	0.988453	0.866825
TWAS21170303	0.990396	0.989355	0.95533	1.14773	0.578084	0.994626	0.902848	1.14458	1.05573	0.974304	1.05981	0.925461	0.955463	1.03981	1.11169	1.00633	0.934255
TWAS21170304	1.04809	0.907717	1.07024	0.9531	1.0553	0.759038	0.0525057	0.922379	1.09803	1.05838	1.12626	0.593489	1.02115	0.826107	1.09108	1.04538	1.04917
TWAS21170305	1.02866	0.758401	1.02572	1.03584	1.04204	0.968655	0.625732	1.09085	0.961222	1.03501	1.0501	0.523553	1.02443	0.555414	1.05475	1.02384	0.993786
TWAS21170306	1.05124	0.893631	1.03925	1.11769	1.05107	0.893171	0.81263	1.17596	1.03836	1.0584	1.1122	0.598046	1.03242	0.793038	1.07299	1.05672	1.0478
TWAS21170308	1.06333	0.800232	1.07945	1.11561	1.05959	0.962877	0.839847	1.12625	1.03137	1.06326	1.12056	0.531656	1.0616	0.647395	1.02898	1.06671	1.01989
TWAS21170315	0.901502	0.898554	0.859852	0.826422	-0.152313	-0.0963822	0.127939	0.802225	0.968588	0.834886	0.922383	0.515627	0.834541	0.833195	1.0445	0.868503	0.846351
TWAS21170316	0.828141	0.916526	0.753713	0.82129	-0.151496	0.509605	-0.012372	0.714225	0.930491	0.808415	0.838956	1.12527	0.817093	0.832031	1.00509	0.839931	0.794814
TWAS21170317	1.04363	0.862623	1.06561	0.927309	1.02271	0.736675	0.128918	0.870016	0.977078	1.05328	1.10155	0.568258	1.02968	0.706194	1.06711	1.03861	1.02989
TWAS21170319	1.03226	0.692114	1.03451	1.03388	1.0292	0.962859	0.653859	1.11	0.943775	1.03988	1.05661	0.570811	1.01941	0.488543	1.05772	1.03845	1.01992
TWAS21170404	0.969416	0.420967	0.896418	-0.102146	0.644106	1.07537	1.04489	1.0382	0.910313	0.936053	0.810835	0.556077	0.955685	0.103578	-0.289435	0.957479	0.962374
TWAS21170405	0.939184	0.84046	0.971585	1.08646	-0.182739	0.912095	0.946824	1.08184	1.04551	0.92145	0.996498	0.574091	0.942447	0.751511	1.06812	0.942288	0.856485
TWAS21170408	1.05813	0.664309	1.06599	-0.108603	1.09056	1.12988	1.04945	1.02494	1.04833	1.07152	0.921154	0.462113	1.07396	0.176376	-0.210788	1.06313	1.08189
TWAS21170409	1.01635	0.532968	1.01514	-0.351021	1.0486	0.767164	-0.0794434	0.00792756	0.857814	1.05546	0.87325	0.433022	1.03566	0.11098	0.146128	0.834702	1.04386
TWAS21170411	1.05043	0.858502	1.02752	1.08333	1.05969	0.941509	0.756719	1.13024	1.1041	1.057	1.11421	0.599454	1.03966	0.767681	1.06933	1.06482	1.05094
TWAS21170415	1.04912	0.898474	1.05902	0.941737	1.04246	0.768025	0.0207072	0.873653	1.08591	1.06963	1.11941	0.665453	1.02449	0.757047	1.0764	1.07579	1.03532
TWAS21170416	0.95869	0.776365	0.982965	1.08971	-0.135471	0.942419	0.69416	1.03319	0.939388	0.943083	0.954723	0.604267	0.957417	0.694985	1.08679	1.00891	0.820835
TWAS21170417	1.03491	0.906553	1.02139	0.963185	1.03695	0.715019	0.201529	0.937725	1.08373	1.05645	1.12682	0.60226	1.00934	0.787625	1.08979	1.03237	1.05519
TWAS21170418	0.996739	0.520969	0.955636	-0.0877412	0.134943	1.13153	1.09404	1.0564	1.00466	0.99527	0.825512	0.455903	1.0107	0.116238	0.261823	1.00647	0.991659
TWAS21170419	1.05011	0.533065	1.05659	0.00608063	1.06576	1.07573	0.874474	1.01681	0.933018	1.06001	0.914697	0.265925	1.06307	0.228838	0.242122	1.04971	1.06563
TWAS21170421	1.05211	0.496285	1.03953	-0.071421	1.07664	1.09447	0.808027	1.04279	1.04383	1.08486	0.879874	0.442732	1.05924	0.230622	0.0589307	1.06424	1.07512
TWAS21170422	1.05766	0.759909	1.0776	1.13132	1.06237	0.975224	0.851933	1.15065	1.04152	1.07972	1.11894	0.622109	1.04579	0.659231	1.04765	1.06428	1.02498
TWAS21170503	1.04246	0.886778	1.05109	0.933547	1.04318	0.584913	0.177895	0.899383	1.01072	1.05338	1.12647	0.544577	1.02244	0.800235	1.07797	1.04067	1.05189
TWAS21170507	1.01084	0.459094	1.00341	-0.0512823	1.02889	0.752249	0.0565986	0.357253	0.832324	1.02877	0.868357	0.283867	1.02608	0.140803	-0.0285568	0.830553	1.02831
TWAS21170508	1.04323	0.850074	1.06377	0.933577	1.02148	0.695413	0.19686	0.912566	1.01812	1.05846	1.1237	0.577592	1.02731	0.738263	1.06633	1.03938	1.03248
TWAS21170509	1.04597	0.912763	1.03095	1.11095	1.06671	0.909644	0.834746	1.16922	1.0886	1.06995	1.11983	0.633679	1.03087	0.805794	1.0801	1.05905	1.04242
TWAS21170511	1.05264	1.27639	1.03403	1.11192	1.06355	1.00052	0.944106	1.13152	1.12708	1.08836	1.10633	1.42205	1.03623	1.34654	1.06869	1.058	1.05231
TWAS21170514	0.933983	0.541532	0.957834	0.0832755	-0.0232743	0.814939	-0.0247423	0.176884	0.667618	0.90201	0.782477	0.136651	0.944658	-0.13597	-0.280067	0.760026	0.918678
TWAS21170515	0.930941	0.910422	0.885072	1.07334	0.498521	0.808244	0.885719	1.00718	1.03715	0.924861	0.972288	0.729998	0.907395	0.761136	1.05321	0.932795	0.853104
TWAS21170517	1.01916	0.940391	1.01164	0.973346	1.02873	0.731412	0.167712	0.918025	1.08297	1.02198	1.11463	0.592939	0.99261	0.772755	1.05661	1.01251	1.00747
TWAS21170519	0.90311	0.877004	0.911408	0.853674	-0.166641	-0.110256	0.00609801	0.778696	0.988292	0.865807	0.932597	1.06188	0.875661	0.76774	1.06048	0.922864	0.769913
TWAS21170521	0.982066	0.784541	0.997385	1.11462	-0.0120495	0.883233	0.919457	1.06813	0.966828	0.967602	1.02116	0.746341	0.96913	1.01255	1.07697	0.985637	0.823176
TWAS21170606	0.94273	0.955297	0.985686	0.894885	-0.209698	0.629188	0.062978	0.901941	1.04962	0.938505	0.994426	0.697206	0.927771	1.01254	1.1255	0.954228	0.911621
TWAS21170607	0.955964	0.897736	0.903664	1.13486	-0.117607	0.88034	0.932913	1.13107	1.01101	0.936711	1.02258	0.999509	0.931248	0.836861	1.08416	0.964585	0.886504
TWAS21170611	1.06578	0.840054	1.09728	1.12615	1.06956	0.919067	0.833797	1.14312	1.03261	1.08786	1.13387	0.593719	1.06684	0.703977	1.03939	1.0783	1.01304
TWAS21170613	1.0472	0.873501	1.053	0.935707	1.03573	0.747095	0.109903	0.866675	1.01613	1.0658	1.12438	0.532685	1.0215	0.935831	1.06242	1.04472	1.02826
TWAS21170618	0.92586	0.990024	0.879299	0.89134	-0.0623664	0.607392	0.136421	0.843145	0.99907	0.909078	0.985114	0.839051	0.889737	0.935716	1.08145	0.93334	0.897058
TWAS21170619	1.03574	0.481835	1.02217	-0.0656993	1.0573	0.762295	0.0924183	0.182405	0.93172	1.07098	0.890883	0.275074	1.0518	0.30496	-0.161264	0.830225	1.0746
TWAS21170621	1.0586	0.803415	1.0674	1.12619	1.06841	0.993793	0.928211	1.12568	1.11775	1.07179	1.12313	0.620785	1.04595	0.703649	1.05043	1.08545	1.0144
TWAS21170623	1.0414	0.930774	1.01849	0.957535	1.02817	0.68147	0.206294	0.936029	1.01026	1.06337	1.12328	0.636749	1.02677	0.804898	1.07882	1.03091	1.04794
TWAS21170702	1.04682	0.911616	1.02356	0.966131	1.04502	0.390116	0.103363	0.948294	1.08029	1.07003	1.12861	0.609939	1.01733	0.802051	1.08553	1.04316	1.05829
TWAS21170705	1.01675	0.441667	1.01714	0.281566	1.03749	0.422869	-0.0291441	0.27819	0.81597	1.02474	0.856252	0.255854	1.02985	-0.0416317	0.578985	0.918959	1.03773
TWAS21170706	1.05546	0.795514	1.07124	1.11606	1.06881	0.976799	1.04797	1.15153	1.11086	1.10583	1.12542	0.606882	1.05689	0.697874	1.05123	1.06477	1.03119
TWAS21170709	0.919577	1.12472	0.888245	0.935209	0.197534	0.621644	0.148107	0.926504	1.02223	0.923605	0.975318	1.19092	0.83626	1.28366	1.11082	0.927217	0.893155
TWAS21170711	1.07057	0.499659	1.07121	-0.158928	1.09999	1.17793	0.961816	1.01209	1.05413	1.10712	0.945751	0.286427	1.09639	0.216864	0.290162	1.09338	1.10412
TWAS21170713	1.06138	0.494049	1.0521	0.0615369	1.09198	1.12162	0.864884	1.02932	1.08554	1.08595	0.930514	0.354886	1.07833	0.266737	-0.102063	1.06094	1.08054
TWAS21170715	1.0681	0.859705	1.07598	1.11329	1.08165	0.958659	0.970904	1.14386	1.10721	1.06232	1.13052	0.638315	1.05752	0.750434	1.06368	1.08311	1.03313
TWAS21170717	1.05716	0.820649	1.07173	1.11098	1.07335	0.986645	0.854306	1.13932	1.03898	1.08615	1.12168	0.639874	1.04315	0.702604	1.05966	1.06314	1.03089
TWAS21170723	1.06739	0.510558	1.07096	0.372437	1.08502	1.14281	0.976896	1.01853	1.05357	1.11606	0.940949	0.310507	1.08057	0.124745	-0.012064	1.08937	1.0926
TWAS21170803	0.939921	0.445124	0.949782	-0.0500588	-0.216765	0.737237	0.219037	-0.0163476	0.838831	0.888525	0.790196	0.142052	0.960256	-0.122755	-0.506766	0.845452	0.950837
TWAS21170804	1.02765	0.918661	1.00557	0.948432	1.03325	0.678014	0.201567	0.98009	1.08087	1.05448	1.11821	0.653721	1.0006	0.818602	1.09232	1.01831	1.04333
TWAS21170806	1.05659	0.502204	1.05956	-0.135025	1.08499	1.11836	1.06471	1.04498	1.05016	1.06888	0.924276	0.35348	1.06822	0.267261	0.0853393	1.07506	1.07509
TWAS21170807	1.03768	0.504611	1.04354	-0.109909	1.07405	0.804184	0.0571542	0.0355656	0.920812	1.06915	0.885673	0.35944	1.05026	0.0935949	-0.0344147	0.938869	1.07678
TWAS21170808	0.971468	0.478696	0.986395	-0.0217389	-0.110001	1.12983	1.14301	1.02934	0.989462	0.968278	0.804562	0.143683	1.00696	0.0507512	-0.151148	0.998659	0.971557
TWAS21170809	0.995807	0.860529	1.00875	0.927861	-0.107023	0.720413	0.0215231	0.887332	0.967888	0.991781	1.05228	0.644317	0.966243	0.693221	1.11798	0.983728	0.900207
TWAS21170811	1.05536	0.895335	1.03574	1.12293	1.04804	0.910276	0.82044	1.16503	1.0574	1.0642	1.11208	0.6313	1.03533	0.833534	1.07822	1.05275	1.03687
TWAS21170813	1.03184	0.542239	1.04773	-0.0208694	1.06657	0.85132	-0.00847317	0.199179	0.937106	1.05538	0.893073	0.479194	1.04785	0.135113	0.0538144	0.926902	1.06343
TWAS21170817	1.02323	0.715642	1.02631	1.03446	1.02479	0.976341	0.803919	1.11529	0.92963	1.05371	1.06315	1.0005	1.02577	0.520218	1.04922	1.04415	1.00622
TWAS21170819	0.96643	0.87579	0.896989	1.09988	-0.0725514	0.844969	0.692413	1.07461	0.985003	0.929669	0.984851	0.7708	0.930171	0.770161	1.08709	0.958071	0.885499
TWAS21170902	1.07023	0.539885	1.08087	0.203696	1.09693	1.1587	1.00163	1.04124	1.05369	1.10574	0.946977	0.562451	1.08412	0.253501	0.498775	1.08618	1.09339
TWAS21170905	1.01882	0.70288	1.01908	1.03314	1.0133	0.965536	0.565098	1.08704	0.965103	1.02702	1.04249	0.503106	0.999883	0.480236	1.04101	1.0249	0.999049
TWAS21170907	1.0231	0.53053	1.01634	0.0103443	1.04024	0.762673	0.148331	0.171922	0.86088	1.06883	0.858985	0.265487	1.02875	0.16566	0.0514495	0.848604	1.03885
TWAS21170909	0.894445	0.387569	0.855978	-0.188378	0.0146736	1.04243	0.896163	0.92889	0.92097	0.873047	0.663644	0.235203	0.924075	0.0409091	-0.183448	0.912521	0.914951
TWAS21170913	0.878897	0.368523	0.864134	-0.164846	-0.191032	0.981867	1.00589	0.86945	0.862787	0.796373	0.401244	0.0578849	0.893675	-0.192422	-0.473578	0.846529	0.896341
TWAS21170915	1.07085	0.508034	1.07	-0.0293636	1.10165	1.1589	1.08916	1.03541	1.06691	1.10774	0.924315	0.371502	1.08312	0.214469	0.338827	1.09132	1.09579
TWAS21170919	1.06347	0.856694	1.07525	1.13252	1.06754	0.964817	1.01336	1.14279	1.10746	1.04704	1.14429	0.61969	1.05	0.924345	1.04605	1.0633	1.01153
TWAS21170921	1.06469	0.542354	1.07734	-0.0909728	1.07944	1.13617	0.855912	1.01737	0.958147	1.09221	0.926992	0.417731	1.07509	0.184481	0.476154	1.08124	1.08209
TWAS21171001	1.08174	0.90063	1.09212	0.981332	1.07072	0.727704	0.0701576	0.958241	1.12243	1.11207	1.1606	0.625532	1.06276	0.794764	1.10594	1.07955	1.07895
TWAS21171006	0.963445	0.815851	0.983213	1.10663	-0.152127	0.945407	0.979561	1.07388	1.02834	0.932344	1.03357	0.547396	0.951062	0.746581	1.08666	0.981676	0.868973
TWAS21171007	1.05976	0.83061	1.07872	0.932353	1.03457	0.648616	0.14445	0.86797	0.997742	1.08536	1.1352	0.563538	1.04242	0.70539	1.04487	1.04014	1.03786
TWAS21171008	1.25158	0.57208	1.08136	-0.0568489	1.04631	1.1608	1.0294	1.17789	1.04734	1.15574	1.03017	0.1808	1.03565	0.17828	-0.0862024	1.04413	1.12591
TWAS21171011	1.0493	0.871541	1.02484	1.10844	1.06075	0.955324	0.83661	1.15426	1.12634	1.07535	1.12901	0.600835	1.03174	0.768546	1.05292	1.06032	1.03987
TWAS21171017	1.01293	0.953838	0.997999	0.951594	1.02278	0.741721	0.18977	0.94525	1.08071	1.03288	1.08733	0.593668	0.999685	0.800946	1.08864	1.00866	1.03303
TWAS21171021	1.04473	0.8618	1.02617	1.10039	1.05037	0.922555	0.954795	1.12624	1.10958	1.05511	1.11048	0.687865	1.02988	0.792361	1.05338	1.05119	1.03281
TWAS21171102	1.05775	0.884619	1.03627	1.11836	1.05721	0.920421	0.806496	1.14528	1.05947	1.07219	1.12432	0.617067	1.04451	0.772148	1.06486	1.06414	1.05225
TWAS21171103	1.05517	0.560868	1.05992	-0.120278	1.08316	1.10071	0.930727	1.05016	0.974916	1.09337	0.927718	0.263666	1.07483	0.12172	0.0340824	1.06859	1.07253
TWAS21171105	1.06888	0.856187	1.08843	1.12193	1.08723	0.971057	1.0027	1.14583	1.12911	1.08914	1.14123	0.907587	1.0623	0.805391	1.06284	1.10273	1.04397
TWAS21171109	0.945129	0.932236	0.965247	0.898512	-0.0542593	0.403731	-0.0242746	0.87111	1.02272	0.945072	0.993962	0.722985	0.931065	0.874584	1.10068	0.958308	0.869633
TWAS21171111	1.03504	0.543366	1.06333	-0.0562115	1.04473	0.85756	-0.0260883	0.314098	0.823406	1.03605	0.931782	0.20675	1.05242	-0.0158178	-0.0995825	0.958021	1.0574
TWAS21171116	1.06551	0.85608	1.08208	1.11792	1.08483	0.97502	1.04193	1.16381	1.11565	1.09831	1.12725	0.666388	1.06648	0.717423	1.06411	1.06101	1.03852
TWAS21171118	0.949867	0.830507	0.979574	1.0881	0.190717	0.855499	1.02054	1.03856	1.01092	0.933007	0.959308	0.927812	0.92467	0.687844	1.06042	0.961675	0.813558
TWAS21171119	1.01059	0.553877	1.01022	0.221968	1.04399	0.726741	0.0485694	0.215571	0.807687	1.04191	0.865645	0.524973	1.01829	0.125653	0.49523	0.841208	1.03744
TWAS21171202	1.07779	0.826883	1.0728	0.879824	1.08239	1.13488	0.974126	1.02318	1.05695	1.10061	1.07187	0.532082	1.08363	0.655483	1.00371	1.08437	1.08445
TWAS21171207	0.962398	0.909846	0.973513	0.919519	-0.187187	0.602766	0.0342928	0.850983	0.998306	0.947944	1.03161	0.895053	0.949977	0.693402	1.10638	0.964046	0.900714
TWAS21171209	1.05235	0.891115	1.03393	1.10231	1.05397	0.960257	0.964501	1.13736	1.09754	1.04575	1.1302	0.628923	1.03523	0.795504	1.0585	1.0484	1.03203
TWAS21171213	1.05543	0.65636	1.07788	-0.100158	1.10627	1.12763	1.11094	1.06849	1.05749	1.10134	0.91815	0.413632	1.0738	0.307024	0.281056	1.08788	1.09295
TWAS21171215	1.05036	0.870119	1.07261	1.09637	1.07233	0.951198	1.05392	1.13923	1.10661	1.05362	1.12176	0.674355	1.04061	0.78982	1.07171	1.06274	1.04554
TWAS21171221	0.991845	0.499393	1.0106	-0.0653576	0.108264	1.14762	1.13225	1.04384	1.00457	0.988386	0.836171	0.34493	1.01693	-0.0548778	-0.0495187	0.991205	1.00255
TWAS21171301	1.03011	0.941075	1.01691	0.943949	1.01686	0.681575	0.201843	0.903493	1.01303	1.04538	1.11207	0.66352	0.998548	0.794462	1.07053	1.0001	1.0251
TWAS21171302	1.03566	0.766722	1.02643	1.04203	0.999876	0.973069	0.742796	1.09703	0.95941	1.05787	1.06808	0.540985	1.02606	0.489569	1.06205	1.04058	1.01052
TWAS21171303	0.930315	0.400523	0.957907	-0.208434	0.0958973	0.715538	0.13187	0.0797015	0.851181	0.910279	0.777869	0.074097	0.952125	-0.194007	-0.369288	0.766513	0.942959
TWAS21171304	1.06379	0.508469	1.07306	0.00456346	1.0939	1.00885	0.899518	1.02322	0.971139	1.08425	0.944763	0.472828	1.07577	0.169608	0.557207	1.0788	1.07822
TWAS21171309	0.932291	1.39594	0.938652	0.893618	0.220383	0.223727	0.0879773	0.847061	0.992611	0.892997	0.970142	0.765816	0.880893	0.829677	1.0836	0.941328	0.877609
TWAS21171311	1.06049	0.557639	1.06844	-0.118712	1.07835	1.09176	0.84091	1.03776	0.95831	1.07132	0.933607	0.361885	1.07176	0.144308	0.588918	1.06674	1.0757
TWAS21171323	1.0384	0.864446	1.02491	1.11587	1.05279	0.89367	0.928753	1.15799	1.0262	1.05461	1.11873	0.616653	1.03336	0.750222	1.0548	1.05356	1.0335
TWAS21171407	1.07189	0.721791	1.08882	1.12609	1.08575	0.934689	0.835425	1.1433	1.03487	1.09152	1.12371	0.57473	1.06192	0.606234	1.02506	1.08517	1.01959
TWAS21171408	0.956218	0.470423	0.906211	-0.106303	0.0672478	1.08523	0.871288	0.977535	0.893067	0.956016	0.780208	0.428223	0.985208	-0.0406268	0.030869	0.960385	0.951492
TWAS21171409	1.04815	0.534635	1.03044	-0.102994	1.07951	1.0886	0.979966	1.05267	1.04403	1.06451	0.925219	0.344516	1.05511	0.0916409	-0.221689	1.06032	1.06857
TWAS21171413	0.994048	0.461671	1.00757	-0.13275	-0.0698366	1.11627	1.05385	1.02307	0.893843	0.96705	0.837807	0.191576	1.01396	-0.0192779	0.0028567	1.00788	0.991465
TWAS21171417	1.02971	0.567632	1.03934	-0.0508057	1.048	0.795651	0.0898553	0.181633	0.928873	1.05771	0.869981	0.317972	1.04392	0.120113	0.0574478	0.925649	1.06267
TWAS21171419	1.04364	0.48752	1.05329	-0.111139	1.08322	1.11348	0.997167	1.02636	1.05801	1.07496	0.916768	0.414526	1.06776	0.207507	-0.153488	1.07052	1.07191
TWAS21171422	1.01867	0.485941	1.03701	-0.0774095	0.000490368	1.14	1.04756	1.02852	0.924863	1.0176	0.890613	0.300508	1.02903	0.103909	-0.172088	1.0322	1.00773
TWAS21171423	1.03316	0.530043	1.03793	-0.110755	1.0576	0.799356	0.0555632	0.148257	0.799813	1.05922	0.892661	0.377614	1.04809	0.056094	0.447065	0.951848	1.05963
TWAS21171503	0.987081	0.490312	0.989046	-0.0966432	0.0721712	1.13566	1.15898	1.03942	0.999971	0.946192	0.836616	0.302053	1.00684	-0.0550602	-0.209018	1.01883	0.987371
TWAS21171504	0.99107	0.510359	1.00956	-0.0359569	-0.0310969	1.15107	1.13799	1.01361	1.00751	0.974534	0.828425	0.392996	1.00731	0.0031284	-0.311813	1.0035	0.983989
TWAS21171505	0.927313	0.431891	0.949691	-0.190124	-0.0188896	-0.12948	0.125773	0.242042	0.781839	0.879223	0.760955	0.233648	0.918929	-0.00207221	-0.424411	0.647471	0.933285
TWAS21171506	1.03904	0.88464	1.02302	1.11913	1.04738	0.976726	0.535952	1.13715	1.04324	1.07008	1.11568	0.634172	1.03723	0.820491	1.06531	1.06035	1.04334
TWAS21171507	1.01646	0.897694	0.993502	0.93891	1.02187	0.678784	0.139839	0.92179	1.00804	1.02896	1.10605	0.74645	1.00047	0.778111	1.06972	1.01644	1.0303
TWAS21171508	0.965299	0.79299	0.982082	1.1239	0.198866	0.881738	0.959791	1.07512	1.0507	0.909225	1.01144	0.641525	0.949156	0.68933	1.05604	0.971105	0.844401
TWAS21171509	1.06908	0.82504	1.08808	1.11569	1.07154	0.937386	0.884932	1.14053	1.02641	1.09024	1.12498	0.645622	1.06064	0.734712	1.04759	1.07405	1.02441
TWAS21171511	1.03572	0.526171	1.04689	-0.147465	1.05546	0.766706	0.112812	0.0681425	0.838772	1.03954	0.889836	0.243193	1.04556	0.0828108	0.57129	0.924702	1.04778
TWAS21171512	1.02707	0.534318	1.04331	-0.0541269	1.06138	0.835568	0.0776037	0.0477782	0.923622	1.06171	0.883656	0.283879	1.03048	0.111583	0.349429	0.943871	1.06786
TWAS21171517	0.885659	0.394669	0.892158	-0.207534	-0.0474967	1.01223	1.12333	0.88858	0.924884	0.803324	0.649135	0.295771	0.890819	-0.253895	-0.280398	0.915826	0.886708
TWAS21171518	1.05759	0.851166	1.07115	1.10827	1.08085	1.00248	0.918142	1.11065	1.10344	1.0523	1.1122	0.630896	1.04838	0.753058	1.05312	1.07576	1.02311
TWAS21171603	0.887904	0.900679	0.844333	0.847839	-0.129988	0.371921	0.127862	0.798306	0.983113	0.853229	0.946266	0.593616	0.869801	0.806614	1.07634	0.892251	0.868446
TWAS21171605	1.05358	0.87368	1.06318	0.943281	1.02657	0.778185	0.159151	0.922909	1.01463	1.05908	1.14035	0.601669	1.03587	1.06764	1.08874	1.04872	1.04871
TWAS21171611	1.04355	0.83546	1.04656	0.925454	1.03086	0.616006	0.191811	0.860167	1.05442	1.05166	1.11871	0.590672	1.01513	0.784358	1.06341	1.05069	1.05006
TWAS21171612	0.847643	0.379873	0.833953	-0.129817	-0.184397	0.729439	-0.0207392	-0.139867	0.665634	0.822888	0.674631	0.161308	0.874599	-0.316258	-0.318272	-0.0133517	0.832303
TWAS21171613	0.966264	0.854786	0.987065	1.12173	-0.174363	0.927039	0.972068	1.06904	1.05941	0.894326	0.999446	0.544379	0.970253	0.70322	1.07339	0.960406	0.886087
TWAS21171617	0.959719	0.814554	0.974142	1.11676	-0.159307	0.852729	0.869227	1.04145	0.940472	0.89192	0.990364	0.567882	0.944379	0.895618	1.03665	0.957638	0.829544
TWAS21171621	1.02881	0.705867	1.02754	1.02694	1.03732	0.944904	0.682539	1.09943	0.942048	1.04517	1.05984	0.535158	1.02474	0.498755	1.04294	1.01181	1.01022
TWAS21171622	1.06269	0.752379	1.07548	1.11795	1.05635	0.967164	0.81242	1.12189	1.0304	1.07843	1.12243	0.569976	1.05554	0.736152	1.04219	1.06517	1.01431
TWAS21180103	1.01126	0.489218	1.02506	-0.0967069	-0.002149	1.15279	1.20091	1.06046	1.01721	1.00437	0.852774	0.171781	1.04022	0.00483669	-0.307456	1.03253	1.0092
TWAS21180104	1.0111	0.89052	1.0411	0.937349	-0.0766039	0.583763	0.324819	0.874206	0.962602	1.00189	1.07822	0.563555	0.973491	1.05764	1.12969	0.990946	0.884832
TWAS21180105	1.06522	0.496907	1.04983	-0.127574	1.07519	1.10827	0.83707	1.06089	0.982341	1.08678	0.92959	0.406947	1.07528	0.187893	0.509397	1.06433	1.0774
TWAS21180106	0.918539	0.412169	0.852101	-0.179604	-0.152462	1.01222	0.78702	0.950302	0.87042	0.906808	0.688287	0.134438	0.933926	0.0725289	-0.42457	0.909304	0.909927
TWAS21180107	1.06973	0.561456	1.07322	-0.149555	1.09627	1.13411	1.03622	1.04997	1.05605	1.10502	0.938196	0.61901	1.08758	0.119844	0.511927	1.09776	1.09338
TWAS21180109	1.03812	0.502972	1.04984	-0.0257889	1.07364	0.806447	0.130281	0.2122	0.928912	1.0589	0.895252	0.298014	1.04916	0.208657	0.00752874	0.934457	1.06019
TWAS21180111	1.0708	0.494598	1.07666	-0.144094	1.08454	1.13156	0.767126	1.00422	0.984126	1.09972	0.95563	0.266468	1.08589	0.133599	0.526437	1.09181	1.08612
TWAS21180113	1.06718	0.580006	1.07061	-0.108751	1.09497	1.16682	1.10357	1.03537	1.0462	1.07363	0.914867	0.325136	1.07807	0.258152	-0.062443	1.10218	1.0919
TWAS21180114	0.96327	0.521586	0.892502	-0.117384	-0.0408418	1.05273	0.907119	1.04622	0.883898	0.956265	0.798632	0.145364	0.949922	-0.0974928	-0.411544	0.94238	0.958155
TWAS21180115	1.0536	0.859927	1.02773	1.108	1.05498	0.944655	0.69947	1.15797	1.03978	1.0746	1.13283	0.613179	1.04546	0.721813	1.06303	1.06919	1.05155
TWAS21180116	1.06848	0.956367	1.05763	1.11904	1.0722	0.942267	1.02879	1.17169	1.1424	1.0815	1.13956	0.686106	1.05132	0.835892	1.08853	1.06906	1.06238
TWAS21180117	1.04328	0.930456	1.02614	1.09772	1.05842	0.930566	0.894913	1.15201	1.09883	1.05549	1.10589	0.752593	1.02601	0.827908	1.08346	1.06659	1.05363
TWAS21180203	1.07615	0.634366	1.07877	0.819008	1.08923	1.16482	0.989708	1.02906	1.0564	1.09432	0.952214	0.463251	1.08532	0.383412	0.808383	1.10071	1.09354
TWAS21180204	1.04464	0.528187	1.05427	0.0276233	1.07632	0.775153	0.0748042	0.213983	0.920665	1.05616	0.905812	0.432971	1.05366	0.166232	0.0516679	0.964342	1.06921
TWAS21180206	1.05871	0.806483	1.07267	1.11348	1.06356	0.948519	0.965325	1.14818	1.03985	1.08321	1.11699	0.593776	1.05194	0.746463	1.05802	1.07484	1.03346
TWAS21180208	1.06422	0.864048	1.08537	0.952294	1.04899	0.774501	0.038399	0.845212	1.01403	1.10082	1.15506	0.647049	1.04442	0.820353	1.06771	1.06799	1.04312
TWAS21180209	0.886334	0.850365	0.868334	1.04468	-0.192515	0.772259	0.820519	0.991099	1.00638	0.872742	0.932544	0.527721	0.86896	0.75023	1.02785	0.895992	0.841002
TWAS21180211	1.02308	0.867401	1.0192	0.915531	1.00011	0.706133	0.100405	0.926666	0.84194	1.02811	1.11054	0.505598	0.998836	1.14955	1.07503	1.0074	1.01948
TWAS21180212	0.926385	0.939854	0.934021	0.912608	-0.172317	0.608429	0.0439275	0.911046	0.984341	0.935296	0.975837	0.761245	0.902709	0.852436	1.10931	0.925287	0.896725
TWAS21180214	0.970493	0.894357	0.909835	1.10138	-0.146094	0.807375	0.756312	1.04155	0.950098	0.922371	0.999479	0.987052	0.932867	1.0056	1.0584	0.926565	0.87513
TWAS21180215	1.01352	0.501064	1.01867	-0.153591	-0.0561366	1.13745	1.15937	1.034	1.01364	1.01565	0.838871	0.17697	1.03747	-0.0266135	0.266053	1.02101	0.995918
TWAS21180216	1.06372	0.520893	1.04526	-0.0690315	1.09219	1.12915	0.894836	1.02905	1.06651	1.0681	0.937431	0.35488	1.07354	0.246207	0.485319	1.08102	1.0845
TWAS21180217	1.02621	0.52829	1.03535	-0.111832	1.04478	0.730133	0.0319079	0.155325	0.782563	1.03817	0.872367	0.596294	1.03665	0.120721	0.487949	0.929657	1.04147
TWAS21180219	1.00656	0.493929	1.00402	-0.00821791	-0.0734155	1.14904	1.13879	0.99867	1.00957	0.978642	0.824195	0.15277	1.01351	-0.0186577	0.0289003	1.01201	1.00286
TWAS21180221	1.0716	0.505912	1.08342	-0.00821533	1.09234	1.14088	1.06354	1.01429	0.951916	1.1133	0.927861	0.569958	1.09378	0.237213	0.0564245	1.07412	1.0881
TWAS21180222	1.05371	0.929372	1.04088	1.108	1.07021	0.948152	0.906764	1.1462	1.11884	1.06159	1.13553	0.639873	1.04174	0.782739	1.08533	1.06322	1.05552
TWAS21180301	0.933492	0.348998	0.914255	-0.149836	0.0214545	1.08208	0.967117	0.992398	0.94862	0.954682	0.788699	0.415403	0.966498	0.0805948	-0.190543	0.946296	0.959175
TWAS21180303	1.06843	0.567657	1.07615	-0.108463	1.08885	1.1137	0.92635	1.05296	0.983514	1.09533	0.943237	0.413684	1.08038	0.194936	0.634793	1.09313	1.09089
TWAS21180304	0.974749	0.895281	0.988853	0.900938	0.201446	0.671054	0.145006	0.819468	0.950043	0.95562	1.05251	0.577231	0.931958	0.746689	1.11104	0.968966	0.848782
TWAS21180305	1.05874	0.55815	1.03866	-0.0929769	1.08112	1.11124	0.734017	1.05242	1.07388	1.07534	0.922786	0.483293	1.07216	0.263326	0.556906	1.0478	1.06921
TWAS21180306	1.06434	0.828519	1.09405	1.12816	1.08508	1.01889	0.979105	1.14005	1.12092	1.08439	1.12399	0.727862	1.0621	0.801964	1.07357	1.07325	1.03985
TWAS21180307	0.930867	0.481398	0.944224	-0.15975	-0.130823	1.05624	1.13338	0.968783	0.925533	0.897823	0.752598	0.442476	0.952219	-0.0354221	0.544384	0.941985	0.921936
TWAS21180309	1.05963	0.784238	1.07271	1.09927	1.06333	0.980439	0.87109	1.09839	1.00105	1.06297	1.12656	0.569095	1.05611	0.808416	1.05829	1.08534	1.03524
TWAS21180314	1.08158	0.807681	1.08787	1.13014	1.08238	1.01453	0.998581	1.17078	1.11971	1.09438	1.15017	0.650732	1.08098	0.660928	1.05135	1.08534	1.03775
TWAS21180315	0.932404	0.438308	0.89609	-0.113916	0.132793	0.486221	0.133682	-0.104715	0.636907	0.9092	0.731633	0.191331	0.92043	-0.0760999	-0.269627	0.676998	0.92914
TWAS21180316	0.960059	0.826682	0.977797	0.910876	-0.108173	0.679051	0.134959	0.853851	0.990967	0.962171	1.02543	0.548543	0.936407	0.730118	1.09718	0.983361	0.84185
TWAS21180317	1.05989	0.493197	1.06076	-0.0640288	1.08849	1.14594	0.991267	1.03739	1.04728	1.08684	0.935747	0.29613	1.06707	0.283172	0.508256	1.08117	1.07545
TWAS21180318	0.910528	0.513519	0.948392	-0.139675	-0.165304	0.716192	0.0894657	0.162905	0.724185	0.882261	0.69712	0.11005	0.936915	-0.189648	-0.0960179	0.754273	0.889677
TWAS21180319	1.07792	0.567469	1.08836	-0.105483	1.10066	1.12553	0.977212	1.03581	0.989601	1.09277	0.952497	0.308704	1.09162	0.137751	0.0747158	1.08761	1.09856
TWAS21180321	1.06439	0.884194	1.0496	1.12292	1.05673	0.986834	0.837073	1.15743	1.05419	1.08554	1.12551	0.609569	1.05851	0.855805	1.08069	1.05328	1.04344
TWAS21180401	0.98267	0.458929	0.984628	-0.187143	0.199314	1.11845	1.15727	1.01093	0.968597	0.963991	0.814225	0.284441	1.00763	-0.0683646	-0.178854	1.00006	0.991253
TWAS21180406	1.05171	0.494866	1.05203	-0.0657114	1.08278	1.02831	0.788242	1.00726	0.971211	1.06864	0.923344	0.309069	1.06173	0.20394	0.211017	1.03398	1.06913
TWAS21180412	1.00697	0.875887	1.01796	0.95563	1.02217	0.0898761	-0.13492	0.817429	1.03644	0.869561	1.15229	0.54956	0.968217	0.802336	1.0435	1.01203	0.962883
TWAS21180415	1.07422	0.537842	1.08076	-0.103596	1.0791	1.0871	1.04531	1.03341	0.945816	1.08031	0.933081	0.279373	1.08861	0.179953	0.549447	1.07125	1.07683
TWAS21180418	0.951878	0.866326	0.873285	1.08017	-0.145165	0.768132	0.861961	1.03213	0.99053	0.911396	0.972107	0.557785	0.93222	0.935354	1.06104	0.953838	0.895346
TWAS21180422	1.07075	0.562326	1.08687	-0.0306196	1.10489	1.11757	0.955386	1.0317	0.945725	1.09079	0.938737	0.474416	1.08726	0.270402	-0.054941	1.1048	1.1026
TWAS21180501	1.05983	0.528654	1.04445	-0.13611	1.08375	1.11196	0.718343	1.03443	0.988462	1.08175	0.925998	0.458705	1.07515	0.279347	-0.101641	1.07116	1.0714
TWAS21180503	1.00748	0.520457	0.927585	-0.115279	-0.0334007	1.12036	0.889507	1.07149	0.947978	1.01301	0.842551	0.188455	1.01924	0.149839	-0.325287	1.00925	1.00571
TWAS21180504	1.06486	0.874431	1.04507	1.11067	1.06248	0.944535	0.797579	1.16427	1.04577	1.08041	1.131	0.699289	1.04855	0.757246	1.06842	1.06505	1.04727
TWAS21180507	0.925179	0.942246	0.893382	0.910336	-0.155898	0.543156	0.181303	0.853384	1.00803	0.912675	0.984348	0.591544	0.890513	0.842959	1.092	0.918097	0.873531
TWAS21180509	0.959325	0.875154	0.9762	0.911123	-0.161655	0.667379	0.133769	0.862572	0.917518	0.936807	1.01933	0.729569	0.923178	0.787491	1.09979	0.954849	0.863384
TWAS21180511	1.06057	0.799968	1.06756	1.0905	1.06636	0.963235	1.01695	1.11121	1.10799	1.07811	1.10909	0.640666	1.04887	0.740668	1.05447	1.07204	1.01703
TWAS21180515	0.941495	0.846114	0.95745	0.88431	-0.0819127	0.511438	0.0898715	0.788557	0.911641	0.882546	0.971545	0.488026	0.933909	0.714094	1.06766	0.925073	0.856906
TWAS21180517	1.06859	0.539195	1.07309	-0.137255	1.08798	1.11666	0.924645	1.03289	0.963864	1.11487	0.921576	0.389141	1.08491	0.211261	0.522301	1.07828	1.09095
TWAS21180519	1.00398	0.830656	1.01769	1.11325	-0.111152	0.928093	0.949775	1.10607	1.07601	1.00457	1.06672	0.641599	0.993646	0.759361	1.10232	1.0281	0.890292
TWAS21180523	1.04906	0.802987	1.05614	1.11557	1.06852	0.88541	0.80805	1.12438	0.986348	1.06177	1.0611	0.610532	1.04772	0.645767	1.03981	1.0315	1.04577
TWAS21180604	1.05271	0.48237	1.0297	-0.119847	1.06132	1.09107	0.512325	1.01335	0.977496	1.07117	0.910517	0.393179	1.07096	0.263851	0.0512874	1.06284	1.07369
TWAS21180605	1.05358	0.832312	1.05218	0.94992	1.03742	0.703092	0.0409414	0.869096	1.07633	1.05884	1.1299	0.586607	1.02326	0.719629	1.05386	1.04283	1.03847
TWAS21180614	0.989903	0.480331	1.00695	-0.107334	-0.085726	1.12259	1.05427	1.01132	0.908037	0.984813	0.820102	0.277187	1.01174	0.0733547	0.572077	1.00498	0.989292
TWAS21180615	1.02135	0.937958	1.01011	0.956657	1.03215	0.718786	0.188823	0.94984	1.08178	1.05264	1.10126	0.640384	1.00477	0.820045	1.08557	1.01796	1.03768
TWAS21180618	1.06331	0.625154	1.07459	-0.0355269	1.08412	1.12555	0.99261	1.02507	1.03214	1.06769	0.930974	0.378244	1.07636	0.156568	0.54221	1.06911	1.08555
TWAS21180701	1.04834	0.909744	1.0363	1.11072	1.05664	0.937545	0.867263	1.17963	1.10708	1.06812	1.11637	0.609319	1.02462	0.830456	1.09656	1.0652	1.05184
TWAS21180703	1.04955	0.846155	1.0254	1.12411	1.05855	0.921375	0.968978	1.19425	1.05197	1.0893	1.14071	0.606016	1.03453	0.730868	1.08625	1.04844	1.05465
TWAS21180704	1.04118	0.908226	1.02564	0.961778	1.03587	0.760646	0.203494	0.906552	1.09628	1.06486	1.14503	0.645145	1.02393	1.18731	1.07969	1.00573	1.03451
TWAS21180705	1.03216	0.464268	1.02708	-0.105865	1.04718	0.790598	0.162315	0.162344	0.840198	1.06593	0.895168	0.466942	1.04151	0.180401	-0.00180492	0.836195	1.04991
TWAS21180706	1.06759	0.563001	1.07789	-0.130358	1.08165	1.12319	0.853313	1.04163	0.948261	1.08267	0.930211	0.285359	1.08315	0.155364	0.531668	1.08205	1.08057
TWAS21180707	1.04491	0.456822	1.06569	-0.10804	1.08735	0.781867	0.0625532	0.0437085	0.926727	1.05641	0.904473	0.37914	1.04913	0.539443	0.378476	0.95172	1.0693
TWAS21180708	0.932414	0.865782	0.910891	1.07269	0.23397	0.889101	0.762089	1.0176	1.05832	0.907693	0.996517	0.526381	0.938923	0.819498	1.07067	0.954424	0.820256
TWAS21180711	1.02452	0.533376	1.03024	-0.162718	1.05437	0.794838	0.0584953	-0.0126706	0.911474	1.06316	0.88183	0.418669	1.04503	0.173764	-0.0132488	0.936471	1.06034
TWAS21180715	0.983113	0.956419	0.93157	1.11193	-0.0974694	0.88761	1.03828	1.09581	1.05725	0.972147	1.05052	0.75867	0.97528	0.832648	1.10281	0.988854	0.917332
TWAS21180719	1.03847	0.802615	1.03959	1.14718	-0.111655	0.959185	0.960777	1.1344	1.10871	1.02011	1.08313	0.652397	1.01782	0.670593	1.11017	1.03852	0.88514
TWAS21180802	1.0304	0.489584	1.02737	-0.0436989	1.05645	0.611118	0.11538	0.340533	0.849419	1.06589	0.88713	0.277854	1.04978	0.146852	0.542581	0.847365	1.05516
TWAS21180804	1.06201	0.847771	1.06206	0.941171	1.05746	0.64307	0.192155	0.87057	1.08864	1.08178	1.1229	0.580156	1.03839	0.760679	1.06769	1.0735	1.04875
TWAS21180806	1.06279	0.814008	1.08338	1.13322	1.06572	0.97759	0.74766	1.12276	1.0429	1.07065	1.13238	0.609252	1.05794	0.719072	1.04715	1.05973	1.01005
TWAS21180808	1.01175	0.796494	1.04304	1.14386	-0.125515	0.954165	0.809149	1.09626	1.01028	0.995521	1.07201	0.998455	1.00368	0.66093	1.09327	1.02061	0.835431
TWAS21180812	1.04383	0.950679	1.01273	0.944351	1.02543	0.718101	0.283875	0.942389	1.01758	1.07365	1.13013	0.594066	1.03055	0.812208	1.08428	1.03932	1.04908
TWAS21180814	1.06379	0.559802	1.07528	-0.0294372	1.08826	1.13842	0.991664	1.02248	1.0678	1.08036	0.931285	0.400815	1.07898	0.16143	0.505504	1.07381	1.09208
TWAS21180818	1.07419	0.866664	1.09236	0.954623	1.05447	0.742147	0.16014	0.849922	1.12249	1.09343	1.14097	0.612265	1.04022	0.846431	1.07352	1.06862	1.05191
TWAS21180819	1.05616	0.494194	1.03862	-0.102865	1.08087	1.11467	0.825352	1.02221	1.05148	1.06791	0.909706	0.441179	1.06191	0.199758	-0.0241365	1.06068	1.07489
TWAS21180824	1.06836	0.550951	1.08243	-0.0985587	1.08417	1.12777	1.15214	1.03162	0.969413	1.09085	0.928425	0.323918	1.0945	0.241986	0.115275	1.09192	1.10121
TWAS21180905	1.0565	0.815912	1.0669	1.10315	1.0668	1.0073	0.959623	1.12985	1.10814	1.06786	1.12845	0.630521	1.05179	0.704992	1.03183	1.06266	1.02443
TWAS21180907	1.05387	0.858236	1.02849	1.11698	1.07371	0.946945	0.799919	1.16994	1.12414	1.07752	1.13785	0.647176	1.04146	0.772847	1.06636	1.06333	1.0494
TWAS21180909	1.07555	0.80594	1.09184	1.12816	1.07411	0.993059	0.673534	1.12254	1.05721	1.09777	1.13223	0.58692	1.06055	0.749268	1.0518	1.08531	1.03571
TWAS21180915	1.05284	0.891472	1.07335	0.937153	1.03288	0.694888	0.248908	0.882294	1.00999	1.08805	1.12475	0.674019	1.03621	0.767489	1.05868	1.04524	1.03258
TWAS21180917	1.01691	0.816013	1.03907	1.14186	0.254754	0.943764	0.912718	1.10181	1.01121	0.961661	1.04334	0.6897	0.99992	0.693452	1.10306	1.0281	0.863841
TWAS21180919	1.00055	0.838596	1.01461	1.11622	0.010052	0.931255	0.947754	1.0998	1.0611	1.01521	1.05837	0.731741	0.975362	0.722012	1.11011	1.01027	0.855272
TWAS21180921	1.0637	0.594772	1.08699	-0.0755347	1.08987	1.13035	0.945526	1.05267	0.959072	1.09076	0.919239	0.296245	1.08738	0.232391	0.393485	1.10168	1.08753
TWAS21181002	1.05236	0.93991	1.02149	0.958873	1.03456	0.569182	0.0307137	0.94348	1.02911	1.04327	1.11971	0.590057	1.03775	0.825783	1.08913	1.03328	1.0525
TWAS21181005	1.0311	0.474727	1.02514	-0.147293	1.06499	0.762702	0.0841146	0.0399101	0.920763	1.05391	0.88684	0.437347	1.04222	0.142043	0.502063	0.84172	1.05819
TWAS21181006	1.01771	0.51581	1.02107	-0.0888391	0.000881397	1.18544	1.18612	1.02086	1.02582	1.01626	0.885653	0.214587	1.04029	-0.0267655	-0.234815	1.05282	1.02036
TWAS21181008	1.04698	0.550675	1.06173	-0.144627	1.08845	1.08667	1.11561	1.00872	1.01904	1.06474	0.902364	0.436699	1.06506	0.202789	0.521772	1.07003	1.07917
TWAS21181012	0.965409	0.924521	0.984795	0.921535	-0.115141	0.72086	0.165871	0.894784	1.03139	0.934674	1.02466	0.819361	0.945658	0.968289	1.12145	0.971574	0.890438
TWAS21181014	0.959887	0.889304	0.865443	1.08805	-0.218816	0.868038	0.877124	1.068	0.977389	0.944278	0.986989	0.65445	0.936175	0.756436	1.0882	0.950597	0.899125
TWAS21181017	1.0661	0.827551	1.07632	1.11314	1.05578	0.951801	0.762576	1.11861	1.03564	1.08724	1.12408	0.581157	1.05026	0.711718	1.04053	1.06844	1.01813
TWAS21181019	1.06555	0.497471	1.07096	-0.0607509	1.07904	1.08881	0.805438	0.986959	0.970169	1.07915	0.920962	0.350833	1.07281	0.255066	-0.186597	1.0747	1.07085
TWAS21181021	1.05677	0.825146	1.06658	0.942845	1.05009	0.717583	0.160937	0.89776	1.01257	1.07991	1.13791	0.578018	1.05058	0.715603	1.05553	1.05289	1.04254
TWAS21181022	1.01252	0.557362	1.02118	-0.070567	-0.0375242	1.13038	1.07301	1.03779	0.885672	1.00843	0.847309	0.240799	1.02901	0.105526	-0.190757	1.01848	1.00059
TWAS21181024	0.981673	0.509106	1.02746	-0.162043	-0.124884	1.09406	1.03277	1.0151	0.913147	0.961141	0.782546	0.18478	0.999305	0.156018	-0.219776	1.01249	0.979094
TWAS21181101	1.05616	0.486643	1.04854	-0.0979783	1.08528	1.08439	0.626205	1.04488	0.962387	1.08266	0.927258	0.352602	1.06743	0.229597	0.527317	1.07869	1.06605
TWAS21181102	1.02358	0.504759	1.02648	-0.144564	1.04668	0.802394	-0.011137	0.157606	0.920283	1.05162	0.866133	0.584586	1.02719	0.273291	-0.17883	0.862376	1.04517
TWAS21181103	1.05147	0.845243	1.08066	0.933628	1.03858	0.817091	0.263241	0.858354	1.01774	1.07152	1.1311	0.560362	1.03746	0.79383	1.06293	1.04962	1.03311
TWAS21181104	1.07142	0.789277	1.09234	1.12114	1.08339	1.01487	1.00063	1.15493	1.11092	1.08485	1.15771	0.561619	1.05891	0.688214	1.05012	1.08537	1.03318
TWAS21181105	1.04825	0.559516	1.04009	-0.0754024	1.07568	1.0705	0.84585	1.06625	0.971245	1.0599	0.905371	0.352136	1.06676	0.216919	0.505611	1.05351	1.06988
TWAS21181106	0.997928	0.804277	1.02672	1.12144	0.207112	0.97029	0.941609	1.09881	1.06661	1.04184	1.0697	0.608628	0.983113	0.674645	1.10241	1.00618	0.888456
TWAS21181107	1.04036	0.913912	1.02374	0.946718	1.01644	0.725908	0.230685	0.90959	1.08209	1.05381	1.11635	0.620527	1.01184	0.759888	1.07577	1.02463	1.03355
TWAS21181108	1.06034	0.854857	1.08112	0.956468	1.05727	0.766467	0.202199	0.890727	1.0866	1.07868	1.12671	0.589884	1.04707	0.750209	1.07429	1.05608	1.04884
TWAS21181109	1.05051	0.858817	1.03767	1.10967	1.0722	0.974818	0.701584	1.15741	1.10774	1.07687	1.12523	0.612639	1.03853	0.760852	1.0648	1.05376	1.04076
TWAS21181111	0.99443	0.910268	0.93105	1.12716	-0.0431345	0.887178	0.68689	1.10954	1.01929	0.958084	1.04292	0.68932	0.963835	1.0811	1.11428	0.99091	0.884615
TWAS21181113	1.03184	0.507069	1.05764	-0.092758	1.04143	0.787966	-0.053075	0.11888	0.823383	1.06438	0.936327	0.429789	1.04954	0.0679052	0.0746406	0.984373	1.06413
TWAS21181114	1.01214	0.897267	0.994176	1.08994	1.01822	0.854325	0.830829	1.0742	1.05587	0.969847	1.06584	0.575116	0.996058	0.76717	1.05483	1.0148	0.988282
TWAS21181116	1.06021	0.873421	1.08108	0.941875	1.03131	0.764275	0.183816	0.899716	1.00311	1.08029	1.13892	0.610157	1.0445	0.721907	1.07955	1.06488	1.05205
TWAS21181117	1.05673	0.549419	1.06382	-0.15379	1.07856	1.13869	0.921169	1.03551	0.98084	1.07482	0.903588	0.316964	1.07303	0.186481	0.513997	1.07687	1.07709
TWAS21181118	1.03924	0.861571	1.02436	1.09303	1.07062	0.895969	0.925179	1.16079	1.07779	1.05354	1.11963	0.639855	1.02159	0.758281	1.07314	1.05087	1.03927
TWAS21181119	1.07018	0.794406	1.07266	1.13342	1.07804	1.00478	0.992033	1.17369	1.12136	1.07944	1.16477	0.571582	1.07102	0.649477	1.04567	1.08007	1.02916
TWAS21181121	1.0484	0.940663	1.0237	0.951463	1.01407	0.705015	0.0462826	0.91847	1.02397	1.07647	1.12811	0.647316	1.03352	0.841356	1.08	1.0179	1.04875
TWAS21181123	1.01489	0.513113	1.00984	-0.180371	1.02988	0.554971	-0.0381357	0.173667	0.805084	1.05366	0.858361	0.506189	1.02606	0.0895977	0.314109	0.838808	1.04722
TWAS21181203	1.03689	0.547129	1.04948	-0.124438	1.06878	0.735923	0.0722325	0.36058	0.783446	1.03998	0.876466	0.297632	1.05437	0.0961353	0.2611	0.977691	1.05962
TWAS21181204	1.07249	0.519484	1.0865	-0.143167	1.0941	1.1406	1.03629	1.06307	1.06157	1.09769	0.913025	0.342849	1.08602	0.166349	0.526694	1.10011	1.09898
TWAS21181205	1.07038	0.572644	1.08917	-0.0960229	1.0871	1.12931	0.877012	1.03535	0.964887	1.09549	0.94394	0.280506	1.08939	0.158756	0.546504	1.07447	1.0823
TWAS21181206	1.02022	0.470281	1.00959	0.216697	1.06136	0.705135	0.0708899	0.131419	0.892748	1.04168	0.871484	0.51422	1.02508	0.181202	0.484186	0.872092	1.04784
TWAS21181208	1.02823	0.470838	1.01599	-0.069901	1.04842	0.767243	-0.123441	0.30551	0.921757	1.05464	0.879471	0.251323	1.03755	0.169667	-0.220052	0.853571	1.04627
TWAS21181214	1.02612	0.517077	1.0019	-0.126387	1.02824	0.607811	0.0591208	-0.0232795	0.825455	1.02926	0.872241	0.545857	1.02807	0.114701	-0.00158601	0.846404	1.0423
TWAS21181215	1.04195	0.871368	1.01293	0.943539	1.01346	0.724107	0.25768	0.924265	1.0231	1.04451	1.11669	0.588881	1.02377	0.705744	1.07072	1.01356	1.03558
TWAS21181216	1.03002	0.539463	1.0398	-0.07215	1.04708	0.764697	0.0406286	0.251559	0.803975	1.05279	0.88673	0.380137	1.04854	0.0939882	0.605891	0.936656	1.04687
TWAS21181217	1.0721	0.74456	1.07957	1.11047	1.07071	0.993236	0.948053	1.10799	1.04399	1.09231	1.14242	0.574009	1.06564	0.778569	1.04809	1.0846	1.02571
TWAS21181218	1.05498	0.958889	1.03546	0.958994	1.05817	0.592699	0.145215	0.933516	1.1017	1.0713	1.13727	0.618826	1.0318	0.927512	1.08682	1.05104	1.05999
TWAS21181222	0.920974	0.984659	0.871302	0.91558	-0.171192	0.474294	-0.0919337	0.707133	1.01636	0.900797	0.966946	0.723168	0.8774	1.11667	1.07834	0.866162	0.891436
TWAS21181224	0.929538	0.430774	0.945683	-0.0775588	-0.0685582	0.776069	0.118048	-0.119476	0.747482	0.856867	0.770384	0.470737	0.942842	-0.0960801	-0.576886	0.7907	0.88715
TWAS21181301	1.06365	0.507672	1.04236	-0.0162082	1.08459	1.13809	0.997263	1.05594	1.05551	1.09517	0.919534	0.329146	1.07141	0.253545	0.522357	1.07209	1.08396
TWAS21181303	0.91946	0.44027	0.929155	-0.128804	0.238812	0.747727	0.0679838	-0.02619	0.70107	0.909628	0.677082	0.0212759	0.927933	-0.122912	-0.169978	0.764261	0.914089
TWAS21181304	1.0181	0.505603	1.0107	-0.0332034	1.03911	0.691648	-0.0428032	0.0734793	0.842277	1.04807	0.872875	0.212852	1.0341	0.126606	0.674089	0.86418	1.04173
TWAS21181306	1.02667	0.673146	1.02774	1.0583	1.02503	0.998204	0.555067	1.11972	0.94865	1.01782	1.06581	0.831018	1.03482	0.748452	1.04753	1.02904	0.990499
TWAS21181307	1.05433	0.886747	1.06422	0.927854	1.03255	0.715269	0.134577	0.866667	1.00031	1.08289	1.12293	0.653143	1.02918	0.741195	1.05785	1.04509	1.03811
TWAS21181309	1.04413	0.7417	1.05567	1.03353	1.04741	0.971553	0.760624	1.11487	0.977946	1.0636	1.08256	0.493689	1.03103	0.524799	1.06459	1.04996	1.01511
TWAS21181311	0.980515	0.909565	0.994055	1.12848	0.476377	0.925818	0.961616	1.09094	1.05356	0.979458	1.0352	0.961836	0.969773	0.788301	1.09805	0.992406	0.863346
TWAS21181312	1.08283	0.600362	1.09422	-0.0236933	1.09395	1.1477	0.88515	1.04141	0.998085	1.09889	0.935381	0.316803	1.09596	0.182009	-0.0329027	1.08871	1.10169
TWAS21181313	0.952277	0.71881	0.964362	1.06794	0.0603944	0.832259	0.684973	1.03574	0.96798	0.922212	0.991521	0.611371	0.922793	0.615459	1.0553	0.949506	0.822211
TWAS21181315	1.07315	0.511996	1.08037	0.434691	1.08703	1.12364	0.986484	1.0434	0.984325	1.1048	0.927946	0.279184	1.0828	0.273717	0.0859712	1.09037	1.09652
TWAS21181317	1.02232	0.543168	1.01325	-0.107701	1.05721	0.775564	-0.0190942	-0.0374357	0.91493	1.04523	0.894946	0.320729	1.02904	0.202211	0.562481	0.822043	1.03792
TWAS21181321	1.05977	0.843179	1.08395	0.971426	1.05405	0.791255	0.0960883	0.898443	1.09174	1.08009	1.13568	0.594007	1.04448	0.66237	1.07653	1.04868	1.04805
TWAS21181323	1.07118	0.80178	1.07492	1.12919	1.07601	0.965561	0.903081	1.13882	1.04606	1.08628	1.14747	0.550308	1.06282	0.740715	1.05558	1.08633	1.04462
TWAS21181402	1.03459	0.952322	1.02967	0.948415	1.03911	0.709956	0.156287	0.923295	1.0753	1.05846	1.1116	0.711191	1.01215	0.83396	1.08221	1.01791	1.05483
TWAS21181406	1.06995	0.607065	1.07565	-0.084429	1.092	1.13416	0.863587	1.03708	0.977706	1.10423	0.961861	0.422929	1.088	0.184107	0.550014	1.08114	1.0914
TWAS21181409	1.05438	0.966009	1.02919	0.964121	1.04378	0.754844	0.0424279	0.975673	1.08277	1.05661	1.14596	0.638938	1.01735	0.82406	1.09632	1.03474	1.05871
TWAS21181414	1.06406	0.88647	1.084	1.12443	1.0717	0.977904	0.885014	1.12442	1.11103	1.07247	1.12667	0.624565	1.05527	0.752813	1.06608	1.07709	1.0322
TWAS21181417	1.03573	0.545874	1.05213	0.0982185	1.06172	0.808474	0.0652544	0.00902185	0.932933	1.05408	0.897335	0.436827	1.04029	0.0695407	0.513586	0.953171	1.06921
TWAS21181418	1.05225	0.579772	1.05697	-0.158133	1.08895	1.1532	0.97255	0.982039	1.05484	1.061	0.952762	0.451031	1.07173	0.125537	0.553698	1.09493	1.073
TWAS21181422	0.991776	0.521648	1.01444	-0.136143	0.0357316	1.1068	1.10531	1.0532	0.897688	0.989622	0.784436	0.139198	1.02572	0.032996	-0.0385863	1.00976	0.992093
TWAS21181423	1.05532	0.547691	1.05992	-0.0510114	1.0702	1.10539	1.10084	0.993136	0.964247	1.06454	0.918377	0.374219	1.06318	0.198056	-0.263886	1.05603	1.06631
TWAS21181424	0.835229	0.548809	0.810469	-0.193949	0.161495	0.621101	-0.11603	0.0618588	0.516122	0.793398	0.548883	0.500052	0.870067	-0.279016	0.503339	0.600065	0.80453
TWAS21181505	1.04652	0.744616	1.05085	1.05153	1.04729	0.978999	0.736868	1.12347	0.977868	1.08169	1.0899	0.423665	1.04973	0.542737	1.06412	1.04826	1.02868
TWAS21181506	0.999252	0.891006	1.01717	0.967668	-0.0249202	0.758068	0.565495	0.880199	0.97867	0.995423	1.06392	0.582427	0.976843	0.767066	1.13801	0.995208	0.875347
TWAS21181507	0.956686	0.965308	0.962804	0.92913	0.0408183	0.596893	0.17998	0.894461	1.03235	0.941099	1.00728	0.611095	0.935155	0.862706	1.10917	0.949393	0.927913
TWAS21181508	0.960663	0.447722	0.97763	-0.119649	-0.0335842	1.09237	1.03858	0.985259	0.913999	0.949755	0.771349	0.21275	1.00121	0.121709	-0.100738	0.970923	0.961262
TWAS21181513	1.07084	0.793825	1.06937	1.10548	1.0501	0.971081	0.966989	1.10532	1.02705	1.07031	1.12532	0.569166	1.05493	0.746263	1.04062	1.07514	1.01071
TWAS21181515	0.995577	0.489411	1.0015	-0.0824357	-0.00997327	1.16316	1.16967	1.03243	0.990274	1.00202	0.852568	0.299572	1.02129	0.0882694	-0.00688924	1.0203	1.01131
TWAS21181516	1.06622	0.503695	1.05363	0.448033	1.06727	1.07582	0.808494	1.02535	1.00708	1.08221	0.928197	0.467582	1.08297	0.22758	0.498118	1.06519	1.06441
TWAS21181517	0.98148	0.408875	1.00358	-0.154931	-0.0875232	1.13925	1.18554	1.01056	1.00003	0.991444	0.815063	0.296669	1.01547	-0.0901016	-0.096959	1.00489	0.981691
TWAS21181519	1.08325	0.532043	1.08985	0.087416	1.11077	1.14897	1.00556	1.04171	1.05588	1.10516	0.952279	0.465318	1.09167	0.192507	0.0347475	1.09964	1.09246
TWAS21181522	1.05134	0.498851	1.0427	-0.170729	1.0744	1.09822	0.824322	1.03562	1.05267	1.05795	0.942913	0.578941	1.05991	0.103226	0.0368835	1.05816	1.07387
TWAS21181603	0.809239	1.00101	0.757303	0.841453	-0.129379	-0.109827	-0.026138	0.798961	0.882267	0.740364	0.842076	1.28258	0.785745	1.33213	1.01896	0.799932	0.779337
TWAS21181604	1.07277	0.543468	1.07432	-0.0477113	1.09771	1.13876	1.06712	1.05043	1.05102	1.08724	0.920853	0.388663	1.09434	0.217806	-0.180342	1.08545	1.08554
TWAS21181608	1.0577	0.833039	1.06367	0.930565	1.03639	0.709774	0.108869	0.897947	1.00786	1.09985	1.13225	0.605831	1.03646	0.745087	1.05717	1.04045	1.04572
TWAS21181609	1.07144	0.813217	1.07759	1.11438	1.08601	0.977944	1.04485	1.14498	1.11239	1.10071	1.13638	0.612899	1.06714	0.806437	1.06502	1.07869	1.03595
TWAS21181611	1.07518	0.549359	1.07983	0.257168	1.09927	1.14399	1.08305	1.04154	1.06277	1.0626	0.921919	0.452897	1.09255	0.30209	0.0810815	1.10486	1.08963
TWAS21181612	0.951846	0.83447	0.985677	1.10609	0.21395	0.882849	1.00216	1.06418	1.0497	0.90313	0.997356	0.651923	0.943199	0.693048	1.0614	0.983126	0.84891
TWAS21181613	1.02319	1.3455	1.0374	0.712882	1.02815	0.797767	0.20753	0.593285	0.863236	1.01045	0.879547	0.701187	1.03248	0.723879	0.904694	0.930182	1.04486
TWAS21181614	1.05648	0.848807	1.07119	0.945608	1.04278	0.795747	0.165553	0.851799	1.10004	1.0871	1.14751	0.719278	1.03943	0.771758	1.06586	1.05447	1.04369
TWAS21181616	1.04971	0.55898	1.0547	-0.0584008	1.07176	0.87495	0.070043	0.151804	0.929117	1.08415	0.906419	0.438376	1.05707	0.139565	-0.021511	0.940076	1.07513
TWAS21181618	1.03547	0.939799	1.02107	0.950708	1.03851	0.791772	0.121121	0.889416	1.09997	1.07482	1.11419	0.68294	1.02017	0.807731	1.08875	1.03329	1.04787
TWAS21181619	1.06889	0.815785	1.07699	1.10062	1.06723	0.948702	0.824407	1.10458	1.02335	1.077	1.11397	0.569714	1.05735	0.71341	1.03428	1.07302	1.02067
TWAS21181622	0.917036	0.800754	0.865076	1.05242	-0.201973	0.828957	0.867777	1.00242	0.980728	0.854933	0.918768	0.623567	0.879612	0.686747	1.03611	0.909631	0.816695
TWAS21190103	1.06662	1.08756	1.07893	1.12885	1.05381	0.995263	0.740218	1.10539	1.0411	1.07295	1.11678	0.600806	1.05991	0.645709	1.04196	1.06247	1.00091
TWAS21190113	0.983206	0.878424	1.01144	1.14547	0.165701	0.910903	0.919554	1.08958	0.997807	0.948841	1.0287	0.892154	0.970824	0.728619	1.10145	0.989228	0.858588
TWAS21190114	1.06717	0.545066	1.07957	0.303173	1.07213	1.11499	0.800058	1.02247	0.951266	1.09408	0.929151	0.441595	1.08131	0.138984	0.546668	1.07562	1.08473
TWAS21190115	1.07127	0.495128	1.07379	0.199952	1.08716	1.12355	0.869315	1.03599	0.944521	1.09271	0.936057	0.340502	1.08057	0.191886	0.609417	1.09055	1.08678
TWAS21190116	0.989675	0.919393	1.02016	1.14649	-0.0799917	0.93355	1.07217	1.12552	1.07566	0.988292	1.05513	0.631408	0.986955	0.814709	1.11468	1.00231	0.898256
TWAS21190117	1.04499	0.865076	1.03991	1.09821	1.08029	0.920893	0.88733	1.15232	1.10997	1.06142	1.15494	0.727474	1.05055	0.801203	1.08108	1.07868	1.06716
TWAS21190119	1.07078	0.884357	1.03866	1.11388	1.06319	0.915344	0.636647	1.14964	1.06509	1.10188	1.13199	0.613635	1.04667	0.757195	1.07252	1.06954	1.06206
TWAS21190121	1.06702	0.547197	1.07084	-0.149022	1.08317	1.14247	0.807589	1.02622	0.967161	1.08023	0.946035	0.273436	1.07315	0.222345	0.428995	1.07191	1.07127
TWAS21190203	1.02861	0.719102	1.03446	1.0439	1.03226	0.974061	0.607397	1.10068	0.947094	1.02572	1.03376	0.534472	1.03461	0.516305	1.04939	1.04065	0.997403
TWAS21190205	1.01714	0.925356	1.02103	0.948445	1.03795	0.631199	0.149895	0.97382	1.06534	1.04576	1.10565	0.574176	1.00193	0.836246	1.08701	1.01117	1.03773
TWAS21190207	1.04113	0.845168	1.01334	1.10728	1.05141	0.919476	0.801953	1.16581	1.02468	1.06772	1.12336	0.679741	1.02497	0.74146	1.06224	1.05124	1.03323
TWAS21190208	0.90034	0.389253	0.859798	-0.12017	0.21576	0.732644	0.124458	-0.156196	0.701347	0.856738	0.709636	0.561206	0.903207	-0.0753409	-0.34884	0.635365	0.87675
TWAS21190209	1.05038	0.920638	1.02424	0.94953	1.0297	0.622658	0.178505	0.930922	1.01248	1.05954	1.13108	0.841051	1.01755	0.773001	1.08831	1.03217	1.04866
TWAS21190212	0.921776	0.448218	0.940109	-0.0501791	0.133268	0.867642	1.03064	0.965876	0.856152	0.889341	0.774809	0.241733	0.948199	0.0528946	0.331031	0.8989	0.912525
TWAS21190214	1.01475	0.90107	0.975602	1.14503	-0.0709251	0.91896	0.934958	1.1357	1.01265	1.00804	1.08089	0.646007	0.989584	0.755201	1.11425	1.02004	0.898656
TWAS21190215	0.961282	0.635582	0.972216	-0.108605	-0.112993	0.766853	-0.0340091	0.140684	0.838877	0.955368	0.780199	0.614868	0.96988	-0.183046	-0.338014	0.863008	0.970465
TWAS21190216	0.975879	0.456398	0.992986	-0.129652	-0.0997057	1.112	1.12679	0.973464	1.00768	0.921879	0.786981	0.380971	0.991652	0.0652471	-0.29108	0.979696	0.963995
TWAS21190218	1.05487	0.58243	1.03141	-0.00502227	1.0678	1.08192	0.707615	1.03405	0.987016	1.04135	0.940278	0.338483	1.07175	0.323445	0.0662283	1.03982	1.06369
TWAS21190219	1.06461	0.918016	1.09194	0.957448	1.05958	0.731487	0.157099	0.925794	1.0944	1.09433	1.13663	0.685138	1.05247	0.794616	1.09027	1.06456	1.06204
TWAS21190221	0.953079	0.909781	0.902709	1.08219	-0.127085	0.899619	0.766472	1.0569	1.0188	0.890748	0.996059	0.713505	0.920032	0.754148	1.09751	0.967948	0.892378
TWAS21190302	1.05084	0.826511	1.01326	1.11266	1.04773	0.922564	1.15413	1.16315	1.04644	1.05787	1.13246	0.599731	1.04868	0.704634	1.04582	1.04956	1.03739
TWAS21190303	1.05258	0.617115	1.03776	-0.0183571	1.0703	1.12757	0.705692	1.03311	1.05091	1.08193	0.932894	0.472081	1.06195	0.126445	0.12035	1.07023	1.07242
TWAS21190305	0.992144	0.500208	1.01617	-0.00209939	-0.0785839	1.15104	1.08246	1.00671	1.01489	1.00089	0.825595	0.191855	1.0288	-0.0250526	-0.120218	1.00528	1.00882
TWAS21190306	1.06266	0.749906	1.08883	1.12135	1.06891	0.979672	0.709422	1.11562	1.03133	1.07727	1.14631	0.576121	1.04725	0.639762	1.03957	1.0738	1.01057
TWAS21190314	1.02922	0.464765	1.03979	-0.500618	1.07901	1.01733	0.964111	1.00347	1.06523	0.969856	0.93436	0.337147	1.02715	0.0948088	-0.513631	1.0373	1.00475
TWAS21190316	1.06168	0.49466	1.043	-0.106541	1.08261	1.10059	0.798921	1.04703	1.06095	1.09074	0.922393	0.48464	1.07741	0.524729	0.518055	1.07586	1.08207
TWAS21190321	0.958031	0.960027	0.900382	0.903658	-0.0786884	0.664869	0.0363073	0.884851	0.973646	0.951623	1.01842	0.754224	0.909448	0.845042	1.11014	0.938897	0.906258
TWAS21190402	0.950574	0.464761	0.966326	-0.123131	-0.047818	1.08198	1.16472	0.960744	0.941162	0.91849	0.820353	0.0154069	0.982253	0.0702297	-0.287795	0.961781	0.95212
TWAS21190405	1.03243	0.495247	1.05302	-0.105604	1.05267	0.771935	0.0798047	-0.0105592	0.834046	1.03882	0.857613	0.305267	1.05075	-0.0551412	-0.167808	0.938924	1.04635
TWAS21190406	0.983006	1.27813	0.926273	1.11652	0.250574	0.917064	0.839765	1.08664	1.00272	0.977036	1.04828	0.687518	0.956187	0.833229	1.11438	0.989063	0.902091
TWAS21190408	1.07615	0.524966	1.09711	-0.0802306	1.09045	1.10727	0.94873	1.03772	0.956432	1.09358	0.937943	0.47692	1.09494	0.200739	0.551076	1.09012	1.10212
TWAS21190409	1.06326	0.798957	1.09239	1.12783	1.06772	0.955221	0.789758	1.15948	1.03927	1.10426	1.13412	0.630772	1.06781	0.674092	1.05377	1.06055	1.03129
TWAS21190415	1.03119	0.697787	1.02843	1.02999	1.03147	0.962089	0.736503	1.09637	0.920044	1.04553	1.0631	0.46574	1.02457	0.505524	1.05015	1.03387	1.01164
TWAS21190416	1.06063	0.860103	1.07826	0.954297	1.05349	0.787119	0.166964	0.899299	1.10383	1.09315	1.14404	0.601329	1.04757	0.75818	1.07047	1.05039	1.04229
TWAS21190419	1.0518	0.499152	1.04648	-0.221722	1.07848	1.1344	0.868696	1.01868	1.07791	1.07461	0.892811	0.436477	1.0612	0.223917	0.38562	1.06356	1.07317
TWAS21190422	1.03492	0.521088	1.0446	0.24774	1.05684	0.790352	0.019179	0.189089	0.931022	1.061	0.897215	0.310916	1.04986	0.161769	0.534931	0.945138	1.06021
TWAS21190502	0.990951	0.845271	1.02112	0.921721	-0.141395	0.563488	0.176162	0.816005	0.950743	0.977256	1.03605	0.622122	0.955821	0.724713	1.10146	0.980017	0.864512
TWAS21190505	1.0709	0.497618	1.05094	-0.0772018	1.08505	1.12949	0.869965	1.03796	1.0739	1.10314	0.89981	0.349317	1.07203	0.125776	0.0283968	1.07451	1.08404
TWAS21190515	1.06799	0.840344	1.02988	1.13276	1.07056	0.888916	0.907022	1.19115	1.07731	1.09568	1.14761	0.606016	1.0543	1.3301	1.08083	1.06475	1.04814
TWAS21190601	1.06437	0.560959	1.07873	-0.129379	1.07115	1.09318	1.04046	1.0476	0.967279	1.06784	0.926489	0.349944	1.08011	0.160003	0.245599	1.07527	1.07175
TWAS21190602	1.05241	0.906534	1.03077	0.9521	1.04818	0.690296	0.145319	0.944687	1.03982	1.08597	1.12927	0.654496	1.02816	0.828841	1.07654	1.02563	1.045
TWAS21190603	0.996271	0.827344	1.00385	1.10838	0.231815	0.938615	0.944545	1.07755	1.06476	0.920355	1.04245	0.667855	0.966909	0.787412	1.07935	1.00016	0.844537
TWAS21190604	1.06963	0.80971	1.07993	1.1141	1.07741	0.974958	0.944006	1.12706	1.12633	1.08613	1.13388	0.598336	1.05064	0.731703	1.04702	1.08338	1.02291
TWAS21190606	1.05512	0.841747	1.01732	1.0992	1.04053	0.914116	0.561244	1.14288	1.0381	1.05995	1.12752	0.632504	1.04177	0.790544	1.06078	1.06051	1.0447
TWAS21190607	1.04396	0.861555	1.06169	0.933855	1.02422	0.705497	0.190031	0.856321	1.0026	1.05331	1.10487	0.562446	1.03197	0.751554	1.06471	1.04432	1.04051
TWAS21190608	1.07105	0.552281	1.08011	-0.116751	1.08711	1.14951	1.02683	1.04211	1.04395	1.10698	0.934773	0.299945	1.08282	0.171793	0.0526096	1.09037	1.0861
TWAS21190613	1.00316	0.464408	0.921867	-0.111825	0.0642311	1.12692	0.952888	1.04661	0.951851	0.988703	0.857053	0.241484	1.01973	0.148884	-0.0359634	1.00294	0.996201
TWAS21190614	0.921753	0.592452	0.945138	-0.0969359	-0.0269652	0.745717	0.0551468	-0.087232	0.636626	0.889469	0.754854	0.255424	0.954188	0.0421631	0.361167	0.722534	0.900093
TWAS21190618	1.03292	0.54736	1.04091	-0.131252	1.0631	0.830187	0.0724689	0.0554817	0.924938	1.05131	0.88663	0.241973	1.05284	0.114715	-0.182005	0.941096	1.06736
TWAS21190622	1.03042	0.515279	0.971064	-0.0568904	0.171124	1.15215	1.0477	1.06	0.973839	1.02071	0.851293	0.518126	1.04368	0.0289922	0.340601	1.03589	1.02139
TWAS21190702	1.07805	0.855634	1.0857	1.11906	1.08427	0.959892	1.00205	1.1529	1.12803	1.07532	1.13313	0.620086	1.07181	0.707397	1.05931	1.08606	1.04125
TWAS21190705	1.03976	0.754443	1.0358	1.04559	1.03794	0.966444	0.720543	1.0913	0.943606	1.0207	1.07143	0.464088	1.03128	0.497263	1.05587	1.03395	1.01065
TWAS21190706	0.844335	0.396354	0.901901	0.0806933	0.245813	0.77523	0.120643	0.23771	0.712613	0.798476	0.641519	-0.0647831	0.891391	-0.33612	-0.312411	0.641708	0.832809
TWAS21190712	1.06523	0.77971	1.07397	1.12526	1.06172	0.990306	1.12023	1.1447	1.03608	1.08185	1.12564	0.597995	1.06131	0.644868	1.0469	1.07408	1.0255
TWAS21190714	1.06184	0.80854	1.08105	1.10561	1.0582	0.952241	0.808646	1.12613	1.01401	1.09195	1.12733	0.576678	1.05727	0.704906	1.03571	1.07402	1.0164
[truncated: 2,476 more rows]

## Sheet: Resistance metrics MATa
Strain	itraconazole_A	methotrexate_A	tamoxifen_A	beauvericin_A	benomyl_A	bisantrene_A	camptothecin_A	cisplatin_A	colchicine_A	cycloheximide_A	fluconazole_A	imatinib_A	ketoconazole_A	miconazole_A	mitoxantrone_A	valinomycin_A
[truncated: 2,367 more rows]

[truncated: 2 more sheets: Resistance metrics MATalpha, Resistance metrics combined]
