# Supplementary material for: Highly Combinatorial Genetic Interaction Analysis Reveals a Multi-Drug Transporter Influence Network
Source: Cell Syst. Author manuscript; Available in PMC 2021 Jan 22. (PMC6989212; doi:10.1016/j.cels.2019.09.009)
Supplement: 6 [file NIHMS1545864-supplement-6.zip › DataS5.xlsx]

## Sheet: Marginal effects, overlapping
	beauvericin_A	beauvericin_alpha	benomyl_A	benomyl_alpha	bisantrene_A	bisantrene_alpha	camptothecin_A	camptothecin_alpha	cisplatin_A	cisplatin_alpha	colchicine_A	colchicine_alpha	cycloheximide_A	cycloheximide_alpha	fluconazole_A	fluconazole_alpha	imatinib_A	imatinib_alpha	itraconazole_A	itraconazole_alpha	ketoconazole_A	ketoconazole_alpha	methotrexate_A	methotrexate_alpha	miconazole_A	miconazole_alpha	mitoxantrone_A	mitoxantrone_alpha	tamoxifen_A	tamoxifen_alpha	valinomycin_A	valinomycin_alpha
pdr5∆	0.02092	0.02147	0.25	0.1661	0	0	-0.3082	-0.26669	-0.11081	-0.09852	0.00833	0.00541	-0.20809	-0.20856	-1.3271	-0.68311	0.03093	0.02915	-0.9847	-0.52829	-1.09043	-1.54634	0	0	-0.82735	-1.52899	-0.07528	-0.04757	-3.01488	-3.05924	0.07314	0.05467
yor1∆	-2.08735	-2.04699	0	0	0.12618	0.19962	0.04902	0.08884	0	0	-0.00744	-0.01128	0	0	0.18818	0.15272	-0.01343	-0.00347	0	0	0.05768	0.15851	-0.01209	-0.00844	0	0	-0.01491	-0.01026	0.08622	0.08016	-0.04555	-0.05128
snq2∆	0	0	-0.57969	-0.36106	-1.29381	-1.8425	-0.46555	-0.49542	-0.0664	-0.04947	0.00737	0.00268	0.00636	0.01141	0.10096	0.06186	-0.01508	-0.00723	0	0	0	0	0	0	0	0	-0.15353	-0.07571	-0.13952	-0.12935	0.02042	0.01186
ybt1∆	0	0	-0.03891	-0.01923	-0.04115	-0.09095	0	0	0.01175	0.01544	0	0	0	0	0.15335	0.12124	-0.00964	-0.00682	0.05498	0.07408	0.09963	0.16403	-0.05032	-0.03994	0	0	-0.05841	-0.02263	0	0	0.01623	0.01819
ycf1∆	0	0	-0.02843	-0.01952	0.06046	0.08781	0	0	0	0	0	0	0.00922	0.00697	0.11733	0.08444	-0.00391	-0.00142	0	0	0.06304	0.08096	0	0	0	0	0	0	0.04878	0.02747	0.00539	0.00499
pdr10∆	0	0	0	0	0.03103	0.02703	0	0	0	0	0	0	0	0	0	0	0	0	0	0	0	0	0	0	0	0	0	0	0	0	0	0
adp1∆	0	0	0	0	0	0	0	0	0.01808	0.01502	0	0	0	0	0	0	0	0	0	0	0	0	0.0029	0.00188	0	0	0	0	0	0	0	0
bpt1∆	0	0	0	0	0	0	0	0	0.01287	0.01236	0	0	0	0	0	0	0.00353	0.00195	0	0	0	0	0	0	0	0	0	0	0	0	0	0
pdr12∆	0	0	0	0	0	0	0	0	0	0	0	0	0	0	0	0	-0.00435	-0.00341	0	0	0	0	0	0	0	0	0	0	0	0	0	0
pdr15∆	0	0	0	0	0	0	0	0	0	0	0	0	0	0	0	0	0	0	0.02056	0.01322	0	0	0	0	0	0	0	0	0	0	0	0
aus1∆	0	0	0	0	0	0	0	0	0	0	0	0	0	0	0	0	0	0	0	0	0	0	0	0	0	0	0	0	0.04121	0.03082	0	0

## Sheet: Marginal effects, all
	beauvericin_A	beauvericin_alpha	benomyl_A	benomyl_alpha	bisantrene_A	bisantrene_alpha	camptothecin_A	camptothecin_alpha	cisplatin_A	cisplatin_alpha	colchicine_A	colchicine_alpha	cycloheximide_A	cycloheximide_alpha	fluconazole_A	fluconazole_alpha	imatinib_A	imatinib_alpha	itraconazole_A	itraconazole_alpha	ketoconazole_A	ketoconazole_alpha	methotrexate_A	methotrexate_alpha	miconazole_A	miconazole_alpha	mitoxantrone_A	mitoxantrone_alpha	tamoxifen_A	tamoxifen_alpha	valinomycin_A	valinomycin_alpha
pdr5∆	0.02092	0.02147	0.25	0.1661	0	0.07946	-0.3082	-0.26669	-0.11081	-0.09852	0.00833	0.00541	-0.20809	-0.20856	-1.3271	-0.68311	0.03093	0.02915	-0.9847	-0.52829	-1.09043	-1.54634	0.0069	0	-0.82735	-1.52899	-0.07528	-0.04757	-3.01488	-3.05924	0.07314	0.05467
yor1∆	-2.08735	-2.04699	-0.04502	0	0.12618	0.19962	0.04902	0.08884	0	0.02885	-0.00744	-0.01128	-0.00741	0	0.18818	0.15272	-0.01343	-0.00347	0	0.0975	0.05768	0.15851	-0.01209	-0.00844	0.1093	0	-0.01491	-0.01026	0.08622	0.08016	-0.04555	-0.05128
snq2∆	0	0	-0.57969	-0.36106	-1.29381	-1.8425	-0.46555	-0.49542	-0.0664	-0.04947	0.00737	0.00268	0.00636	0.01141	0.10096	0.06186	-0.01508	-0.00723	0	0.08264	0	0.0903	0	0.00512	-0.04603	0.05037	-0.15353	-0.07571	-0.13952	-0.12935	0.02042	0.01186
ybt1∆	0	0	-0.03891	-0.01923	-0.04115	-0.09095	0	0.03596	0.01175	0.01544	0	0	0	0	0.15335	0.12124	-0.00964	-0.00682	0.05498	0.07408	0.09963	0.16403	-0.05032	-0.03994	0	0	-0.05841	-0.02263	0	0.03295	0.01623	0.01819
ycf1∆	0	0	-0.02843	-0.01952	0.06046	0.08781	0	0.03465	0	0	0	0	0.00922	0.00697	0.11733	0.08444	-0.00391	-0.00142	0	0.03151	0.06304	0.08096	0	0.00275	0.02712	0	0	0.00726	0.04878	0.02747	0.00539	0.00499
bpt1∆	0	0	0	-0.01991	0	0.03315	0	0	0.01287	0.01236	0	0	0	0	0	0	0.00353	0.00195	0	0	0	0	0	0.00215	0	0	0	0.00717	0	0	0	0
adp1∆	0	0	0	0	0.02767	0	0	0	0.01808	0.01502	0	0	0	0	0	0	0	0	0	0.02927	0	0.03046	0.0029	0.00188	0	0	0	0	0	0	0	0
aus1∆	0	0	0	0	0.02903	0	0.03305	0	0.01128	0	0	0	0	0	0	0.02959	0	0	0.02309	0	0	0	0	0	0.02523	0	0	0	0.04121	0.03082	-0.00396	0
pdr10∆	0	0	0	0	0.03103	0.02703	0	0	0	0	0	0	0	0	0	0	0	0	0	0	0	0	0	0.00171	0	0	0	0	0	0	0	0
vmr1∆	0	0	0	0	-0.03015	0	0	0	0	0	0	0	0	0	0	0	0	0	0	0	0	0	0	0	0	0	0	0.00591	0	0	0	0
yol075c∆	0	0	0	0	0	0.03533	0	0	0	0	0	0	0	0	0	0	0	0	0	-0.03291	0	0	0	0	0	0	0	0	0	0	0	0
pdr12∆	0	0	0	0	0	0	0	0	0	0	0	0	-0.01476	0.00578	0	0	-0.00435	-0.00341	0.02505	0	0	0	0	0.00212	0	0	0	0	0.02798	0	0	0
nft1∆	0	0	0	0	0	0	0	0	0	0	0	0	0	0.00615	0	0	0	0	0	0	0	0.03728	0	0	0	0.02617	0	0	0	0.03256	0	0
pdr15∆	0	0	0	0	0	0	0	0	0	0	0	0	0	0	0	0	0	0	0.02056	0.01322	0	0.02481	0	0	0	0	0	0	0	0	0	0
pdr11∆	0	0	0	0	0	0	0	0	0	0	0	0	0	0	0	0	0	0	0	0	0	0	0	0	0	0	0	0	0	0.02564	0	0

## Sheet: Effects + 2-5 way interactions
	itraconazole	methotrexate	tamoxifen	beauvericin	benomyl	bisantrene	camptothecin	cisplatin	colchicine	cycloheximide	fluconazole	imatinib	ketoconazole	miconazole	mitoxantrone	valinomycin
adp1∆	0.03879	0	0	0	0	0	0	0.01569	0	0	0	0	0	0	0	0
ε adp1∆nft1∆ybt1∆yor1∆	-0.05843	0	0	0	0	0	0	0	0	0	0	0	0	0	0	0
ε adp1∆pdr5∆snq2∆yor1∆	0.0887	0	0	0	0	0	0	0.04555	0	0	0	0	0.70311	0	0	0
ε adp1∆pdr5∆yol075c∆yor1∆	-0.08436	0	0	0	0	0	0	0	0	0	0	0	0	0	0	0
ε adp1∆snq2∆	-0.0369	0	0	0	0	0	0	0	0	0	0	0	0	0	0	0
ε nft1∆ybt1∆yor1∆	0.0489	0	0	0	0	0	0	0	0	0	0	0	0	0	0	0
ε pdr15∆ybt1∆ycf1∆yol075c∆yor1∆	0.08781	0	0	0	0	0	0	0	0	0	0	0	0	0	0	0
pdr5∆	-0.41745	0	-2.87581	0.02065	0.13704	0.10105	-0.08388	-0.04777	0.00895	-0.19851	-0.4335	0.02105	-1.11334	-0.92888	0.00475	0.04766
ε pdr5∆snq2∆	-0.07244	0	0	0	-0.06513	-0.51368	-1.47393	-0.08982	0	-0.01699	-0.14969	0.00609	-0.44145	-0.63047	-0.07517	0
ε pdr5∆ybt1∆	-0.07027	0.00832	0	0	0	-0.10708	0	0	0	0	0	0	0	-0.2074	0	-0.01999
ε pdr5∆ycf1∆	-0.03642	0	0	0	0	-0.07317	0	-0.01346	0	0	-0.08263	0	0	0	0	0
ε pdr5∆yol075c∆	0.03493	0	0	0	0	0	0	0	0	0	0	0	0	0	0	0
ε pdr5∆yol075c∆yor1∆	0.06871	0	0	0	0	0	0	0	0	0	0	0	0	0	0	0
ε pdr5∆yor1∆	-0.20775	0	0	0	0.07495	0.11558	0.03449	-0.01807	-0.00455	0	-0.47901	0.0112	-0.91592	-0.76864	0	0.08471
snq2∆	0.07664	0	-0.11566	0	-0.21916	-1.64198	-0.21627	-0.01251	0.00552	0.01449	0.04431	-0.00929	0.07213	0.04823	-0.01101	0.01277
ybt1∆	0.06851	-0.03022	0.02669	0	0	0	0.02874	0.01515	0	0	0.07816	-0.00271	0.11081	0.03057	0	0.01994
ycf1∆	0.02665	0	0.04437	0	0	0.11973	0.02565	0.01014	0	0.00803	0.0474	0	0.05808	0	0	0.00343
yol075c∆	-0.03375	0	0	0	0	0	0	0	0	0	0	0	-0.03132	0	0	0
yor1∆	0.09246	0	0.08727	-2.00148	0	0.12363	0.04967	0.03434	-0.00606	0	0.12004	-0.00609	0.1183	0.15142	0	-0.09851
ε adp1∆pdr5∆ybt1∆yor1∆	0	0.01278	0	0	0	0	0	0	0	0	0	0	0	0	0	0
ε pdr10∆yor1∆	0	0.00438	0	0	0	0	0	0	0	0	0	0	0	0	0	0
ε pdr5∆snq2∆ybt1∆yor1∆	0	0.01502	0	0	0	0	0	0	0	0	0	-0.01072	0.79527	0	-0.23597	0
ε pdr5∆snq2∆yor1∆	0	0.00472	0	0	0.12702	-0.48367	-0.44169	-0.08576	-0.00944	0	0	0	-0.90883	0	-0.08866	-0.02237
ε pdr5∆ybt1∆yor1∆	0	-0.01412	0	0	0	0	0	0	0	0	0	0	0	0	0	-0.04078
ε snq2∆yor1∆	0	0.00462	0	0	-0.23368	0	0.03355	0	0	0	0	-0.00475	0	0	0	0.01919
ε ybt1∆yor1∆	0	-0.03897	0	0	0	0.0517	0	0	0	0	0	-0.00297	0	0	0	0.0418
aus1∆	0	0	0.03146	0	0	0	0	0	0	0	0	0	0	0	0	-0.0054
nft1∆	0	0	0.02794	0	0	0	0	0	0	0.00514	0	0	0.03052	0	0	0
ε pdr5∆snq2∆ycf1∆yor1∆	0	0	1.06681	0	0	0	0	0	0	0	0	0	0	0	0	0
ε snq2∆ycf1∆yor1∆	0	0	-0.07092	0	-0.08991	0	0	0	0	0	0.12314	0	0	0	0	0
ε snq2∆ybt1∆	0	0	0	0	-0.04986	0	0.04231	0	0	0	0	0	0	0	-0.02311	0
ε snq2∆ybt1∆ycf1∆yor1∆	0	0	0	0	-0.15952	0	0	0	0	0	0	-0.02143	0	0	0	0
ε ybt1∆ycf1∆	0	0	0	0	-0.02882	0	0	0	0	0	0	0	0	0	0	0
bpt1∆	0	0	0	0	0	0.05606	0	0.00679	0	0	0	0	0	0	0	0
ε bpt1∆snq2∆ycf1∆yor1∆	0	0	0	0	0	0.60853	0	0	0	0	0	0	0	0	0	0
ε bpt1∆yor1∆	0	0	0	0	0	-0.05616	0	0	0	0	0	0	0	0	0	0
pdr10∆	0	0	0	0	0	0.03249	0	0	0	0	0	0	0	0	0	0
ε snq2∆vmr1∆ybt1∆ycf1∆yor1∆	0	0	0	0	0	0.68322	0	0	0	0	0	0	0	0	0	0
ε vmr1∆ybt1∆	0	0	0	0	0	-0.11319	0	0	0	0	0	0	0	0	0	0
ε pdr5∆snq2∆ybt1∆ycf1∆yor1∆	0	0	0	0	0	0	0.86781	0	0	0	0	-0.02392	0	1.48674	0.10876	-0.02004
ε snq2∆ycf1∆	0	0	0	0	0	0	0.03473	0	0	0	0	0	0	0	0	0
ε adp1∆bpt1∆pdr5∆ycf1∆	0	0	0	0	0	0	0	0.01776	0	0	0	0	0	0	0	0
ε adp1∆pdr5∆snq2∆ycf1∆yor1∆	0	0	0	0	0	0	0	-0.06692	0	0	0	0	0	0	0	0
ε adp1∆yor1∆	0	0	0	0	0	0	0	-0.01212	0	0	0	0	0	0	0	0
ε bpt1∆pdr5∆snq2∆ycf1∆yor1∆	0	0	0	0	0	0	0	0.27783	0	0	0	0	0	0	0.17629	0
ε ybt1∆ycf1∆yor1∆	0	0	0	0	0	0	0	-0.02047	0	0	0.16595	-0.01721	0.16894	0	0	0
vmr1∆	0	0	0	0	0	0	0	0	0	0.00451	0	0	0	0	0	0
ε snq2∆ybt1∆yor1∆	0	0	0	0	0	0	0	0	0	0	0.08462	0	0.07661	0	0	-0.00787
ε bpt1∆pdr5∆snq2∆ybt1∆yor1∆	0	0	0	0	0	0	0	0	0	0	0	0.01019	0	0	0.14964	0
ε bpt1∆snq2∆ybt1∆ycf1∆yor1∆	0	0	0	0	0	0	0	0	0	0	0	0.02098	0	0	0	0
ε bpt1∆ycf1∆yor1∆	0	0	0	0	0	0	0	0	0	0	0	0.01961	0	0	0	0
pdr12∆	0	0	0	0	0	0	0	0	0	0	0	-0.00249	0	0	0	0
ε pdr12∆pdr5∆snq2∆ycf1∆yor1∆	0	0	0	0	0	0	0	0	0	0	0	-0.00965	0	0	0	0
ε pdr12∆pdr5∆ybt1∆ycf1∆	0	0	0	0	0	0	0	0	0	0	0	0.00632	0	0	0	0
ε pdr12∆ybt1∆ycf1∆	0	0	0	0	0	0	0	0	0	0	0	-0.00537	0	0	0	0
ε pdr15∆pdr5∆snq2∆ycf1∆yor1∆	0	0	0	0	0	0	0	0	0	0	0	0	0.88527	0	0	0
ε pdr5∆snq2∆ybt1∆	0	0	0	0	0	0	0	0	0	0	0	0	0	0	-0.08952	0
ε aus1∆pdr5∆	0	0	0	0	0	0	0	0	0	0	0	0	0	0	0	0.00524
ε aus1∆pdr5∆snq2∆	0	0	0	0	0	0	0	0	0	0	0	0	0	0	0	-0.00765
ε aus1∆snq2∆	0	0	0	0	0	0	0	0	0	0	0	0	0	0	0	0.00588
ε pdr5∆ycf1∆yor1∆	0	0	0	0	0	0	0	0	0	0	0	0	0	0	0	-0.01928
ε ycf1∆yor1∆	0	0	0	0	0	0	0	0	0	0	0	0	0	0	0	0.01822
