# Supplementary material for: Highly Combinatorial Genetic Interaction Analysis Reveals a Multi-Drug Transporter Influence Network
Source: Cell Syst. Author manuscript; Available in PMC 2021 Jan 22. (PMC6989212; doi:10.1016/j.cels.2019.09.009)
Supplement: 7 [file NIHMS1545864-supplement-7.zip › DataS6.xlsx]

## Sheet: Original model, all drugs
PDR18_influences
YOR1	0
ADP1	0
YCF1	0
VMR1	0
SNQ2	0
BPT1	0
AUS1	0
PDR12	0
NFT1	0
PDR5	0
PDR11	0
YBT1	0
PDR10	0
YOL075C	0
PDR15	0
PDR18_base_activity	0
YOR1_influences
PDR18	0
ADP1	0
YCF1	0
VMR1	0
SNQ2	0
BPT1	0
AUS1	0
PDR12	0
NFT1	0
PDR5	0
PDR11	0
YBT1	0
PDR10	0
YOL075C	0
PDR15	0
YOR1_base_activity	0
ADP1_influences
PDR18	0
YOR1	0
YCF1	0
VMR1	0
SNQ2	0
BPT1	0
AUS1	0
PDR12	0
NFT1	0
PDR5	0
PDR11	0
YBT1	0
PDR10	0
YOL075C	0
PDR15	0
ADP1_base_activity	0
YCF1_influences
PDR18	0
YOR1	0
ADP1	0
VMR1	0
SNQ2	0
BPT1	0
AUS1	0
PDR12	0
NFT1	0
PDR5	0
PDR11	0
YBT1	0
PDR10	0
YOL075C	0
PDR15	0
YCF1_base_activity	0
VMR1_influences
PDR18	0
YOR1	0
ADP1	0
YCF1	0
SNQ2	0
BPT1	0
AUS1	0
PDR12	0
NFT1	0
PDR5	0
PDR11	0
YBT1	0
PDR10	0
YOL075C	0
PDR15	0
VMR1_base_activity	0
SNQ2_influences
PDR18	0
YOR1	-0.114
ADP1	0
YCF1	0
VMR1	0
BPT1	0
AUS1	0
PDR12	0
NFT1	0
PDR5	-0.692
PDR11	0
YBT1	0
PDR10	0
YOL075C	0
PDR15	0
SNQ2_base_activity	0
BPT1_influences
PDR18	0
YOR1	0
ADP1	0
YCF1	0
VMR1	0
SNQ2	0
AUS1	0
PDR12	0
NFT1	0
PDR5	0
PDR11	0
YBT1	0
PDR10	0
YOL075C	0
PDR15	0
BPT1_base_activity	0
AUS1_influences
PDR18	0
YOR1	0
ADP1	0
YCF1	0
VMR1	0
SNQ2	0
BPT1	0
PDR12	0
NFT1	0
PDR5	0
PDR11	0
YBT1	0
PDR10	0
YOL075C	0
PDR15	0
AUS1_base_activity	0
PDR12_influences
PDR18	0
YOR1	0
ADP1	0
YCF1	0
VMR1	0
SNQ2	0
BPT1	0
AUS1	0
NFT1	0
PDR5	0
PDR11	0
YBT1	0
PDR10	0
YOL075C	0
PDR15	0
PDR12_base_activity	0
NFT1_influences
PDR18	0
YOR1	0
ADP1	0
YCF1	0
VMR1	0
SNQ2	0
BPT1	0
AUS1	0
PDR12	0
PDR5	0
PDR11	0
YBT1	0
PDR10	0
YOL075C	0
PDR15	0
NFT1_base_activity	0
PDR5_influences
PDR18	0
YOR1	-0.205
ADP1	0
YCF1	-0.042
VMR1	0
SNQ2	-0.251
BPT1	0
AUS1	0
PDR12	0
NFT1	0
PDR11	0
YBT1	-0.094
PDR10	0
YOL075C	0
PDR15	0
PDR5_base_activity	0
PDR11_influences
PDR18	0
YOR1	0
ADP1	0
YCF1	0
VMR1	0
SNQ2	0
BPT1	0
AUS1	0
PDR12	0
NFT1	0
PDR5	0
YBT1	0
PDR10	0
YOL075C	0
PDR15	0
PDR11_base_activity	0
YBT1_influences
PDR18	0
YOR1	0
ADP1	0
YCF1	0
VMR1	0
SNQ2	0
BPT1	0
AUS1	0
PDR12	0
NFT1	0
PDR5	0
PDR11	0
PDR10	0
YOL075C	0
PDR15	0
YBT1_base_activity	0
PDR10_influences
PDR18	0
YOR1	0
ADP1	0
YCF1	0
VMR1	0
SNQ2	0
BPT1	0
AUS1	0
PDR12	0
NFT1	0
PDR5	0
PDR11	0
YBT1	0
YOL075C	0
PDR15	0
PDR10_base_activity	0
YOL075C_influences
PDR18	0
YOR1	0
ADP1	0
YCF1	0
VMR1	0
SNQ2	0
BPT1	0
AUS1	0
PDR12	0
NFT1	0
PDR5	0
PDR11	0
YBT1	0
PDR10	0
PDR15	0
YOL075C_base_activity	0
PDR15_influences
PDR18	0
YOR1	0
ADP1	0
YCF1	0
VMR1	0
SNQ2	0
BPT1	0
AUS1	0
PDR12	0
NFT1	0
PDR5	0
PDR11	0
YBT1	0
PDR10	0
YOL075C	0
PDR15_base_activity	0
itraconazole efflux per gene
PDR18	0
YOR1	0
ADP1	0
YCF1	0
VMR1	0
SNQ2	0
BPT1	0
AUS1	0
PDR12	0
NFT1	0
PDR5	2.333
PDR11	0
YBT1	0
PDR10	0
YOL075C	0.064
PDR15	0
basal_offset	-0.784
methotrexate efflux per gene
PDR18	0
YOR1	0.342
ADP1	0
YCF1	0
VMR1	0
SNQ2	0
BPT1	0
AUS1	0
PDR12	0
NFT1	0
PDR5	0
PDR11	0
YBT1	0.987
PDR10	0
YOL075C	0
PDR15	0
basal_offset	2.08
tamoxifen efflux per gene
PDR18	0
YOR1	0.776
ADP1	0
YCF1	0
VMR1	0
SNQ2	4.058
BPT1	0
AUS1	0
PDR12	0
NFT1	0
PDR5	13.199
PDR11	0
YBT1	0.322
PDR10	0
YOL075C	0.07
PDR15	0
basal_offset	-5.289
beauvericin efflux per gene
PDR18	0
YOR1	8.571
ADP1	0
YCF1	0
VMR1	0
SNQ2	0
BPT1	0
AUS1	0.053
PDR12	0
NFT1	0.071
PDR5	0
PDR11	0
YBT1	0
PDR10	0
YOL075C	0
PDR15	0
basal_offset	-2.026
benomyl efflux per gene
PDR18	0
YOR1	0.609
ADP1	0
YCF1	0.186
VMR1	0
SNQ2	3.263
BPT1	0.093
AUS1	0
PDR12	0
NFT1	0
PDR5	0
PDR11	0
YBT1	0.243
PDR10	0
YOL075C	0
PDR15	0
basal_offset	-0.082
bisantrene efflux per gene
PDR18	0
YOR1	0
ADP1	0
YCF1	0
VMR1	0
SNQ2	7.793
BPT1	0
AUS1	0
PDR12	0
NFT1	0
PDR5	2.855
PDR11	0
YBT1	0.338
PDR10	0
YOL075C	0
PDR15	0
basal_offset	-3.428
camptothecin efflux per gene
PDR18	0
YOR1	0
ADP1	0
YCF1	0
VMR1	0
SNQ2	5.031
BPT1	0
AUS1	0
PDR12	0
NFT1	0
PDR5	4.585
PDR11	0
YBT1	0
PDR10	0
YOL075C	0
PDR15	0
basal_offset	-1.466
cisplatin efflux per gene
PDR18	0
YOR1	0
ADP1	0
YCF1	0
VMR1	0
SNQ2	0.736
BPT1	0
AUS1	0
PDR12	0
NFT1	0
PDR5	1.177
PDR11	0
YBT1	0
PDR10	0
YOL075C	0
PDR15	0
basal_offset	0.705
colchicine efflux per gene
PDR18	0
YOR1	0.213
ADP1	0
YCF1	0
VMR1	0
SNQ2	0
BPT1	0
AUS1	0
PDR12	0
NFT1	0
PDR5	0
PDR11	0
YBT1	0
PDR10	0
YOL075C	0
PDR15	0
basal_offset	2.243
cycloheximide efflux per gene
PDR18	0
YOR1	0.178
ADP1	0
YCF1	0
VMR1	0
SNQ2	0.035
BPT1	0
AUS1	0
PDR12	0.027
NFT1	0
PDR5	2.342
PDR11	0
YBT1	0.041
PDR10	0
YOL075C	0.035
PDR15	0
basal_offset	0.72
fluconazole efflux per gene
PDR18	0
YOR1	0
ADP1	0
YCF1	0
VMR1	0
SNQ2	0
BPT1	0
AUS1	0
PDR12	0
NFT1	0
PDR5	2.513
PDR11	0
YBT1	0
PDR10	0
YOL075C	0.034
PDR15	0
basal_offset	-1.326
imatinib efflux per gene
PDR18	0
YOR1	0.229
ADP1	0
YCF1	0
VMR1	0
SNQ2	0.493
BPT1	0
AUS1	0
PDR12	0
NFT1	0
PDR5	0
PDR11	0
YBT1	0.147
PDR10	0
YOL075C	0
PDR15	0
basal_offset	2.143
ketoconazole efflux per gene
PDR18	0
YOR1	0.163
ADP1	0
YCF1	0
VMR1	0
SNQ2	0.536
BPT1	0
AUS1	0
PDR12	0
NFT1	0
PDR5	4.981
PDR11	0
YBT1	0
PDR10	0
YOL075C	0.091
PDR15	0
basal_offset	-2.544
miconazole efflux per gene
PDR18	0
YOR1	0
ADP1	0
YCF1	0
VMR1	0
SNQ2	1.047
BPT1	0
AUS1	0
PDR12	0
NFT1	0
PDR5	6.391
PDR11	0
YBT1	0.148
PDR10	0
YOL075C	0
PDR15	0
basal_offset	-1.964
mitoxantrone efflux per gene
PDR18	0
YOR1	0.415
ADP1	0
YCF1	0
VMR1	0
SNQ2	1.87
BPT1	0
AUS1	0
PDR12	0
NFT1	0
PDR5	1.465
PDR11	0
YBT1	0.541
PDR10	0.039
YOL075C	0
PDR15	0
basal_offset	0.862
valinomycin efflux per gene
PDR18	0
YOR1	1.004
ADP1	0
YCF1	0
VMR1	0
SNQ2	0
BPT1	0
AUS1	0
PDR12	0
NFT1	0
PDR5	0
PDR11	0
YBT1	0
PDR10	0
YOL075C	0
PDR15	0
basal_offset	1.902

## Sheet: Extended model, valinomycin
PDR18_influences
YOR1	0
ADP1	0
YCF1	0
VMR1	0
SNQ2	0
BPT1	0
AUS1	0
PDR12	0
NFT1	0
PDR5	0
PDR11	0
YBT1	0
PDR10	0
YOL075C	0
PDR15	0
X	0
PDR18_base_activity	0
YOR1_influences
PDR18	0
ADP1	0
YCF1	0
VMR1	0
SNQ2	0
BPT1	0
AUS1	0
PDR12	0
NFT1	0
PDR5	0
PDR11	0
YBT1	0
PDR10	0
YOL075C	0
PDR15	0
X	0
YOR1_base_activity	0
ADP1_influences
PDR18	0
YOR1	0
YCF1	0
VMR1	0
SNQ2	0
BPT1	0
AUS1	0
PDR12	0
NFT1	0
PDR5	0
PDR11	0
YBT1	0
PDR10	0
YOL075C	0
PDR15	0
X	0
ADP1_base_activity	0
YCF1_influences
PDR18	0
YOR1	0
ADP1	0
VMR1	0
SNQ2	0
BPT1	0
AUS1	0
PDR12	0
NFT1	0
PDR5	0
PDR11	0
YBT1	0
PDR10	0
YOL075C	0
PDR15	0
X	0
YCF1_base_activity	0
VMR1_influences
PDR18	0
YOR1	0
ADP1	0
YCF1	0
SNQ2	0
BPT1	0
AUS1	0
PDR12	0
NFT1	0
PDR5	0
PDR11	0
YBT1	0
PDR10	0
YOL075C	0
PDR15	0
X	0
VMR1_base_activity	0
SNQ2_influences
PDR18	0
YOR1	0
ADP1	0
YCF1	0
VMR1	0
BPT1	0
AUS1	0
PDR12	0
NFT1	0
PDR5	0
PDR11	0
YBT1	0
PDR10	0
YOL075C	0
PDR15	0
X	0
SNQ2_base_activity	0
BPT1_influences
PDR18	0
YOR1	0
ADP1	0
YCF1	0
VMR1	0
SNQ2	0
AUS1	0
PDR12	0
NFT1	0
PDR5	0
PDR11	0
YBT1	0
PDR10	0
YOL075C	0
PDR15	0
X	0
BPT1_base_activity	0
AUS1_influences
PDR18	0
YOR1	0
ADP1	0
YCF1	0
VMR1	0
SNQ2	0
BPT1	0
PDR12	0
NFT1	0
PDR5	0
PDR11	0
YBT1	0
PDR10	0
YOL075C	0
PDR15	0
X	0
AUS1_base_activity	0
PDR12_influences
PDR18	0
YOR1	0
ADP1	0
YCF1	0
VMR1	0
SNQ2	0
BPT1	0
AUS1	0
NFT1	0
PDR5	0
PDR11	0
YBT1	0
PDR10	0
YOL075C	0
PDR15	0
X	0
PDR12_base_activity	0
NFT1_influences
PDR18	0
YOR1	0
ADP1	0
YCF1	0
VMR1	0
SNQ2	0
BPT1	0
AUS1	0
PDR12	0
PDR5	0
PDR11	0
YBT1	0
PDR10	0
YOL075C	0
PDR15	0
X	0
NFT1_base_activity	0
PDR5_influences
PDR18	0
YOR1	0
ADP1	0
YCF1	0
VMR1	0
SNQ2	0
BPT1	0
AUS1	0
PDR12	0
NFT1	0
PDR11	0
YBT1	0
PDR10	0
YOL075C	0
PDR15	0
X	0
PDR5_base_activity	0
PDR11_influences
PDR18	0
YOR1	0
ADP1	0
YCF1	0
VMR1	0
SNQ2	0
BPT1	0
AUS1	0
PDR12	0
NFT1	0
PDR5	0
YBT1	0
PDR10	0
YOL075C	0
PDR15	0
X	0
PDR11_base_activity	0
YBT1_influences
PDR18	0
YOR1	0
ADP1	0
YCF1	0
VMR1	0
SNQ2	0
BPT1	0
AUS1	0
PDR12	0
NFT1	0
PDR5	0
PDR11	0
PDR10	0
YOL075C	0
PDR15	0
X	0
YBT1_base_activity	0
PDR10_influences
PDR18	0
YOR1	0
ADP1	0
YCF1	0
VMR1	0
SNQ2	0
BPT1	0
AUS1	0
PDR12	0
NFT1	0
PDR5	0
PDR11	0
YBT1	0
YOL075C	0
PDR15	0
X	0
PDR10_base_activity	0
YOL075C_influences
PDR18	0
YOR1	0
ADP1	0
YCF1	0
VMR1	0
SNQ2	0
BPT1	0
AUS1	0
PDR12	0
NFT1	0
PDR5	0
PDR11	0
YBT1	0
PDR10	0
PDR15	0
X	0
YOL075C_base_activity	0
PDR15_influences
PDR18	0
YOR1	0
ADP1	0
YCF1	0
VMR1	0
SNQ2	0
BPT1	0
AUS1	0
PDR12	0
NFT1	0
PDR5	0
PDR11	0
YBT1	0
PDR10	0
YOL075C	0
X	0
PDR15_base_activity	0
X_influences
PDR18	0
YOR1	0
ADP1	0
YCF1	-0.008
VMR1	0
SNQ2	-0.031
BPT1	0
AUS1	0
PDR12	0
NFT1	0
PDR5	-0.149
PDR11	0
YBT1	-0.041
PDR10	0
YOL075C	0
PDR15	0
X_base_activity	0
valinomycin efflux per gene
PDR18	0
YOR1	0.981
ADP1	0
YCF1	0
VMR1	0
SNQ2	0
BPT1	0
AUS1	0
PDR12	0
NFT1	0
PDR5	0
PDR11	0
YBT1	0
PDR10	0
YOL075C	0
PDR15	0
X	17.887
basal_offset	-6.402

## Sheet: GI interpretations with model
Interaction	Drug	Neural Network Interpretation	GI Interpretations Missed in Model/Elaboration
positive, pdr5∆yor1∆	valinomycin	Outside factor	Resistance mediated by influence on outside factor stronger in yor1∆ background
negative, pdr5∆ybt1∆	valinomycin	Outside factor	Less-than-additive effect in providing valinomycin resistance by influence on outside factor
positive, ybt1∆yor1∆	valinomycin	Outside factor	Resistance mediated by influence on outside factor stronger in yor1∆ background
positive, snq2∆yor1∆	valinomycin	Outside factor	Resistance mediated by influence on outside factor stronger in yor1∆ background
positive, aus1∆yor1∆	valinomycin	None - no role of AUS1 in fitted model	Some resistance effect, masked by having YOR1 present
positive, aus1∆snq2∆	valinomycin	None - no role of AUS1 in fitted model	Some resistance effect, evident only in snq2∆ background
positive, ycf1∆yor1∆	valinomycin	Outside factor - resistance mediated by influence on outside factor stronger in yor1∆ background
positive, pdr5∆snq2∆	imatinib	None -no influence on YOR1 in fitted model	Synergistic influence on YOR1
positive, pdr5∆yor1∆	imatinib	Influence - Synergistic influence on SNQ2
negative, snq2∆yor1∆	imatinib	Parallel Efflux
negative, ybt1∆yor1∆	imatinib	Parallel Efflux
negative, snq2∆pdr5∆	itraconazole	Influence - negation of positive influence effect on PDR5
negative, yor1∆pdr5∆	itraconazole	Influence - negation of positive influence effect on PDR5
negative, ybt1∆pdr5∆	itraconazole	Influence - negation of positive influence effect on PDR5
negative, ycf1∆pdr5∆	itraconazole	Influence - negation of positive influence effect on PDR5
negative, adp1∆snq2∆	itraconazole	None - no role of ADP1 in fitted model	Resistance mediated by adp1∆ is less in an snq2∆ background, possible influence in PDR5
positive, pdr5∆yol075c∆	itraconazole	Parallel Efflux	Usually parallel efflux leads to negative GI between transporters, but negative rather than positive offset on E can reverse this relationship (i.e. dose-response curve starts to exhibit saturating behaviour for increased sensitivity)
negative, snq2∆pdr5∆	cisplatin	Parallel Efflux
negative, pdr5∆yor1∆	cisplatin	Influence - negation of positive influence effect on PDR5
negative, pdr5∆ycf1∆	cisplatin	Influence - negation of positive influence effect on PDR5
negative, adp1∆yor1∆	cisplatin	None - no role of AUS1 in fitted model	Resistance mediated by adp1∆ is less in an yor1∆ background, possible influence in PDR5
negative, snq2∆pdr5∆	bisantrene	Influence - negation of positive influence effect on SNQ2
positive, yor1∆pdr5∆	bisantrene	Influence - synergistic influence on SNQ2
negative, ybt1∆pdr5∆	bisantrene	Parallel Efflux	Relationship is complicated - YOR1 and PDR5 both influence the main transporter for bisantrene (SNQ2), but are also minor effluxers themselves
negative, ycf1∆pdr5∆	bisantrene	Influence - negation of positive influence effect on PDR5
positive, ybt1∆yor1∆	bisantrene	Influence - synergistic influence on SNQ2
negative, bpt1∆yor1∆	bisantrene	None - no role of BPT1 in fitted model	GIs suggest bpt1∆ has a resistance effect, which is negated in a yor1∆ background
negative, vmr1∆ybt1∆	bisantrene	None - no role of VMR1 in fitted model	Possible parallel relationship
negative, pdr5∆snq2∆	ketoconazole	Influence - negation of positive influence effect on PDR5
negative, pdr5∆yor1∆	ketoconazole	Influence - negation of positive influence effect on PDR5
negative, snq2∆pdr5∆	camptothecin	Parallel efflux
positive, pdr5∆yor1∆	camptothecin	Influence - synergistic influence on SNQ2
positive, snq2∆yor1∆	camptothecin	Influence- synergistic influence on PDR5
positive, snq2∆ybt1∆	camptothecin	Influence- synergistic influence on PDR5
positive, snq2∆ycf1∆	camptothecin	Influence- synergistic influence on PDR5
negative, pdr5∆snq2∆	fluconazole	Influence - negation of positive influence effect on PDR5
negative, pdr5∆yor1∆	fluconazole	Influence - negation of positive influence effect on PDR5
negative, pdr5∆ycf1∆	fluconazole	Influence - negation of positive influence effect on PDR5
negative, pdr5∆snq2∆	benomyl	Influence - synergistic influence on SNQ2
positive, pdr5∆yor1∆	benomyl	Parallel efflux
negative, snq2∆yor1∆	benomyl	Parallel efflux
negative, snq2∆ybt1∆	benomyl	Parallel efflux
negative, ybt1∆ycf1∆	benomyl	Parallel efflux
negative, pdr5∆snq2∆	mitoxantrone	Parallel efflux
negative, ybt1∆yor1∆	mitoxantrone	Parallel efflux
positive, pdr5∆ybt1∆	methotrexate	None - no role for PDR5	Possible activation of another factor?
positive, snq2∆yor1∆	methotrexate	None - no role for SNQ2	Possible activation of another factor?
negative, ybt1∆yor1∆	methotrexate	Parallel efflux
positive, ybt1∆pdr10∆	methotrexate	None - no role for PDR10	Possible activation of another factor?
negative, pdr5∆snq2∆	miconazole	Influence - negation of positive influence effect on PDR5
negative, pdr5∆yor1∆	miconazole	Influence - negation of positive influence effect on PDR5
negative, pdr5∆ybt1∆	miconazole	Influence - negation of positive influence effect on PDR5
negative, pdr5∆snq2∆	cycloheximide	Influence - negation of positive influence effect on PDR5
negative, pdr5∆yor1∆	colchicine	Influence - negation of positive influence effect on YOR1

## Sheet: Extended model, fluconazole
PDR5_indirect_influences
SNQ2	-0.912
YBT1	-1.302
YCF1	-1.459
YOR1	-3.085
PDR5_indirect_base_activity	0
PDR5_influences
SNQ2	-0.082
YBT1	-0.136
YCF1	-0.065
YOR1	-0.089
PDR5_indirect	2.638
PDR5_base_activity	-0.945
fluconazole efflux per gene
PDR5	3.808
basal_offset	-1.286
